# Supplementary material for: Mining RNAseq data reveals dynamic metaboloepigenetic profiles in human, mouse and bovine pre-implantation embryos
Source: iScience. 2022 Feb 11;25(3):103904. doi: 10.1016/j.isci.2022.103904 (PMC8889150; doi:10.1016/j.isci.2022.103904)
Supplement: Data S1. Normalized expression value from the current analysis of all GEO datasets, related to Figures 3, 4, and 6 [file mmc2.xls]

## Sheet: All_Merged_Selected_Scaled_NEW 
Species	bovine	bovine	bovine	bovine	bovine	bovine	bovine	bovine	bovine	bovine	bovine	bovine	bovine	bovine	bovine	bovine	bovine	bovine	bovine	bovine	bovine	bovine	bovine	bovine	bovine	bovine	bovine	bovine	bovine	bovine	bovine	bovine	bovine	bovine	bovine	bovine	human	human	human	human	human	human	human	human	human	human	human	human	human
Stage	b8CVV2	bMIIVV2	bBLVT5	bBLVT9	bBLVT4	bBLVT6	bBLVT8	b16CVV2	bBLVT1	bBLVT2	bBLVT3	bBLVV2	b8CVV1	b16CVV1	bBLVT7	bBLVV1	b16CVT3	b16CVT2	b4CVV1	bMIIVV1	b4CVV2	bMIIVT3	b8CVT2	b4CVT3	b16CVT1	b8CVT1	b2CVT2	bMIIVT1	b2CVT1	bMIIVT2	b8CVT3	b2CVT3	b2CVV2	b4CVT1	b4CVT2	b2CVV1	h4C5	hMO2	hMII1	hMII3	hMO3	hBL1	hBL2	hBL3	h4C2	h4C4	h2C2	h2C3	hMII2
A1BG	1.55045	2.16582	1.53249	1.4257	1.39668	1.56703	2.18714	4.76741	1.49816	1.43441	1.34916	2.62841	2.04548	2.27447	1.41788	1.77849	1.14991	1.09418	1.26505	2.09773	1.20318	1.41183	1.34726	1.35405	1.28104	1.24001	1.22546	1.31722	1.21036	1.28103	1.03171	1.74663	2.02756	1.88216	2.11713	3.26615	4.76741	4.76741	4.76741	4.76741	1.98015	2.43179	2.10584	2.11158	2.6592	2.6592	2.18188	4.76741	2.55646
A1CF	1.55045	2.16582	1.53249	1.4257	1.39668	1.56703	2.18714	4.76741	1.49816	1.43441	1.34916	2.62841	2.04548	2.27447	1.41788	1.77849	1.14991	1.09418	1.90839	3.22002	1.9021	2.4676	2.40243	3.22237	3.11525	3.01565	3.02818	3.25702	3.3456	4.30137	3.51549	3.3761	2.78849	3.38212	1.23484	1.41662	4.76741	4.76741	4.76741	4.76741	1.98015	2.43179	2.10584	2.11158	2.6592	2.6592	2.18188	9.14985	9.42873
A2ML1	1.55045	2.16582	1.53249	3.231	3.49218	4.70375	6.67853	15.4457	4.94131	4.83605	4.57536	9.01321	7.04935	8.12544	5.47174	7.18633	5.53923	5.30569	1.26505	2.09773	1.20318	1.41183	1.34726	1.35405	5.4203	3.45858	1.22546	1.31722	1.21036	1.28103	3.80215	1.24435	1.37986	1.27336	1.23484	1.41662	4.76741	4.76741	4.76741	4.76741	1.98015	2.43179	2.10584	2.11158	4.41759	4.41759	9.23863	13.2842	2.55646
A4GALT	1.55045	2.16582	1.53249	1.4257	1.39668	1.56703	2.18714	4.76741	2.71639	2.87069	3.74771	6.38953	2.04548	2.27447	2.46392	1.77849	1.14991	1.09418	1.26505	2.09773	1.20318	1.41183	1.34726	1.35405	1.28104	1.24001	1.22546	1.31722	1.21036	1.28103	1.03171	1.24435	1.37986	1.27336	1.23484	1.41662	4.76741	4.76741	4.76741	4.76741	5.0975	8.39699	8.17382	8.28614	2.6592	2.6592	2.18188	16.3172	2.55646
A4GNT	1.55045	2.16582	1.53249	1.4257	1.39668	1.56703	2.18714	4.76741	1.49816	1.43441	1.34916	2.62841	2.04548	2.27447	1.41788	1.77849	1.14991	1.09418	1.26505	2.09773	1.20318	4.42984	2.10327	1.35405	1.28104	2.79133	1.82857	4.15457	1.21036	3.31562	1.03171	1.24435	1.37986	2.8466	3.78448	1.41662	4.76741	4.76741	4.76741	4.76741	1.98015	6.85182	2.10584	2.11158	2.6592	2.6592	2.18188	4.76741	2.55646
AAAS	5.12967	7.38004	6.63842	5.41924	5.7742	7.09958	8.76692	13.7466	6.2958	4.93108	5.11745	10.5659	6.70305	6.33725	5.36774	7.07331	3.39741	4.3642	4.22768	7.01891	3.90792	5.23896	6.54613	3.22237	4.0073	2.92283	4.67636	4.57503	4.43015	5.18445	3.52462	4.49639	4.16993	4.82637	3.84017	5.38718	4.76741	4.76741	4.76741	4.76741	3.99921	10.576	8.90149	8.40608	2.6592	2.6592	2.18188	11.8911	7.46473
AACS	6.60198	11.2818	4.92135	5.21558	4.73291	5.33409	7.54912	18.7297	5.22244	4.92606	5.19537	9.63628	5.77706	7.27752	4.36211	5.66101	2.63278	3.44531	6.44221	11.5505	6.04386	6.45032	6.0271	6.87242	3.46779	5.49486	5.48492	6.10893	5.67572	5.92591	4.42328	5.64399	6.51086	6.31041	5.75615	7.15965	4.76741	4.76741	4.76741	4.76741	1.98015	2.43179	7.06288	2.11158	2.6592	2.6592	2.18188	9.6788	4.97039
AADAT	6.58532	7.69073	4.71094	3.27983	3.49218	5.41017	7.43626	20.4102	5.86103	5.58058	4.89005	9.19536	7.57545	10.3104	4.41904	5.27561	4.71296	3.7147	6.66132	5.85708	6.15786	6.70515	6.92033	6.62375	4.24308	5.54056	6.14079	6.25264	6.26044	6.38849	4.60554	6.23997	7.14615	5.9971	6.13617	6.89304	4.76741	4.76741	4.76741	4.76741	1.98015	2.43179	2.10584	6.08503	2.6592	2.6592	2.18188	4.76741	2.55646
AAGAB	5.54675	9.00387	6.74462	6.22719	6.38762	6.72921	9.56314	20.3943	6.24741	6.32834	5.54851	11.1162	8.70548	8.3604	5.04943	7.89123	4.38484	3.92981	5.42498	7.42314	5.04035	5.11359	5.41787	5.31276	3.08412	3.32869	5.37205	5.15151	5.32472	4.23438	3.81458	5.40582	6.19198	4.67286	5.09619	6.57919	4.76741	11.2742	11.4306	15.0505	4.65137	8.11453	8.39872	8.36057	2.6592	2.6592	7.90288	9.99082	7.58501
AAK1	4.20475	4.61992	7.57462	6.98581	6.97842	7.77356	10.3208	11.0525	7.19087	6.72897	6.49657	2.62841	3.83692	2.27447	7.08699	3.72717	5.16643	4.7969	4.10111	2.09773	3.62981	6.25718	7.385	6.53824	6.1063	6.06992	3.50825	5.6294	3.36939	5.60424	4.92005	3.43658	3.8458	6.15009	5.21757	1.41662	4.76741	4.76741	4.76741	4.76741	1.98015	4.89204	2.10584	6.35384	2.6592	2.6592	2.18188	4.76741	2.55646
AAMDC	4.18095	2.16582	6.05033	5.19355	5.88817	6.40578	8.85101	11.5028	4.06376	3.53124	3.74771	7.31881	7.7035	6.41311	4.36211	5.49543	4.08638	2.2515	1.26505	2.09773	1.20318	1.41183	1.34726	1.35405	1.28104	1.24001	1.22546	2.19291	1.8654	3.98675	2.25531	1.24435	1.37986	1.27336	1.23484	1.41662	4.76741	20.9664	4.76741	10.146	9.23592	10.152	4.64875	6.93969	2.6592	2.6592	7.24636	4.76741	8.1087
AAMP	7.54226	9.33167	6.39361	5.88174	6.08343	7.35579	8.30204	23.9784	6.99289	6.5222	6.60902	13.0005	11.0978	11.3647	7.75389	9.13039	5.83608	5.80108	3.89067	8.54165	4.23765	5.31831	5.54761	5.00884	6.88107	5.39114	4.03446	4.91803	4.23988	3.77013	5.17782	4.35242	4.35607	4.12551	4.42289	6.14457	4.76741	4.76741	4.76741	4.76741	4.23327	8.7502	7.74212	8.12556	2.6592	2.6592	2.18188	4.76741	2.55646
AAR2	1.55045	2.16582	1.53249	1.4257	1.39668	1.56703	2.18714	4.76741	3.32195	1.43441	4.92155	2.62841	2.04548	2.27447	1.41788	1.77849	2.85218	2.55098	1.26505	2.09773	2.40744	1.41183	3.27613	1.35405	1.28104	1.24001	1.22546	1.31722	1.92888	1.28103	2.50751	1.24435	1.37986	1.27336	1.23484	1.41662	4.76741	20.5988	4.76741	12.3755	7.86942	12.7416	10.8802	11.6131	10.4409	10.4409	8.47683	20.5871	5.98109
AARS2	1.55045	2.16582	5.17689	3.56911	4.24624	2.553	7.27824	4.76741	4.04017	2.22434	3.56611	2.62841	4.2814	3.36122	1.41788	3.72717	2.56746	2.76763	2.06691	2.09773	1.83064	4.01709	4.08294	1.35405	2.74272	2.15917	1.89854	1.31722	1.21036	1.28103	1.03171	1.95207	2.02756	2.24513	1.23484	1.41662	4.76741	16.572	4.76741	4.76741	5.71095	12.026	8.27911	8.91803	2.6592	2.6592	4.5645	4.76741	2.55646
AARSD1	8.78285	8.18768	6.02711	6.19126	6.36702	6.6337	8.43174	25.4	4.48385	5.14057	4.83069	14.62	11.6308	12.0282	5.93326	9.58666	3.75664	4.37252	5.44434	8.15808	5.40895	3.71559	2.10327	3.22237	5.57165	1.24001	3.36677	1.31722	3.76826	3.1628	2.98921	4.00033	6.07103	3.96366	1.23484	5.44958	4.76741	15.3565	4.76741	4.76741	1.98015	10.944	9.70034	11.2203	2.6592	2.6592	7.7579	4.76741	2.55646
AASDH	7.29635	14.9448	5.96673	5.9933	5.37629	6.53717	8.82345	21.4998	6.55723	6.32174	5.83662	12.1987	7.25482	10.8169	6.06867	8.692	5.15148	4.43604	7.12534	12.7642	6.60725	7.20755	5.38856	7.41147	5.56089	5.37867	6.49433	6.39819	6.36611	6.58071	4.66083	6.53656	7.29566	6.86413	6.1634	8.73011	4.76741	4.76741	4.76741	4.76741	1.98015	2.43179	7.80519	4.27742	2.6592	2.6592	2.18188	4.76741	2.55646
AASDHPPT	8.88797	4.61992	6.01531	6.1214	5.83866	6.90738	9.53242	28.9208	6.92233	7.20526	5.60234	14.2531	11.6647	12.8327	7.1654	9.79564	5.37934	4.84832	4.96558	5.5163	3.76005	5.06813	4.2112	4.56532	6.00317	4.64775	4.74351	4.43923	4.77213	4.56648	3.61845	4.7727	4.45639	4.21751	4.02243	3.85575	4.76741	21.2841	4.76741	4.76741	8.79345	10.681	9.91514	8.76906	4.41759	4.41759	6.39619	4.76741	12.3643
AASS	1.55045	2.16582	7.89544	6.67051	5.98042	6.34772	10.2909	15.6412	5.99399	6.15348	5.73463	12.4332	3.96129	5.18239	5.98835	9.28806	3.51372	3.73352	1.26505	2.09773	1.20318	2.5257	1.34726	1.35405	1.28104	1.24001	1.22546	1.31722	1.21036	1.28103	1.03171	1.24435	1.37986	1.27336	1.23484	1.41662	4.76741	4.76741	4.76741	4.76741	1.98015	2.43179	5.55215	2.11158	2.6592	2.6592	2.18188	4.76741	2.55646
AATF	6.11832	6.77415	7.82035	7.09423	7.24169	7.34067	10.1804	14.9413	6.48277	5.61766	5.72653	11.0049	9.06835	9.17625	5.87492	7.47018	5.12699	4.80653	5.03383	6.7054	4.95312	5.15284	2.57852	4.75597	5.64397	5.40347	4.83794	5.17661	4.8574	4.87764	4.36391	5.02051	5.26195	4.93944	4.40875	5.33583	4.76741	16.3365	4.76741	4.76741	5.95699	11.9928	10.4243	10.74	7.50519	7.50519	3.72622	17.4227	7.07909
ABAT	5.68683	6.65265	1.53249	2.44301	1.39668	4.02491	2.18714	4.76741	2.71639	2.29119	2.63607	2.62841	4.54435	4.11293	1.41788	5.78773	2.89898	3.38994	5.7212	7.36283	5.02922	6.57308	6.6269	5.82052	4.0417	5.00617	4.69928	5.64033	4.52897	5.82285	4.59047	4.84133	6.06282	5.4458	4.87287	7.15335	23.7453	8.60041	19.7607	12.0306	6.43311	11.4624	2.10584	4.17796	10.5694	10.5694	8.74182	17.4568	8.36984
ABCA1	1.55045	7.24197	7.48412	7.13322	6.69866	7.78907	10.6881	4.76741	7.09919	6.41964	5.96142	8.40658	4.1822	4.38973	5.49613	5.78773	3.53517	3.29874	3.70951	4.92946	3.233	4.25979	2.93433	4.4618	2.64613	2.7328	4.29757	4.24362	4.20447	4.45714	2.63797	3.90831	4.2897	3.42458	3.84684	3.75488	4.76741	4.76741	4.76741	4.76741	1.98015	2.43179	2.10584	2.11158	2.6592	2.6592	2.18188	4.76741	3.97516
ABCA12	1.55045	2.16582	1.53249	1.4257	1.39668	3.36316	2.18714	4.76741	1.49816	1.43441	2.41885	2.62841	2.04548	2.27447	1.41788	1.77849	1.14991	1.09418	1.26505	4.87733	1.20318	4.7096	1.34726	3.73021	2.01272	2.21485	4.63469	3.40488	3.77564	4.27678	1.03171	4.84624	1.37986	3.70804	3.75527	2.55416	4.76741	4.76741	15.2703	14.9485	1.98015	2.43179	2.10584	2.11158	2.6592	2.6592	2.18188	11.1248	9.31381
ABCA13	1.55045	2.16582	1.53249	1.4257	1.39668	1.56703	2.18714	4.76741	1.49816	1.43441	1.34916	5.22134	2.04548	2.27447	1.41788	1.77849	1.14991	1.09418	1.26505	2.09773	1.20318	1.41183	1.34726	1.35405	1.28104	1.24001	1.22546	1.31722	1.21036	1.28103	1.03171	1.24435	1.37986	3.45183	1.23484	1.41662	4.76741	8.29887	4.76741	4.76741	5.4369	2.43179	2.10584	4.90097	4.60041	4.60041	2.18188	4.76741	2.55646
ABCA3	3.0847	2.16582	5.36309	5.96914	4.84353	6.16931	8.26289	9.57296	5.29952	4.63509	5.63263	11.943	3.96129	2.27447	6.27965	7.73811	1.14991	1.09418	3.09141	2.09773	2.64109	3.4345	4.10557	4.06263	1.28104	2.45064	2.18377	2.90611	1.92888	2.55898	3.04317	2.3428	2.97035	4.24056	4.15968	3.47192	4.76741	4.76741	4.76741	4.76741	1.98015	10.6542	2.10584	2.11158	2.6592	2.6592	2.18188	4.76741	4.53912
ABCA4	5.54675	13.344	1.53249	1.4257	1.39668	1.56703	2.18714	4.76741	1.49816	1.43441	1.34916	2.62841	2.04548	2.27447	3.93221	1.77849	2.74966	1.09418	3.66852	10.5552	4.17503	4.627	2.46474	3.9105	3.63926	2.09977	4.84994	4.63319	4.39813	3.75565	1.03171	4.91194	3.9546	4.21751	3.61932	5.59946	4.76741	4.76741	4.76741	4.76741	1.98015	2.43179	5.68261	5.60528	2.6592	2.6592	2.18188	4.76741	2.55646
ABCA5	4.91416	8.77256	5.75556	5.43692	4.354	6.71934	8.54328	14.0612	5.8432	5.20455	5.24549	5.00791	4.07583	5.92728	5.00356	5.18233	3.34589	2.93739	5.60937	8.71062	5.11453	5.25068	5.04966	5.00884	2.83021	4.48859	4.96618	4.72282	4.69836	5.04373	3.49687	4.92986	5.53344	5.04488	5.12693	5.56397	4.76741	4.76741	12.7571	15.563	1.98015	2.43179	2.10584	2.11158	2.6592	2.6592	5.05651	4.76741	9.1217
ABCA9	4.87602	6.77415	4.52183	4.62291	3.98841	4.88466	6.09708	16.1138	6.68008	5.58596	5.81706	11.7337	6.08961	7.75561	5.33442	7.10256	5.47443	4.61899	2.11422	5.82918	2.54851	3.66152	3.56808	3.9105	4.44542	4.91603	3.89127	3.25702	3.44806	3.77013	4.27988	3.68109	2.7197	2.79312	3.4055	1.41662	17.4704	4.76741	4.76741	10.8947	1.98015	7.26997	2.10584	4.4588	4.41759	4.41759	5.8002	4.76741	6.85105
ABCB10	6.29895	9.9394	4.3213	4.34227	3.82954	4.88466	6.38217	12.2575	5.57391	3.98286	4.4428	7.78942	5.87801	5.78854	3.07829	4.81116	1.14991	2.70181	5.85504	8.46445	5.50472	5.98145	4.82231	5.70089	1.28104	4.77051	6.29599	5.66812	6.1431	5.07575	3.78311	6.44585	6.32493	5.91261	5.37878	6.49816	4.76741	21.1439	4.76741	16.2299	9.81264	9.46333	9.25485	8.49318	2.6592	2.6592	5.15873	9.3353	2.55646
ABCB4	1.55045	7.66886	3.24741	3.70398	2.57749	3.74175	6.34926	14.3497	4.23597	3.38457	3.70541	2.62841	8.52773	5.01715	2.71198	3.91338	3.16881	3.5457	3.09141	6.18055	2.825	3.31174	2.89634	3.69663	2.59373	3.26427	3.02818	3.77772	3.06269	3.38352	2.43256	2.3428	2.93268	3.25816	2.88273	3.51746	21.0078	4.76741	17.8332	17.7362	1.98015	2.43179	2.10584	2.11158	6.25071	6.25071	8.36468	22.5212	12.1558
ABCB5	1.55045	2.16582	1.53249	1.4257	1.39668	1.56703	2.18714	4.76741	1.49816	1.43441	1.34916	2.62841	2.04548	2.27447	1.41788	1.77849	1.14991	1.09418	1.26505	2.09773	1.20318	1.41183	1.34726	2.40209	1.28104	2.40823	1.22546	1.31722	1.21036	1.28103	2.5756	1.24435	1.37986	1.27336	1.23484	1.41662	4.76741	4.76741	4.76741	4.76741	1.98015	4.15581	2.10584	2.11158	2.6592	2.6592	2.18188	4.76741	2.55646
ABCB6	5.80559	2.16582	6.89374	6.25399	6.44049	6.67907	9.4177	25.5524	6.61603	6.48354	6.66015	15.4405	10.8117	11.3305	6.68389	10.5591	3.16881	3.19567	1.26505	2.09773	1.9021	2.58062	1.34726	1.35405	1.28104	2.63713	1.22546	1.31722	2.46186	1.28103	1.03171	1.24435	1.81617	1.27336	1.71025	1.41662	4.76741	4.76741	4.76741	4.76741	1.98015	5.00828	5.16668	2.11158	2.6592	2.6592	2.18188	4.76741	2.55646
ABCB7	3.96939	5.77095	7.72856	6.94475	6.78917	8.34443	10.9999	13.148	7.14466	7.09596	6.20501	7.93964	5.81143	7.17198	6.56209	6.09078	4.69226	4.80171	4.52711	6.97978	4.67699	7.11402	5.12289	6.62036	3.6734	4.64062	5.69257	6.37244	5.49998	6.4576	3.83279	5.73259	5.90759	5.61216	6.12277	4.85531	4.76741	4.76741	4.76741	4.76741	1.98015	2.43179	9.52155	7.61867	2.6592	2.6592	2.18188	4.76741	2.55646
ABCB8	4.61477	4.90212	3.44618	2.32931	3.56934	3.15177	2.18714	16.0016	4.92033	4.50649	4.9028	11.7595	6.68434	8.83553	5.14896	8.57159	3.57645	1.09418	2.6544	4.87733	2.69776	1.41183	1.34726	1.35405	1.28104	1.24001	2.35999	2.86673	2.87726	1.28103	2.14781	2.3428	2.53777	2.08144	2.20586	4.74085	4.76741	4.76741	4.76741	4.76741	1.98015	6.55235	2.10584	5.96267	2.6592	2.6592	2.18188	4.76741	2.55646
ABCB9	3.63217	2.16582	1.53249	1.4257	1.39668	1.56703	2.18714	4.76741	1.49816	1.43441	2.96358	2.62841	2.04548	2.27447	1.41788	1.77849	2.33357	1.09418	2.11422	2.09773	1.9021	1.41183	1.34726	1.35405	1.28104	1.24001	1.22546	1.31722	1.21036	1.28103	1.03171	1.24435	2.161	1.88216	1.84658	1.41662	4.76741	4.76741	4.76741	4.76741	1.98015	2.43179	2.10584	2.11158	2.6592	2.6592	2.18188	15.6664	6.33414
ABCC1	1.55045	2.16582	4.58849	5.08399	6.03643	5.84157	10.5983	4.76741	6.17048	4.80793	5.36651	5.00791	3.55178	3.77972	4.40507	3.99724	4.84072	4.75226	3.57124	6.03979	3.76005	6.45625	5.24764	4.75597	4.07488	5.24692	3.11733	5.94902	3.49	4.80565	4.23226	3.60674	4.00807	5.01107	4.45388	2.4329	4.76741	9.59656	4.76741	13.0668	3.86605	8.07587	2.10584	5.02376	11.4796	11.4796	6.1528	16.5684	2.55646
ABCC10	3.01858	2.16582	1.53249	3.37115	2.75885	1.56703	3.79501	11.0525	5.09547	3.84831	4.65186	9.19536	5.70567	6.05522	4.49886	6.94125	3.83391	2.2515	1.26505	5.80065	2.44492	4.03008	1.34726	2.40209	5.37623	1.24001	2.35999	3.25702	1.7227	3.71082	1.8709	2.61413	1.97872	3.92438	2.16264	3.00826	4.76741	9.1346	4.76741	4.76741	1.98015	2.43179	4.37941	4.90097	2.6592	2.6592	2.18188	4.76741	2.55646
ABCC3	1.55045	8.62485	4.83852	3.41385	4.22711	5.06942	6.38217	16.1138	5.74432	4.27749	5.56146	4.76741	4.1822	4.76741	4.65299	4.52278	3.67143	2.88476	1.78499	6.92598	1.75285	1.41183	1.34726	1.35405	2.94769	1.24001	2.13359	1.31722	2.23547	1.28103	2.39201	3.01002	3.59439	1.27336	1.23484	4.76741	4.76741	4.76741	4.76741	16.1942	1.98015	2.43179	2.10584	2.11158	5.31933	5.31933	2.18188	18.3903	7.19771
ABCC5	5.18991	2.16582	6.688	7.12987	6.199	7.41259	10.789	18.4053	7.69411	6.95969	6.7264	13.8473	8.1758	8.84679	6.19068	8.66247	4.89988	4.67725	3.36251	5.88466	3.60123	3.33751	2.81564	2.40209	3.94703	3.76313	3.21359	3.38176	3.0458	3.26745	1.8709	2.91059	3.43419	3.24141	2.82143	1.41662	10.1925	23.4249	18.0547	13.9323	10.237	14.2979	10.7006	10.1734	12.1701	12.1701	8.48883	4.76741	8.41497
ABCC6	1.55045	2.16582	1.53249	1.4257	2.57749	1.56703	2.18714	4.76741	3.27453	2.667	1.34916	2.62841	2.04548	2.27447	1.41788	3.50931	1.14991	1.09418	1.26505	2.09773	1.20318	1.41183	1.34726	1.35405	1.28104	1.96777	1.22546	1.31722	1.21036	1.28103	1.03171	1.24435	1.37986	1.27336	1.23484	1.41662	4.76741	4.76741	4.76741	10.3489	1.98015	3.96261	2.10584	3.83336	7.54322	7.54322	5.58911	11.2304	5.80635
ABCC9	1.55045	2.16582	3.38381	3.27983	2.57749	1.56703	5.84326	4.76741	2.54051	3.91781	1.34916	7.18029	2.04548	3.36122	1.41788	1.77849	1.14991	1.09418	1.26505	2.09773	1.20318	1.41183	1.34726	1.35405	1.28104	1.24001	1.22546	1.31722	1.21036	1.28103	1.03171	1.24435	1.37986	1.27336	1.23484	1.41662	21.3008	10.5367	8.95224	4.76741	4.43435	7.82357	6.75701	5.93047	7.38645	7.38645	4.1543	12.0587	4.27862
ABCD1	1.55045	2.16582	4.34843	3.87791	3.1634	4.02491	4.85566	4.76741	3.06104	3.21373	4.66811	8.12297	2.04548	4.76741	3.07829	5.86571	2.13055	1.09418	1.96437	2.09773	1.20318	1.41183	1.34726	2.40209	1.28104	2.60278	1.22546	1.31722	1.21036	2.16692	2.08766	1.24435	1.37986	1.27336	1.23484	1.41662	4.76741	4.76741	4.76741	4.76741	1.98015	6.81206	2.10584	5.72153	2.6592	2.6592	2.18188	4.76741	2.55646
ABCD3	6.89052	11.155	7.67691	7.32755	6.85104	8.07294	11.1465	26.723	7.5732	7.47766	6.39295	12.5382	11.4033	11.8565	7.81316	8.31024	4.85377	4.02517	6.9242	10.373	6.44759	7.02006	6.87102	7.10017	5.45264	5.8443	6.37472	6.57602	6.25954	6.79355	4.94605	6.28521	7.42316	6.38337	6.45877	7.508	4.76741	15.8814	4.76741	4.76741	4.90869	8.18955	4.64875	7.67136	2.6592	2.6592	2.18188	4.76741	8.50188
ABCD4	6.64803	6.4744	3.38381	3.90429	3.9382	4.70375	7.65454	19.277	5.93781	4.90554	5.18592	11.3451	8.85541	9.48501	5.67705	7.85157	4.49822	4.02517	3.10703	8.34593	3.60123	4.85134	2.72759	4.13067	1.28104	3.81874	2.79325	5.12945	3.1114	3.97529	3.14067	3.09955	3.73231	2.8722	3.42724	2.76056	15.7594	8.60041	17.5221	16.6962	3.63962	2.43179	2.10584	3.55083	6.9788	6.9788	7.00558	14.1857	8.59852
ABCE1	8.20825	9.36914	8.07045	7.72332	7.27696	7.94773	11.7128	22.7355	8.43577	8.10608	7.27146	11.5059	10.0116	10.6667	7.51725	7.45924	6.32174	5.69096	5.82398	9.55108	5.36816	7.20868	7.10288	6.74548	7.14202	6.79402	6.53183	6.58972	6.22541	6.46234	5.42192	6.41711	5.75442	6.17747	5.83493	6.76222	27.2434	29.2726	20.4665	23.4118	12.1622	13.5365	11.1213	10.5965	14.2274	14.2274	12.4	23.716	14.6393
ABCF1	7.22899	5.84328	10.0479	9.20149	9.24334	9.93034	14.8227	18.9783	6.75026	5.55325	6.15746	11.0521	9.49442	9.79286	7.66754	7.05099	5.31506	4.53615	4.98165	8.85883	4.90277	5.41205	5.94498	5.8623	4.86925	5.51532	5.25331	4.84065	5.3134	5.04373	4.61611	5.21289	4.69504	5.37245	5.16126	3.14531	4.76741	20.754	4.76741	4.76741	7.04488	2.43179	2.10584	9.5495	2.6592	2.6592	2.18188	7.75991	2.55646
ABCF2	7.38217	12.8798	7.18238	6.34759	6.46598	7.15709	9.61859	18.9302	6.85042	6.05609	6.19334	11.7075	9.44012	10.1837	6.1882	8.44879	5.24273	5.43185	6.69661	11.806	6.4281	7.1568	6.6368	7.12806	6.34399	6.16478	6.96675	6.97909	7.03404	6.64809	5.04308	7.2716	7.2237	6.77379	6.71698	8.03469	4.76741	25.9345	26.9771	25.8925	10.8714	16.2088	13.0786	13.4985	8.35826	8.35826	7.8767	18.759	13.4972
ABCF3	8.1674	6.52097	5.35228	5.10844	5.43628	6.04458	6.80812	18.781	6.8015	5.44854	5.58683	11.6876	9.87519	9.80855	5.50095	8.16743	5.2153	5.15234	4.91352	7.41328	5.16392	4.83391	6.33111	5.24519	5.36553	4.85334	4.87354	5.01926	5.01898	4.63655	4.44206	5.09735	4.92954	5.09562	5.06945	5.42231	4.76741	4.76741	4.76741	4.76741	1.98015	2.43179	2.10584	6.11417	2.6592	2.6592	2.18188	4.76741	2.55646
ABCG1	1.55045	2.16582	1.53249	1.4257	1.39668	1.56703	2.18714	4.76741	1.49816	1.43441	1.34916	2.62841	3.55178	2.27447	1.41788	3.0919	1.14991	1.09418	1.26505	2.09773	1.20318	1.41183	1.34726	1.35405	1.28104	1.24001	1.22546	1.31722	1.21036	1.28103	2.54233	1.24435	1.37986	1.27336	1.23484	1.41662	4.76741	4.76741	11.8458	11.059	1.98015	2.43179	2.10584	2.11158	6.25071	6.25071	5.98643	4.76741	6.85105
ABCG2	7.38907	7.18317	1.53249	3.06868	2.47288	4.41456	3.79501	18.5981	5.67309	3.69354	4.31288	8.4803	10.4105	9.92307	2.25727	5.52042	3.91803	1.09418	6.11456	8.6285	5.48505	4.79819	1.34726	4.88555	2.41592	1.24001	5.44196	4.40794	5.06401	4.71207	3.04317	5.24935	6.11981	4.14467	3.73274	5.86855	4.76741	4.76741	4.76741	4.76741	5.82164	2.43179	14.8535	12.4324	2.6592	2.6592	2.18188	4.76741	6.23993
ABCG4	1.55045	7.45747	1.53249	3.12571	1.39668	1.56703	2.18714	10.5343	2.93602	2.22434	1.34916	2.62841	4.76741	2.27447	1.41788	1.77849	4.09719	2.55098	3.37415	7.39335	2.825	4.73571	3.79226	4.8651	3.46779	2.09977	2.43646	4.70557	2.42797	3.74092	2.50751	2.61413	2.89356	3.52906	4.47729	4.67122	4.76741	4.76741	16.1944	10.146	1.98015	2.43179	2.10584	2.11158	7.34524	7.34524	6.25469	18.5302	9.16171
ABCG8	5.3948	2.16582	1.53249	1.4257	1.39668	1.56703	2.18714	4.76741	1.49816	2.0761	1.34916	2.62841	4.1822	2.27447	1.41788	1.77849	1.14991	1.09418	3.94804	4.14092	4.0224	5.53383	4.10557	5.20226	1.28104	2.87255	4.57158	5.0954	4.83797	4.60216	3.42769	5.08995	4.99198	4.88469	4.72098	4.79326	4.76741	4.76741	15.3182	13.3252	1.98015	2.43179	2.10584	2.11158	8.20469	8.20469	5.25473	4.76741	6.55041
ABHD10	6.554	14.6337	4.92135	4.3757	4.84353	4.9808	6.73168	17.3903	5.72949	6.16883	4.99326	8.44377	7.13506	8.7955	3.93221	7.46475	4.96657	5.27205	6.92515	11.4458	6.18343	7.88403	7.66772	7.41451	6.18149	6.84387	7.07814	7.13261	7.06563	6.94907	5.03359	7.26942	6.71536	7.01331	6.43383	8.72353	4.76741	21.1439	19.3593	19.7118	7.70823	8.24378	7.62493	6.08503	2.6592	2.6592	2.18188	14.4812	11.5264
ABHD11	6.83122	11.0272	5.83517	5.64807	5.8807	6.14213	8.02854	23.5615	7.53725	7.09969	7.53752	14.9773	12.1674	11.8725	7.37539	10.4977	4.84072	4.8207	5.90052	10.0916	5.65325	6.02416	6.39975	5.95451	5.39724	4.92911	5.93852	5.99499	5.97607	5.30922	4.38424	6.02296	6.74695	5.86047	5.43676	7.40125	4.76741	4.76741	4.76741	4.76741	1.98015	8.68223	10.3853	2.11158	2.6592	2.6592	2.18188	4.76741	2.55646
ABHD12	5.64202	6.16198	6.4228	5.80689	6.12833	6.16931	8.73061	21.1225	7.04735	6.61049	6.67972	15.275	9.82681	9.1344	6.38209	10.8059	3.10021	3.61338	4.70764	5.48116	4.66857	3.71559	4.74457	4.4138	3.84153	2.81923	3.89831	4.46946	3.14245	4.02019	1.03171	3.52568	5.00406	4.10596	4.05485	5.60527	15.4779	20.4362	12.0973	16.2655	8.34089	11.837	11.8029	11.5397	9.05231	9.05231	4.1543	4.76741	9.57687
ABHD12B	1.55045	2.16582	2.69365	3.41385	2.47288	1.56703	2.18714	4.76741	2.63204	2.90698	1.34916	2.62841	2.04548	2.27447	1.41788	1.77849	2.74966	1.09418	1.26505	2.09773	2.48083	1.41183	1.34726	1.35405	1.28104	1.24001	1.96343	2.01357	1.98807	1.28103	1.03171	2.0113	1.37986	1.27336	1.23484	1.41662	9.90835	14.1571	4.76741	4.76741	6.71568	7.55534	4.76741	6.32892	7.50519	7.50519	3.72622	10.2771	3.97516
ABHD13	6.43849	2.16582	5.61993	6.27759	5.58223	6.47747	8.25294	18.4616	5.74432	5.05021	4.99326	9.09338	7.56512	9.15316	4.25428	7.01284	4.46441	4.93799	2.42371	4.37975	3.233	2.72957	1.34726	3.03985	4.71463	4.454	1.22546	3.17344	1.21036	1.28103	3.80215	1.24435	3.28441	1.88216	1.23484	1.41662	4.76741	21.8979	13.8605	9.93004	9.62739	10.4792	8.1616	7.03714	2.6592	2.6592	4.05775	4.76741	7.67589
ABHD14A	2.61236	2.16582	1.53249	1.4257	1.39668	1.56703	2.18714	4.76741	1.49816	1.43441	1.34916	5.22134	2.04548	2.27447	4.59641	1.77849	2.94337	1.09418	1.26505	2.09773	1.20318	1.41183	1.34726	1.35405	4.17749	2.03622	1.82857	1.31722	1.8654	1.28103	1.03171	2.0113	1.37986	1.27336	1.23484	1.41662	4.76741	4.76741	4.76741	4.76741	1.98015	2.43179	5.80275	2.11158	2.6592	2.6592	2.18188	4.76741	2.55646
ABHD14B	4.2953	4.61992	7.67162	6.52067	6.65446	7.06612	11.8782	16.1138	5.9086	5.68314	5.66784	9.57635	5.87801	6.48578	5.79885	7.5591	4.08638	3.36067	2.31954	2.09773	1.9681	2.11401	2.40243	2.63031	4.43812	2.7328	3.71174	1.31722	3.53975	1.98784	3.00763	3.68109	2.07407	2.42595	1.96482	3.56102	4.76741	18.3011	4.76741	14.1997	6.78964	10.8052	9.75267	7.55279	6.39298	6.39298	2.18188	12.8579	8.07329
ABHD15	1.55045	2.16582	1.53249	1.4257	1.39668	1.56703	2.18714	4.76741	1.49816	1.43441	1.34916	2.62841	2.04548	2.27447	1.41788	1.77849	1.14991	1.09418	1.26505	2.09773	1.20318	1.41183	1.34726	2.72706	1.28104	1.24001	1.22546	1.31722	1.21036	1.28103	1.03171	1.24435	1.37986	1.27336	1.23484	1.41662	4.76741	21.7811	4.76741	4.76741	9.50492	12.3229	8.34555	9.01981	2.6592	2.6592	2.18188	4.76741	2.55646
ABHD16A	5.01006	10.9961	8.22232	6.99871	7.49421	8.06597	10.3367	24.3198	7.27537	6.90268	7.4395	13.5746	10.5784	10.7462	6.55529	9.40953	4.23541	3.83774	4.74451	9.56073	4.57292	5.82163	5.03693	4.90552	2.47908	3.88781	4.18844	4.98956	3.93081	5.06166	3.64981	3.93556	4.52069	4.74793	4.58873	6.48605	4.76741	4.76741	4.76741	4.76741	1.98015	8.01604	4.37941	2.11158	2.6592	2.6592	2.18188	4.76741	2.55646
ABHD17A	5.38658	2.16582	1.53249	1.4257	1.39668	1.56703	2.18714	12.2575	3.96616	4.12422	4.36914	10.2944	7.55469	8.29102	1.41788	7.19309	2.13055	3.23156	4.32249	5.71171	4.57917	5.22308	3.79226	4.68414	3.99558	4.08813	2.60288	4.46946	2.39275	4.78669	2.95089	2.7497	5.44989	5.07747	3.27566	5.31309	4.76741	4.76741	4.76741	4.76741	1.98015	2.43179	2.10584	2.11158	2.6592	2.6592	4.1543	7.13538	2.55646
ABHD17B	5.71156	9.32409	6.36372	5.63844	5.63614	5.92454	8.09601	20.855	7.30945	7.05917	5.68498	8.03347	8.51136	9.99995	7.01745	5.86571	5.22358	5.12094	6.05024	9.54625	5.6784	7.59087	6.7076	7.1412	6.59239	6.15821	5.7063	6.83498	5.74259	7.49049	5.06521	5.71797	6.40247	6.30079	6.27355	6.35615	11.7119	17.6184	13.9323	21.752	8.93672	10.439	8.91644	8.27928	10.5694	10.5694	10.9014	22.957	13.1719
ABHD17C	8.007	14.7478	8.69257	7.83046	7.85665	8.86609	12.3571	27.6741	6.50247	7.0553	6.22795	12.9326	11.0517	12.1866	6.64539	9.2508	4.91207	4.905	6.63539	13.4268	6.15275	7.78344	7.08746	6.41326	5.80243	5.47676	5.07071	7.79985	5.08241	7.10388	4.76741	4.98573	7.13663	6.35587	6.07196	8.42058	4.76741	24.7686	13.8605	16.8185	11.0924	11.4367	9.68697	9.24976	2.6592	2.6592	3.45872	4.76741	8.61194
ABHD18	6.91587	11.5907	6.92017	6.45744	5.70081	7.45294	8.93719	12.7316	7.04293	6.56365	5.87926	6.86869	6.24967	5.28394	6.7019	5.36249	5.59224	5.31828	6.53089	10.2608	5.86892	7.44411	7.04071	7.6296	6.03757	6.76147	6.95492	6.85389	6.90169	6.97001	5.16988	7.11344	7.0034	6.70636	6.46235	7.11453	4.76741	12.5831	13.477	10.3489	5.4369	6.92879	5.85939	6.6445	6.39298	6.39298	2.18188	7.46171	5.23844
ABHD2	1.55045	2.16582	8.45488	6.95009	7.19204	7.9989	11.1193	16.8557	7.08218	6.40156	6.52085	11.321	7.71291	6.5092	6.31928	6.88265	4.3539	3.88512	1.78499	2.09773	1.20318	2.5257	1.34726	1.35405	1.28104	1.24001	2.74289	2.10748	2.81299	2.55898	1.78191	2.64293	3.15518	2.29377	3.26288	1.41662	12.0458	10.8509	16.981	17.5951	4.61048	7.91172	7.57176	8.46267	13.8302	13.8302	10.7358	24.7674	11.7513
ABHD3	4.69369	10.7444	1.53249	1.4257	1.39668	1.56703	2.18714	10.2428	1.49816	1.43441	2.33419	2.62841	5.42483	5.82436	1.41788	1.77849	4.4505	2.76763	4.97969	9.59859	4.42511	4.56799	4.25997	4.53682	5.34657	4.37557	5.89716	4.39997	5.93413	4.2256	3.6104	6.12288	4.20257	3.87485	3.54739	5.7453	4.76741	16.9994	23.6511	23.0535	7.69873	8.97514	6.98539	7.1726	8.23115	8.23115	9.22379	11.715	10.4539
ABHD4	1.55045	2.16582	1.53249	2.63855	1.39668	2.78962	3.61741	4.76741	5.05891	3.86258	4.79601	2.62841	2.04548	2.27447	1.41788	1.77849	3.49176	3.63471	2.72777	3.8572	2.75088	5.64522	3.90826	5.15738	3.50878	3.45858	4.39462	4.93187	4.79537	4.5604	3.19922	4.9321	2.61987	4.89589	4.34985	1.41662	4.76741	4.76741	4.76741	4.76741	1.98015	2.43179	9.15019	10.3333	2.6592	2.6592	2.18188	4.76741	2.55646
ABHD5	4.25096	9.41288	5.31933	3.32652	3.53149	3.6949	6.01692	17.4282	4.08683	3.51151	4.53003	7.89088	6.19823	7.2028	1.41788	5.72593	2.63278	4.16588	4.85603	7.26759	4.43997	5.19477	1.34726	4.10846	4.90974	2.7328	4.17833	4.60131	4.16284	4.50378	2.93097	4.45216	5.98286	4.02326	4.35361	2.4329	4.76741	4.76741	4.76741	4.76741	1.98015	2.43179	2.10584	2.11158	2.6592	2.6592	2.18188	4.76741	2.55646
ABHD6	4.93889	4.90212	4.95284	4.93308	4.43577	3.59469	7.40247	21.4881	5.50237	5.25375	4.95805	11.4763	9.43428	10.0626	5.76978	7.87549	2.63278	3.92981	4.55292	5.12151	4.81891	6.18369	3.32712	6.02627	2.41592	4.86456	5.01704	6.0054	5.03484	5.45929	3.57729	5.2509	5.65507	5.69054	5.35075	4.71358	4.76741	17.1229	4.76741	4.76741	4.80404	9.66444	8.87875	8.78912	2.6592	2.6592	2.18188	4.76741	2.55646
ABHD8	2.397	4.27512	1.53249	1.4257	1.39668	1.56703	2.18714	4.76741	1.49816	2.0761	1.34916	2.62841	2.04548	3.89856	1.41788	1.77849	1.14991	2.36442	1.96437	3.8572	2.48083	2.34054	3.90826	1.35405	3.05184	1.81277	2.31906	1.31722	2.81299	1.28103	1.95034	2.55359	2.1185	2.79312	2.06922	3.91779	4.76741	4.76741	4.76741	4.76741	1.98015	2.43179	5.6188	4.27742	2.6592	2.6592	2.18188	4.76741	2.55646
ABI1	6.70501	7.57843	9.56968	8.68018	8.74423	9.45334	13.528	13.2763	6.81626	6.13311	5.37433	7.25086	6.81054	4.89706	6.5857	4.22026	6.1446	5.53306	5.15667	8.07711	4.85386	7.97016	7.79147	8.06473	6.67931	7.44484	6.47821	7.17239	6.47692	7.36495	6.30868	6.70766	5.73973	7.19011	6.95833	4.48182	4.76741	4.76741	4.76741	4.76741	1.98015	5.40904	5.25196	5.89753	6.7654	6.7654	2.18188	4.76741	2.55646
ABI2	5.07688	9.22987	1.53249	1.4257	4.81161	4.38886	6.6513	9.57296	3.6057	2.79395	2.86617	2.62841	2.04548	3.77972	1.41788	4.07602	3.20106	2.55098	5.87914	9.03178	5.2106	6.69866	6.30356	6.53451	2.59373	5.25418	5.46016	6.10228	5.40369	6.20203	4.71969	5.53903	5.65507	6.00296	5.9544	6.18466	4.76741	18.033	27.8207	26.2239	5.21077	6.72963	7.13669	6.53923	11.2325	11.2325	11.6224	22.8874	13.6424
ABI3	3.50736	2.16582	1.53249	2.54538	2.75885	1.56703	5.0186	11.0525	3.17303	2.83304	2.96358	2.62841	2.04548	3.36122	1.41788	1.77849	1.14991	1.09418	2.48703	2.09773	2.23887	1.41183	1.34726	1.35405	1.28104	1.24001	1.22546	1.31722	1.79696	1.28103	1.03171	1.24435	1.87336	1.27336	1.23484	1.41662	4.76741	4.76741	4.76741	4.76741	1.98015	2.43179	2.10584	2.11158	2.6592	2.6592	2.18188	4.76741	2.55646
ABI3BP	1.55045	2.16582	1.53249	1.4257	1.39668	3.91216	2.18714	4.76741	1.49816	2.87069	3.31078	6.15797	2.04548	2.27447	1.41788	1.77849	5.01769	4.98504	3.13758	2.09773	2.28417	7.51844	7.7297	7.17383	6.6656	6.8316	5.81769	6.26621	5.6123	6.69049	5.48842	5.61039	3.50139	6.88291	6.03541	1.41662	4.76741	4.76741	4.76741	4.76741	1.98015	2.43179	2.10584	2.11158	7.30309	7.30309	2.18188	4.76741	2.55646
ABITRAM	7.82994	14.1078	4.40084	4.69769	4.56811	4.48813	4.35503	22.8388	5.94605	6.09446	5.92675	12.0172	9.65622	10.999	6.12234	8.37872	5.25077	4.89658	5.39386	10.3841	5.41731	5.86081	4.25997	5.32569	5.7631	5.62432	5.74355	5.76428	5.72063	5.25619	4.79099	5.72351	5.95009	5.29089	4.09115	7.79819	4.76741	21.091	23.1777	23.1215	9.53155	11.1794	8.64879	9.5495	11.4844	11.4844	8.69011	17.0413	11.6228
ABL1	6.85137	5.69514	4.76741	5.37041	5.26546	6.17997	7.66897	4.76741	4.60347	4.58696	4.72282	6.15797	2.04548	3.36122	4.15177	1.77849	4.8003	5.68784	4.76741	8.84351	4.76741	7.65991	8.06779	7.00457	5.97307	6.95646	4.47116	7.75447	4.53829	6.29529	5.62997	4.6632	5.08671	7.45822	7.24784	4.86728	8.45429	20.703	22.7782	22.9134	5.76739	10.8011	11.3444	11.0641	14.3383	14.3383	7.33581	21.3075	12.3396
ABL2	4.76741	2.16582	6.39361	5.49388	6.4805	6.07999	8.06266	4.76741	6.75611	5.86811	5.82199	2.62841	5.97241	5.78854	5.19533	4.85349	5.36548	4.95791	4.86741	4.76741	3.60123	4.63413	4.76741	4.19424	4.76741	4.76741	3.3539	4.05631	3.18705	3.98675	4.76741	2.88925	4.11881	3.93234	3.41643	3.64304	23.6266	4.76741	4.76741	4.76741	1.98015	2.43179	2.10584	2.11158	2.6592	2.6592	4.76741	20.2791	2.55646
ABLIM1	4.67834	6.52097	4.88901	4.76741	4.76741	3.95103	4.76741	4.76741	5.37143	4.76741	4.87716	2.62841	4.62249	3.65178	5.27026	1.77849	4.76741	4.98121	4.56241	8.92606	4.863	6.82212	7.32882	7.12908	5.82716	6.55117	5.77768	6.37442	5.64589	5.46845	5.47666	5.74877	5.08671	6.571	6.48026	4.76741	4.76741	4.76741	4.76741	4.76741	1.98015	2.43179	2.10584	2.11158	2.6592	2.6592	2.18188	4.76741	2.55646
ABLIM2	1.55045	2.16582	1.53249	1.4257	2.75885	1.56703	3.79501	4.76741	2.33024	2.0761	1.34916	2.62841	2.04548	2.27447	1.41788	3.99724	1.14991	1.09418	1.26505	2.09773	1.20318	1.41183	1.34726	1.35405	1.28104	1.24001	1.22546	1.31722	1.21036	1.28103	1.03171	1.24435	2.87342	1.88216	1.23484	1.41662	4.76741	4.76741	9.50955	4.76741	1.98015	2.43179	2.10584	2.11158	5.64907	5.64907	2.18188	4.76741	6.55041
ABLIM3	4.45709	6.60998	1.53249	1.4257	1.39668	1.56703	2.18714	9.92408	2.79467	2.667	1.34916	4.76741	5.28584	4.76741	1.41788	5.61584	3.74025	1.09418	3.82248	4.64889	3.71878	4.76741	3.44407	4.76741	1.28104	3.29707	4.76741	4.76741	4.76741	4.47072	3.62645	4.76741	4.55133	4.76741	4.38344	3.47192	4.76741	4.76741	4.76741	4.76741	4.76741	2.43179	2.10584	4.76741	2.6592	2.6592	2.18188	4.76741	5.61334
ABO	1.55045	2.16582	1.53249	1.4257	1.39668	1.56703	2.18714	4.76741	1.49816	1.43441	1.34916	2.62841	2.04548	2.27447	1.41788	1.77849	1.14991	1.09418	1.26505	2.09773	1.20318	1.41183	1.34726	1.35405	1.28104	2.09977	1.22546	1.31722	1.21036	1.28103	1.03171	1.24435	1.37986	1.27336	1.23484	1.41662	4.76741	4.76741	4.76741	4.76741	6.52281	6.07219	4.76741	4.542	6.9788	6.9788	5.733	4.76741	2.55646
ABR	6.40608	2.16582	8.62636	8.13364	8.16845	8.45341	11.8202	13.0148	7.78062	6.92355	7.21439	6.86869	8.1621	7.52146	8.09468	4.76741	5.68912	4.76741	5.34181	3.22002	4.95721	6.53192	6.67405	6.55117	5.55211	5.86736	4.79327	5.8499	4.8574	5.91752	4.88435	5.02848	4.76741	6.39432	5.78467	5.51468	4.76741	4.76741	4.76741	4.76741	1.98015	5.00828	8.93118	9.65465	4.76741	4.76741	6.01534	4.76741	2.55646
ABRACL	4.33801	7.48238	1.53249	3.17968	3.21752	3.91216	4.67402	18.9056	4.76131	5.32167	4.76741	9.85877	4.76741	6.72744	4.76741	6.74731	3.02547	3.23156	5.46331	6.42808	5.01418	4.56799	4.70921	4.63309	1.28104	4.02626	4.90999	4.4769	5.24205	4.76741	3.10956	5.2384	5.35364	4.13194	4.76741	4.95823	4.76741	25.7874	4.76741	4.76741	10.9455	10.4692	9.35277	9.42681	2.6592	2.6592	2.18188	4.76741	2.55646
ABRAXAS1	5.41891	7.29872	4.71094	4.97057	4.58179	5.08352	7.08173	18.3767	6.05115	6.31916	4.9339	10.835	6.56682	8.82996	5.07155	6.43661	4.98515	3.63471	5.92417	8.75625	5.66588	6.99648	5.99894	6.94499	5.72205	5.6467	7.2051	6.70122	7.00863	6.55355	4.16618	7.16782	6.59172	6.42807	6.40851	4.9362	4.76741	13.6641	15.0204	14.2636	5.65214	5.65891	6.24971	4.96358	6.17546	6.17546	6.1528	20.6415	8.00043
ABRAXAS2	5.87133	2.16582	4.95284	5.23711	5.38858	5.19055	9.96022	9.57296	5.10446	4.73736	4.30121	2.62841	6.46117	6.02417	4.39096	1.77849	4.85802	5.18254	4.95337	8.99738	4.64559	6.92476	7.21289	6.69923	4.81244	6.42884	6.35273	6.71742	6.1362	6.11198	5.1119	6.26386	5.38186	6.45449	6.29139	4.20473	23.9059	21.8247	18.222	19.6065	9.94531	13.0116	9.75699	10.5185	14.4769	14.4769	12.1828	26.99	13.1183
ABT1	8.18298	4.76741	6.75987	5.95866	5.28593	6.262	9.86989	23.2986	6.24741	6.55741	5.62669	11.4985	10.349	11.7869	6.37394	9.0171	5.32736	5.08155	6.10818	7.77346	5.97877	6.00947	5.93481	6.27724	6.2663	5.51669	5.0818	5.65113	5.19249	5.31198	5.04783	5.44035	6.74985	5.45796	5.37995	5.34334	4.76741	18.7969	4.76741	4.76741	8.80236	13.2871	11.3534	11.9441	2.6592	2.6592	2.18188	4.76741	4.76741
ABTB1	5.99684	2.16582	1.53249	1.4257	2.35619	1.56703	2.18714	14.4407	4.54535	4.36829	4.54844	10.8661	8.00153	7.60721	3.30721	8.06606	3.65326	3.75184	1.26505	2.09773	1.20318	1.41183	1.34726	1.35405	4.82217	4.39466	1.82857	1.31722	1.21036	1.28103	2.34919	1.24435	1.92745	1.27336	1.23484	3.00826	4.76741	4.76741	4.76741	4.76741	1.98015	2.43179	4.05174	2.11158	2.6592	2.6592	2.18188	4.76741	2.55646
ABTB2	2.8733	2.16582	1.53249	3.06868	2.57749	2.98511	4.35503	4.76741	4.77352	4.41921	3.59074	2.62841	3.7012	2.27447	5.07885	1.77849	4.05309	2.70181	2.15913	3.63348	2.69776	4.36701	3.37562	3.69663	4.12759	3.47191	3.47498	4.20509	2.91762	3.83924	2.8895	3.19642	3.67028	3.62291	1.9077	3.07909	26.0739	19.0134	29.2431	29.1832	7.29963	12.5262	8.4998	8.91803	13.7915	13.7915	11.5904	25.3679	15.1948
ACAA2	7.49101	2.16582	5.44554	5.13232	5.01644	5.38893	7.1433	22.3258	6.03999	5.64333	5.61759	13.3331	9.3808	10.4195	5.33442	8.68782	3.93125	4.12168	5.61632	5.93816	5.37574	5.15284	3.82258	4.7207	4.86003	4.25169	5.39558	5.33579	5.46978	5.04732	3.45812	5.47731	6.167	4.82038	5.29327	5.55186	15.9179	22.3451	4.76741	13.7902	9.35591	4.76741	6.48809	7.47213	4.92098	4.92098	8.85451	17.4056	7.04815
ACACA	4.91416	6.69423	7.45386	6.98189	6.59545	7.57698	10.9805	13.0148	8.13382	7.1623	7.05654	7.38439	7.12115	6.3111	6.1609	4.72206	5.17816	5.41878	5.66933	7.75783	5.41135	6.6268	6.33218	6.64067	4.70919	4.96972	5.5468	6.35723	5.26378	5.84591	4.59047	5.48571	6.15279	5.98354	5.39656	5.61674	16.1186	4.76741	8.95224	13.3252	3.99921	2.43179	4.05174	2.11158	2.6592	2.6592	2.18188	4.76741	5.39758
ACACB	3.50736	2.16582	1.53249	1.4257	1.39668	1.56703	2.18714	4.76741	1.49816	1.43441	1.34916	2.62841	3.55178	4.21051	1.41788	1.77849	3.39741	3.38994	2.9914	2.09773	3.01558	4.32932	2.40243	3.58837	2.01272	3.64036	2.94975	4.0791	2.81299	3.46691	2.86783	2.58439	3.05859	2.92135	4.21007	2.4329	4.76741	4.76741	4.76741	4.76741	1.98015	2.43179	2.10584	2.11158	2.6592	2.6592	2.18188	4.76741	2.55646
ACAD10	4.35879	2.16582	3.80547	4.72143	4.67265	4.93379	2.18714	11.9009	6.2128	4.62834	5.18592	7.56864	4.89945	5.85938	3.86309	4.46774	3.13523	3.91521	2.48703	3.63348	1.20318	1.41183	1.34726	2.81514	3.94703	2.09977	2.02385	2.58833	2.27753	1.28103	1.03171	2.58439	3.32401	3.07524	2.42893	3.07909	4.76741	4.76741	4.76741	4.76741	1.98015	5.22009	6.37353	5.93047	2.6592	2.6592	2.18188	4.76741	2.55646
ACAD11	4.35879	9.98499	4.26491	4.56988	4.48186	4.60103	6.44604	14.6157	4.85501	5.31127	4.00149	8.51618	4.76741	4.55134	3.12834	5.1497	3.0637	2.88476	4.96356	9.55349	4.78985	5.97954	5.03693	5.92357	4.34575	5.07493	5.43835	5.45118	5.38167	5.32005	3.31621	5.60828	5.37689	5.10453	5.03136	5.52098	4.76741	4.76741	4.76741	4.76741	1.98015	2.43179	2.10584	5.82953	2.6592	2.6592	2.18188	4.76741	2.55646
ACAD8	4.10622	10.146	3.44618	3.231	1.39668	2.89156	2.18714	19.3209	5.72447	5.13649	5.72377	12.9012	6.68434	8.91287	4.95563	8.32696	4.1982	3.91521	2.72777	7.87919	2.32725	4.64126	1.34726	3.46664	4.44542	3.53577	2.92903	4.5342	2.64154	2.79296	2.63797	2.69793	2.7197	3.07524	1.9077	5.69898	4.76741	4.76741	11.8458	14.4479	1.98015	9.3815	2.10584	6.14268	2.6592	2.6592	3.84469	4.76741	4.41347
ACAD9	6.03421	2.16582	4.00538	1.4257	3.91209	3.64593	4.35503	17.0292	1.49816	1.43441	4.52072	10.3893	2.04548	2.27447	3.88662	1.77849	2.49657	3.92981	2.06691	2.09773	1.20318	3.52302	3.79226	3.66183	1.28104	1.24001	1.22546	1.31722	1.21036	3.24235	1.03171	1.24435	1.92745	3.32221	2.95843	1.41662	11.883	10.9977	4.76741	4.76741	3.55536	9.17443	8.14939	6.7808	2.6592	2.6592	2.18188	9.6788	2.55646
ACADM	6.20832	10.3602	6.63842	6.39478	6.09258	7.4969	9.80045	24.5882	6.98196	6.98214	5.9399	10.0577	9.11989	10.1912	7.29131	7.17272	4.82744	4.12168	5.0814	8.07071	4.53081	5.6131	5.59456	5.52859	3.86901	4.41791	5.63651	4.81516	5.48237	5.3923	3.24028	5.65793	5.63748	4.82637	5.0592	5.73524	4.76741	20.6858	4.76741	13.1552	8.58633	2.43179	5.55215	2.11158	2.6592	2.6592	2.18188	4.76741	6.03592
ACADS	4.27336	6.99204	4.69148	4.09369	4.88459	5.50098	5.64817	18.1705	4.69831	4.4598	4.92155	10.6713	7.01969	7.54636	5.61452	7.44279	1.14991	3.15809	3.6343	6.84154	3.55148	4.42984	2.81564	4.25389	1.28104	3.23023	3.19827	3.17344	3.50017	3.95204	3.00763	3.51504	3.67939	3.71816	3.95982	5.10017	4.76741	8.60041	4.76741	4.76741	3.03844	7.44676	7.45962	10.0824	2.6592	2.6592	2.18188	4.76741	2.55646
ACADSB	6.40608	7.79545	3.38381	3.76528	4.33682	4.25119	6.95083	4.76741	3.17303	3.67668	3.74771	5.22134	4.83491	4.95812	4.16956	3.50931	3.80384	2.46322	6.33462	8.75216	6.00404	5.41869	6.22616	6.11063	2.98368	4.80095	6.05464	5.09922	5.91652	5.25331	4.37557	6.27481	6.82216	5.28911	5.13008	6.41012	20.4751	19.4954	18.4587	19.4284	7.93149	8.70983	7.92406	9.5495	9.53429	9.53429	9.01193	20.0145	10.7148
ACADVL	6.0615	7.57843	5.47496	5.0157	4.73291	4.85074	6.41443	20.1981	5.85661	4.99477	5.99697	12.7927	8.78914	9.33785	5.39475	8.38672	4.8003	5.0542	4.56867	7.89366	4.48659	5.09566	3.77677	4.87533	5.6259	2.81923	3.39201	4.60776	3.4693	4.74768	3.80839	3.48225	5.30176	5.11555	4.1966	5.20791	4.76741	4.76741	4.76741	4.76741	1.98015	2.43179	2.10584	5.56442	2.6592	2.6592	2.18188	4.76741	2.55646
ACAP2	2.50987	4.90212	5.52231	4.49945	4.78976	6.44848	7.29662	4.76741	5.21442	4.05594	3.68356	5.89408	2.04548	3.36122	5.28224	3.0919	3.0637	4.26655	2.95548	7.09422	3.05276	6.76579	5.90376	6.34082	4.75185	4.71285	5.90874	6.16182	5.91138	6.17046	4.1308	5.9427	3.91963	6.07987	6.11073	1.41662	26.5721	20.7623	23.5958	20.327	9.50215	8.81562	9.52661	9.28259	2.6592	2.6592	4.63508	17.7505	12.001
ACAP3	1.55045	2.16582	1.53249	1.4257	1.39668	1.56703	2.18714	4.76741	2.71639	2.52227	2.91609	2.62841	2.04548	2.27447	1.41788	3.0919	1.14991	1.09418	1.71642	2.09773	2.08673	2.19526	1.34726	1.35405	1.28104	1.24001	1.75253	2.41104	1.8654	1.28103	1.03171	1.88867	1.37986	1.27336	1.23484	1.41662	4.76741	4.76741	4.76741	4.76741	1.98015	2.43179	6.11483	5.79437	2.6592	2.6592	2.18188	4.76741	2.55646
ACAT1	8.57028	8.21887	8.34431	7.32291	7.18897	8.20183	11.7918	30.5264	7.59036	7.63258	6.7921	15.9096	13.1531	13.8048	8.05668	10.9903	4.3999	4.44359	5.03383	7.3	4.56016	4.84556	3.56808	4.4138	5.96468	2.40823	5.48608	4.55488	5.35425	4.57257	3.19922	5.25557	6.01287	4.19382	4.0002	5.43605	16.5741	23.8885	26.9092	25.3037	9.34394	11.1695	11.6778	10.8117	12.1668	12.1668	8.24402	19.5473	15.1609
ACAT2	6.82897	10.643	8.94619	8.03969	8.12502	9.09394	13.3248	20.8128	6.88697	6.98358	6.56646	12.3504	8.98765	9.4659	7.37078	8.74322	5.38164	5.00381	6.64892	9.86993	6.34971	7.13873	7.27769	6.97282	6.6093	6.45798	7.00786	6.63806	6.79385	6.59563	5.18076	6.92922	7.37017	6.68873	6.44871	7.07557	24.797	17.3343	26.5075	22.4378	8.03317	11.1044	12.275	11.8336	14.2986	14.2986	11.3703	23.4194	10.5958
ACBD3	8.60455	12.678	8.83103	8.29375	8.07076	8.70782	12.649	28.1087	7.23267	6.69461	6.33231	13.0466	10.4015	12.2236	8.04995	8.40513	5.7231	5.77214	7.37538	11.5369	6.81829	7.66605	7.73421	7.64416	6.91534	6.80872	6.33827	6.87608	6.2711	7.31339	5.88903	6.51821	8.12916	6.88355	6.91153	8.05488	17.5031	23.6754	24.1701	26.3049	9.298	11.2577	9.54145	9.57051	13.6675	13.6675	12.6414	24.284	14.8906
ACBD5	1.55045	2.16582	1.53249	4.43943	3.9382	1.56703	2.18714	4.76741	1.49816	4.14602	1.34916	2.62841	2.04548	2.27447	1.41788	1.77849	2.49657	1.09418	1.26505	2.09773	1.20318	1.41183	1.34726	1.35405	1.28104	1.24001	1.22546	1.31722	2.27753	1.28103	3.31621	2.93137	1.37986	2.54151	1.23484	1.41662	4.76741	4.76741	4.76741	4.76741	1.98015	2.43179	5.07623	7.28356	2.6592	2.6592	2.18188	4.76741	2.55646
ACBD6	1.55045	2.16582	5.09812	4.93308	4.98054	5.57596	7.56465	15.8855	5.17345	5.14473	4.32441	7.98721	6.95843	7.04234	5.92057	5.95695	2.33357	1.09418	1.26505	2.09773	1.20318	1.41183	2.93433	1.35405	2.64613	1.24001	1.22546	1.31722	1.21036	2.90934	1.03171	1.82048	1.37986	2.34	1.71025	3.00826	4.76741	17.1469	4.76741	11.6473	7.83942	8.50763	9.31897	9.17818	7.17079	7.17079	5.83282	10.4118	4.87171
ACBD7	1.55045	2.16582	1.53249	2.44301	1.39668	2.6775	2.18714	4.76741	1.49816	2.22434	3.00891	5.58734	3.83692	4.55134	1.41788	1.77849	3.23211	1.09418	2.75098	3.8572	3.38219	1.41183	4.18068	3.22237	2.34816	4.62251	3.95928	3.40488	3.7302	2.50415	3.17048	3.76608	4.67524	2.79312	3.39445	1.41662	4.76741	14.0991	10.2061	4.76741	4.80404	2.43179	2.10584	2.11158	4.60041	4.60041	4.2454	4.76741	2.55646
ACCS	1.55045	2.16582	1.53249	1.4257	1.39668	1.56703	2.18714	4.76741	2.54051	1.43441	1.34916	4.76741	2.04548	2.27447	1.41788	1.77849	1.14991	1.09418	2.6544	2.09773	2.69776	2.77475	3.64272	2.97052	1.28104	1.24001	2.572	2.53281	2.89765	1.28103	1.03171	2.79866	2.74316	3.93234	2.28662	2.93218	4.76741	4.76741	4.76741	4.76741	1.98015	2.43179	2.10584	4.07154	2.6592	2.6592	2.18188	4.76741	2.55646
ACCSL	9.04232	19.2075	1.53249	1.4257	1.39668	1.56703	2.18714	9.92408	2.71639	4.37696	1.34916	7.10709	6.50433	5.12905	1.41788	4.62629	4.91609	5.57377	9.26397	17.3925	8.73074	9.45519	8.83546	10.0162	6.22908	7.47777	10.3878	9.00912	10.3589	8.77524	6.24285	10.7339	9.7785	8.48933	7.90823	11.4193	25.2942	4.76741	33.2801	31.4234	1.98015	8.22591	4.52008	4.37086	16.1042	16.1042	13.3953	28.6612	16.3024
ACD	5.59543	10.3083	4.00538	3.8509	3.53149	3.98856	5.59546	11.5028	5.21442	4.24858	4.84418	8.51618	5.81143	5.4253	4.69609	6.38717	3.16881	3.03319	4.99151	9.3691	4.74178	5.51604	5.54	5.0693	3.54798	4.2236	5.10362	5.3298	5.3922	5.15601	3.85064	5.34784	5.31583	5.21532	4.4871	6.18792	12.2015	4.76741	13.9323	10.3489	1.98015	2.43179	2.10584	4.90097	6.52527	6.52527	6.37349	12.3712	5.39758
ACE	1.55045	2.16582	1.53249	1.4257	1.39668	1.56703	2.18714	4.76741	2.63204	1.43441	1.34916	2.62841	2.04548	2.27447	1.41788	1.77849	1.14991	1.09418	1.78499	2.09773	1.20318	1.41183	1.34726	2.5228	1.28104	2.26724	1.22546	3.25702	1.21036	1.28103	2.3037	1.82048	1.37986	2.46612	1.23484	1.41662	4.76741	20.2362	4.76741	4.76741	7.35527	12.3452	2.10584	9.17047	2.6592	2.6592	3.59814	14.051	4.97039
ACE2	3.01858	2.16582	1.53249	1.4257	1.39668	1.56703	2.18714	4.76741	2.44043	2.0761	2.81355	2.62841	2.04548	3.51293	1.41788	1.77849	1.14991	1.09418	1.26505	2.09773	1.20318	1.41183	1.34726	1.35405	1.28104	1.24001	1.22546	1.31722	1.7227	2.38361	1.03171	1.82048	1.37986	1.27336	1.23484	1.41662	4.76741	21.9933	16.5107	12.6889	9.36344	9.83758	8.3347	12.0746	2.6592	2.6592	9.55631	23.6771	14.1906
ACER1	1.55045	2.16582	1.53249	1.4257	1.39668	1.56703	2.18714	4.76741	1.49816	1.43441	1.34916	2.62841	2.04548	2.27447	2.25727	1.77849	1.14991	1.09418	1.26505	2.09773	1.20318	1.41183	1.34726	1.35405	1.28104	1.24001	1.22546	1.31722	1.21036	1.28103	1.03171	1.24435	1.37986	1.27336	1.23484	1.41662	4.76741	4.76741	4.76741	4.76741	1.98015	6.24728	2.10584	2.11158	2.6592	2.6592	2.18188	4.76741	2.55646
ACER2	1.55045	2.16582	3.84845	4.09369	3.04573	3.07153	2.18714	4.76741	3.17303	2.87069	3.20825	2.62841	2.04548	2.27447	1.41788	1.77849	1.14991	1.09418	1.26505	2.09773	1.20318	1.41183	1.34726	1.35405	1.28104	1.24001	1.89854	1.31722	1.21036	1.28103	2.3037	2.0113	1.37986	1.27336	1.23484	1.41662	4.76741	9.1346	4.76741	4.76741	4.33732	9.54151	2.10584	7.1139	2.6592	2.6592	2.18188	4.76741	2.55646
ACER3	7.95382	8.66015	7.33992	6.65447	6.4826	7.38729	10.4272	25.5061	6.8645	6.88145	6.12379	12.7778	11.2724	12.2149	6.51154	8.70036	5.52589	4.38073	5.5902	8.41914	5.32942	5.29628	5.96162	4.94438	4.27856	5.02967	5.62762	4.35907	5.61048	4.89058	3.90707	5.60623	6.32555	4.81121	4.73839	6.68686	4.76741	4.76741	10.4099	12.4832	1.98015	10.7292	8.59467	7.43623	2.6592	2.6592	9.67304	19.8317	9.26754
ACHE	1.55045	2.16582	1.53249	1.4257	1.39668	1.56703	2.18714	4.76741	1.49816	1.43441	1.34916	2.62841	2.04548	2.27447	1.41788	1.77849	1.14991	1.09418	1.26505	2.09773	1.20318	1.41183	1.34726	1.35405	1.28104	1.24001	1.22546	1.31722	1.21036	1.28103	2.02214	1.24435	1.37986	1.27336	1.23484	1.41662	4.76741	4.76741	4.76741	4.76741	1.98015	2.43179	2.10584	2.11158	2.6592	2.6592	5.47194	4.76741	2.55646
ACIN1	1.55045	9.1035	4.76741	5.2009	5.75318	3.98856	8.04002	15.7038	4.94131	5.16101	5.50183	11.3129	2.04548	5.78854	4.70658	1.77849	4.32987	1.09418	3.75638	8.61507	4.35899	2.34054	5.39449	3.03985	1.28104	3.158	2.2312	2.47393	2.19123	2.31687	2.82254	2.0668	4.16993	3.29075	2.8	5.34334	4.76741	16.9741	4.76741	4.76741	6.10995	13.7198	12.2759	12.1477	10.3032	10.3032	5.10844	20.876	7.48953
ACKR2	1.55045	2.16582	1.53249	1.4257	1.39668	1.56703	2.18714	4.76741	2.44043	1.43441	1.34916	2.62841	2.04548	3.65178	1.41788	1.77849	1.14991	1.09418	1.26505	2.09773	1.20318	1.41183	1.34726	1.35405	3.89579	1.24001	1.22546	1.31722	1.21036	1.28103	1.03171	1.24435	1.37986	1.27336	1.23484	1.41662	4.76741	10.1908	4.76741	4.76741	1.98015	5.40904	9.83606	6.5822	2.6592	2.6592	5.34528	8.74582	2.55646
ACKR4	1.55045	2.16582	5.29688	1.4257	3.49218	3.22667	3.79501	9.92408	3.1185	3.72639	2.7579	2.62841	2.04548	2.27447	4.0964	1.77849	1.14991	1.09418	1.26505	2.09773	2.14045	1.41183	1.34726	1.35405	1.28104	2.36365	1.22546	1.31722	1.21036	1.28103	2.63797	1.24435	1.37986	1.27336	1.23484	1.41662	25.1774	4.76741	4.76741	8.58444	1.98015	2.43179	2.10584	4.07154	2.6592	2.6592	2.18188	4.76741	6.5908
ACLY	7.42272	12.7754	9.72324	8.82532	8.64961	9.5472	13.7866	29.6848	9.1662	8.86732	7.98139	16.4546	11.3932	12.8391	8.2885	11.2687	5.82142	5.57377	7.96489	12.9061	7.59849	7.99013	7.84219	7.93873	6.69916	7.10514	6.06438	7.30964	6.024	7.33363	6.01464	6.23736	8.61922	7.49846	7.19048	7.98589	18.5119	22.1708	19.9633	22.2571	9.28701	12.0199	11.4306	11.3535	12.8966	12.8966	11.5728	26.1948	14.1313
ACO1	5.81684	7.71228	7.23088	7.11619	7.09706	7.72584	11.6722	16.7195	6.69656	6.34777	5.74266	12.0941	8.90226	8.27522	6.40414	8.27885	4.1391	4.15505	5.07064	7.50002	5.05497	6.16011	6.08705	5.94435	3.58558	3.98986	4.92543	5.75282	4.94485	5.52174	3.85064	5.02648	6.06696	5.45191	5.17941	6.65434	16.781	13.7297	4.76741	8.89909	4.23327	5.94501	4.05174	4.37086	2.6592	2.6592	5.8002	4.76741	2.55646
ACO2	6.47632	2.16582	6.29216	5.98304	6.15151	6.1853	9.10833	24.8373	7.37897	6.75005	6.83035	13.6986	10.5594	11.0801	6.6103	10.4142	6.35843	4.45114	4.57493	5.6171	4.55373	5.81047	4.79523	4.94438	4.88296	4.3561	4.05229	5.48497	4.20895	5.01804	3.76361	4.37326	5.03704	4.66573	4.28267	5.29758	4.76741	18.8561	4.76741	4.76741	7.96357	9.94202	12.0685	11.1017	6.52527	6.52527	8.96415	4.76741	2.55646
ACOT11	4.3791	2.16582	1.53249	3.4944	2.57749	1.56703	3.61741	11.5028	4.04017	3.51151	3.7268	6.38953	5.4684	4.47253	2.71198	4.4102	1.14991	1.09418	1.26505	2.09773	1.20318	2.81802	2.52328	2.81514	1.28104	1.24001	1.22546	1.31722	1.21036	1.28103	1.78191	1.24435	1.37986	1.27336	1.23484	1.41662	4.76741	4.76741	4.76741	4.76741	1.98015	10.403	2.10584	5.34208	10.9802	10.9802	2.18188	4.76741	2.55646
ACOT13	3.0847	6.85018	6.01531	5.57386	5.65507	6.76149	8.39576	18.9302	4.7855	4.32389	4.06328	10.8967	6.77557	8.74251	6.33431	7.88732	4.01836	1.09418	4.28492	6.38948	3.58168	3.83158	1.34726	4.27305	3.52858	2.81923	3.97864	3.22995	3.9552	3.4468	2.72272	4.10629	4.14185	3.35264	3.13853	4.95823	14.2159	23.0871	20.6927	19.9008	9.30265	12.0486	9.68244	8.91803	11.9526	11.9526	9.9388	22.1158	12.7258
ACOT2	3.74442	9.7657	1.53249	4.34227	4.48186	4.12747	2.18714	4.76741	5.07734	4.41921	4.80303	7.31881	3.7012	6.33725	4.49886	4.62629	3.77268	3.36067	4.05291	8.0898	3.63913	4.83977	2.26434	4.91541	4.6926	3.44506	4.64983	4.63319	4.64274	4.27678	3.29171	4.60141	4.04637	4.42551	3.79164	5.63934	4.76741	10.8509	4.76741	8.58444	5.65214	6.00969	5.96679	4.37086	2.6592	2.6592	2.18188	4.76741	2.55646
ACOT4	1.55045	2.16582	3.7608	4.0495	4.45134	4.06017	5.59546	19.6715	4.6452	5.23883	4.87069	9.87612	7.6359	8.4557	2.25727	7.06593	2.69326	1.09418	1.26505	2.09773	1.20318	1.41183	2.72759	3.54944	1.28104	1.24001	1.22546	1.31722	1.21036	1.28103	1.03171	1.88867	1.92745	2.01968	1.23484	3.07909	23.4924	14.8324	8.95224	12.6889	7.24171	8.58253	7.93828	8.72809	11.06	11.06	6.82743	19.7366	8.74079
ACOT7	6.66385	5.84328	4.63087	4.49945	4.46671	4.48813	5.97526	21.6464	6.38651	6.01083	6.48665	14.2804	9.81331	10.65	5.58397	9.66536	4.08638	4.30348	4.27202	5.33181	4.56335	4.78598	3.74491	4.38049	4.71463	3.4313	3.80218	4.83558	3.9552	2.97954	3.18498	4.12278	3.71499	4.65854	5.03309	5.62241	4.76741	4.76741	4.76741	12.9762	1.98015	2.43179	2.10584	2.11158	2.6592	2.6592	2.18188	4.76741	5.67994
ACOT8	5.72985	2.16582	4.00538	3.41385	4.12557	4.2801	5.42552	18.9543	5.34327	5.29714	5.84141	12.5927	9.08696	9.94047	5.66075	8.62993	2.74966	2.36442	3.51349	5.77149	3.13939	3.73296	4.78971	2.97052	1.28104	2.87255	3.611	4.06777	3.12708	3.57938	2.84555	3.25559	4.38767	2.94497	3.38328	3.47192	4.76741	4.76741	4.76741	8.89909	5.94075	9.86615	8.37766	9.07851	2.6592	2.6592	2.18188	4.76741	4.27862
ACOT9	8.28818	11.7109	7.81461	6.56266	6.91738	8.11595	11.0034	27.8219	6.75221	6.56781	6.29521	13.6566	11.4658	12.506	6.9082	9.42856	5.24002	5.04719	7.50201	11.104	7.26214	6.16964	4.54646	5.85857	5.56518	4.93946	6.78238	5.45908	6.91289	5.72088	4.46811	7.01253	8.11619	5.67755	6.02386	7.04498	4.76741	20.737	15.6357	21.2357	8.3102	12.801	6.69415	6.88859	9.59984	9.59984	9.39038	20.165	9.50427
ACOX1	7.40938	8.05611	6.52471	6.03343	5.86562	6.57901	9.66813	19.5922	6.81985	6.61149	5.78697	10.9467	8.46145	9.5338	5.94574	8.37872	4.74803	4.87059	4.87633	7.18914	3.92807	5.15284	4.25997	4.90552	3.93447	3.40315	3.92595	4.62693	3.94915	4.51024	3.62645	4.00655	3.5541	4.90143	3.83338	6.05193	4.76741	17.074	4.76741	11.059	6.16688	9.74189	11.0897	11.1907	2.6592	2.6592	8.81131	11.3329	7.78365
ACOX2	3.20626	2.16582	2.80744	3.70398	1.39668	1.56703	2.18714	10.5343	3.9914	2.29119	3.59074	2.62841	4.1822	5.99244	3.07829	1.77849	3.63469	2.88476	1.26505	2.09773	1.20318	1.41183	1.34726	1.35405	1.28104	1.24001	1.22546	1.31722	1.21036	1.28103	1.03171	1.24435	1.37986	1.27336	1.23484	1.41662	4.76741	4.76741	4.76741	4.76741	1.98015	2.43179	2.10584	2.11158	2.6592	2.6592	2.18188	4.76741	2.55646
ACOX3	1.55045	2.16582	3.09179	1.4257	1.39668	1.56703	2.18714	4.76741	4.2159	1.43441	3.59074	7.44786	3.96129	4.30262	3.02562	4.34991	2.33357	1.09418	1.26505	2.09773	1.20318	1.41183	1.34726	1.35405	1.28104	1.24001	1.22546	2.27135	1.21036	2.38361	1.03171	1.24435	1.37986	1.27336	1.23484	1.41662	4.76741	11.7679	4.76741	4.76741	2.90805	8.891	5.74378	7.00536	6.92761	6.92761	2.18188	4.76741	2.55646
ACOXL	1.55045	5.14112	1.53249	1.4257	1.39668	1.56703	2.18714	4.76741	4.04017	1.99311	1.34916	2.62841	2.04548	2.27447	1.41788	1.77849	1.14991	1.09418	2.20195	4.4517	2.23887	1.41183	1.34726	3.16523	1.28104	1.24001	3.11733	1.31722	2.95623	1.28103	1.03171	2.97157	1.87336	1.27336	1.23484	2.84995	4.76741	4.76741	17.0678	17.5469	5.69165	7.00259	7.60745	6.17076	8.98251	8.98251	4.05775	4.76741	8.4877
ACP1	8.40446	6.60998	6.9512	6.14521	5.86939	6.6337	9.73954	28.3117	5.94605	6.54895	5.89302	14.61	11.8822	12.7681	6.27518	10.3285	3.86289	4.02517	6.55746	8.92606	6.00043	5.10914	5.14222	3.10457	1.28104	4.26273	5.3231	4.50594	5.13839	4.47072	2.5756	5.48926	6.7028	4.5142	5.38236	5.12815	24.694	25.8205	22.8588	24.7729	10.9631	13.2403	10.6034	10.9076	11.6328	11.6328	10.1054	10.5412	10.488
ACP2	3.67085	2.16582	5.2739	3.32652	4.03618	5.06942	5.79679	11.5028	3.70772	3.60654	4.04824	8.51618	5.55175	3.65178	4.48596	4.81116	2.8025	1.09418	1.26505	2.09773	1.20318	1.41183	1.34726	1.35405	1.28104	2.09977	1.22546	1.31722	1.21036	1.98784	2.54233	1.24435	2.20177	1.27336	1.78101	2.66253	4.76741	13.6641	4.76741	4.76741	1.98015	6.30187	7.06288	7.64	2.6592	2.6592	2.18188	4.76741	2.55646
ACP5	3.01858	2.16582	4.07618	2.63855	2.75885	3.4256	4.09979	10.5343	4.98191	5.35236	4.97579	8.51618	3.83692	3.36122	3.38618	5.36249	1.14991	1.09418	1.26505	2.09773	1.20318	1.41183	1.34726	1.35405	1.28104	1.24001	1.22546	1.31722	2.42797	1.28103	1.03171	2.0113	1.37986	1.27336	1.23484	1.41662	4.76741	4.76741	4.76741	4.76741	1.98015	9.17443	6.59454	5.52251	2.6592	2.6592	2.18188	4.76741	2.55646
ACP6	7.73467	10.3364	1.53249	3.60453	3.1634	3.64593	6.21005	12.5807	4.99187	4.49114	4.76013	9.85877	7.17607	7.83033	2.63577	7.65638	3.80384	2.76763	6.23348	9.24124	5.89755	6.05634	4.02413	5.70089	4.89641	4.87008	5.67958	5.79616	5.92663	5.99566	2.91049	6.0308	6.84837	4.73475	4.71851	6.577	12.3505	4.76741	10.4099	15.773	4.65137	4.32993	7.03751	6.97295	2.6592	2.6592	4.88949	11.1248	9.29541
ACRV1	1.55045	6.52097	1.53249	1.4257	1.39668	1.56703	2.18714	4.76741	2.63204	2.35394	1.34916	2.62841	2.04548	2.27447	1.41788	3.72717	2.89898	1.09418	2.8988	3.8572	2.64109	5.40874	4.80069	4.32822	1.28104	5.28263	4.92329	5.14058	4.26554	4.45714	3.26643	4.65119	3.63303	4.96306	4.98221	4.54897	4.76741	13.0093	4.76741	4.76741	1.98015	4.15581	2.10584	2.11158	2.6592	2.6592	2.18188	4.76741	2.55646
ACSBG1	1.55045	2.16582	5.67778	1.4257	1.39668	1.56703	4.57461	4.76741	1.49816	2.87069	1.34916	2.62841	2.04548	2.27447	1.41788	1.77849	1.14991	1.09418	1.26505	4.92946	1.75285	1.41183	1.34726	1.35405	1.28104	1.24001	2.08046	1.31722	1.21036	1.28103	1.03171	1.24435	1.37986	1.27336	1.23484	3.42417	4.76741	4.76741	4.76741	4.76741	1.98015	2.43179	2.10584	5.13746	5.64907	5.64907	2.18188	8.74582	4.97039
ACSF2	4.27336	2.16582	5.53158	5.97961	6.22058	5.15161	8.26289	16.9868	5.40566	6.17184	5.22754	12.6457	7.97821	8.10793	6.60215	9.2179	3.74025	1.09418	1.26505	2.09773	1.20318	2.40605	1.34726	1.35405	1.28104	1.24001	1.22546	2.10748	1.21036	1.28103	1.03171	1.74663	1.37986	1.27336	1.23484	3.42417	4.76741	8.87787	4.76741	4.76741	2.90805	2.43179	4.22442	7.31017	2.6592	2.6592	2.18188	4.76741	2.55646
ACSF3	4.20475	2.16582	1.53249	1.4257	1.39668	1.56703	2.18714	4.76741	2.93602	2.29119	3.59074	6.49559	6.19823	4.55134	1.41788	5.59263	3.67143	3.75184	1.26505	2.09773	1.75285	1.41183	1.34726	1.35405	3.70632	2.03622	1.22546	1.31722	1.21036	1.28103	2.14781	1.24435	2.35004	2.42595	1.23484	1.41662	4.76741	4.76741	4.76741	4.76741	1.98015	2.43179	4.52008	5.89753	2.6592	2.6592	2.18188	4.76741	2.55646
ACSL1	8.85565	7.09047	6.99856	6.38551	5.53062	7.12982	9.22009	26.0627	5.72447	5.31822	4.98746	13.1449	10.2313	13.0894	6.05201	8.31024	5.52399	5.01853	4.88525	7.53705	4.28734	3.96351	4.09432	4.2918	6.81747	3.82767	4.25174	4.02121	3.80469	3.77013	4.7215	3.97501	5.47852	4.29576	4.58583	5.58777	4.76741	4.76741	4.76741	4.76741	1.98015	2.43179	2.10584	2.11158	2.6592	2.6592	2.18188	4.76741	2.55646
ACSL3	6.67687	13.9234	9.54808	9.30778	8.73704	9.48264	13.9691	28.6493	8.85076	8.72861	8.15523	15.7492	11.1025	13.2855	8.37762	10.2112	4.85802	4.02517	7.00219	13.2848	6.39928	8.21949	6.60581	7.40842	4.50858	5.18281	6.90872	7.67471	6.74997	7.261	4.53414	6.97924	7.53796	6.73202	6.76069	7.33652	4.76741	20.4913	13.1359	4.76741	10.0373	10.494	9.93809	7.98872	2.6592	2.6592	3.72622	20.9692	11.1598
ACSL4	5.97281	2.16582	7.43263	6.4553	6.16003	8.13875	9.81532	25.8997	7.49515	7.11145	6.28461	2.62841	10.1419	12.1383	7.52193	6.55239	5.05575	4.72627	4.84458	5.68076	4.65431	5.15708	3.52847	4.85468	4.67012	4.63343	5.18731	4.80475	5.05554	4.92824	3.43795	5.03644	4.58099	3.97894	3.74786	4.20473	4.76741	24.9476	20.1549	10.3489	10.3024	13.6031	8.94582	8.84771	11.5131	11.5131	8.47683	4.76741	9.26754
ACSL5	1.55045	2.16582	1.53249	1.4257	1.39668	1.56703	2.18714	4.76741	3.22502	3.18683	1.34916	2.62841	2.04548	2.27447	1.41788	1.77849	3.67143	2.93739	4.98759	4.14092	4.84929	5.75986	2.68044	4.74432	2.01272	3.662	4.71612	5.65324	4.28636	4.43646	4.00859	4.62667	5.50198	4.29576	5.08625	5.81351	4.76741	4.76741	4.76741	11.2158	1.98015	2.43179	2.10584	2.11158	2.6592	2.6592	3.72622	4.76741	5.80635
ACSL6	5.56086	6.16198	7.71844	7.566	7.01061	7.36331	10.8612	26.4086	7.61942	7.88446	7.39221	16.7368	10.4725	11.8312	7.48116	10.6684	3.46916	3.44531	4.54653	5.29205	4.30906	4.66915	4.2112	3.54944	1.28104	3.28082	2.97003	4.14417	3.09549	4.54189	1.03171	2.79866	4.72401	4.36293	2.57977	3.00826	4.76741	4.76741	4.76741	4.76741	3.03844	2.43179	4.64875	4.4588	2.6592	2.6592	2.18188	8.28814	2.55646
ACSM3	1.55045	6.60998	3.0049	1.4257	1.39668	2.553	2.18714	9.57296	2.8677	3.53124	3.4882	4.76741	2.04548	5.23391	2.25727	3.0919	3.80384	3.15809	2.5463	5.71171	2.64109	3.54399	3.35171	3.96385	2.64613	2.94695	3.62068	3.22995	3.64874	3.66368	2.39201	3.67213	2.59324	3.25816	3.34883	4.33279	4.76741	4.76741	4.76741	4.76741	1.98015	2.43179	2.10584	2.11158	2.6592	2.6592	2.18188	4.76741	2.55646
ACSM4	1.55045	2.16582	1.53249	1.4257	1.39668	4.43963	2.18714	11.0525	2.93602	1.43441	1.34916	2.62841	2.04548	3.65178	1.41788	1.77849	2.69326	2.98674	1.26505	2.09773	1.20318	3.07829	1.34726	1.35405	1.28104	1.24001	1.75253	1.31722	2.55633	1.28103	1.03171	2.38156	1.37986	1.27336	2.16264	1.41662	4.76741	4.76741	4.76741	4.76741	4.12099	4.89204	2.10584	2.11158	2.6592	2.6592	2.18188	7.46171	2.55646
ACSS2	4.51213	6.99204	1.53249	2.32931	2.98127	3.74175	4.67402	9.18156	2.63204	2.87069	4.03286	9.31561	2.04548	3.51293	1.41788	6.26836	2.49657	3.11859	4.59644	6.2676	4.20932	3.76691	1.34726	3.93751	1.28104	4.01187	3.10017	3.01538	3.75319	1.28103	1.03171	3.74138	4.46467	3.77654	4.15499	6.04066	4.76741	4.76741	4.76741	4.76741	1.98015	5.11735	2.10584	2.11158	2.6592	2.6592	2.18188	4.76741	2.55646
ACSS3	1.55045	7.32633	1.53249	3.17968	1.39668	3.4256	2.18714	4.76741	3.32195	2.90698	2.86617	2.62841	3.38538	3.65178	4.16956	1.77849	2.33357	1.09418	3.36251	7.24567	3.26212	4.27002	1.34726	3.62581	1.28104	3.58376	3.74574	2.64076	3.45871	1.28103	2.72272	3.22653	5.37689	2.38399	4.01138	4.75417	4.76741	4.76741	4.76741	10.5407	1.98015	2.43179	2.10584	2.11158	2.6592	2.6592	7.9871	4.76741	2.55646
ACTA1	1.55045	2.16582	2.69365	2.63855	1.39668	2.553	4.67402	4.76741	1.49816	3.47092	1.34916	5.22134	2.04548	5.37947	1.41788	1.77849	2.56746	2.88476	1.26505	2.09773	1.20318	1.41183	1.34726	1.35405	2.27501	1.24001	1.22546	1.31722	1.21036	1.28103	2.84555	1.24435	1.37986	1.27336	1.23484	1.41662	4.76741	4.76741	4.76741	4.76741	1.98015	2.43179	2.10584	2.11158	2.6592	2.6592	2.18188	4.76741	2.55646
ACTA2	1.55045	2.16582	2.69365	1.4257	1.39668	1.56703	7.62512	4.76741	1.49816	1.43441	1.34916	2.62841	2.04548	2.27447	1.41788	1.77849	1.14991	1.09418	1.26505	2.09773	1.20318	1.41183	1.34726	1.35405	1.28104	1.89362	1.22546	2.27135	2.04344	1.28103	1.03171	1.24435	1.37986	2.08144	1.23484	1.41662	4.76741	4.76741	4.76741	4.76741	1.98015	2.43179	2.10584	4.90097	2.6592	2.6592	2.18188	10.4118	2.55646
ACTB	9.88065	15.6928	13.7072	12.6245	12.1035	13.5691	19.3979	41.4834	12.1912	11.8438	11.4691	23.018	15.7915	18.4967	11.5429	15.6829	7.79415	7.45418	7.97577	14.8632	7.45555	9.23692	8.67419	8.51718	8.83255	8.28049	7.341	8.45003	7.63517	7.9507	6.94875	7.53248	9.00937	8.31347	7.74677	10.1884	23.8394	26.1745	20.6224	18.023	10.2744	16.0295	16.8809	17.3897	13.3435	13.3435	10.1096	19.584	10.3372
ACTBL2	1.55045	2.16582	1.53249	1.4257	2.67226	1.56703	3.61741	4.76741	1.49816	1.43441	1.34916	2.62841	2.04548	2.27447	1.41788	1.77849	1.14991	1.09418	1.26505	2.09773	1.20318	1.41183	1.34726	1.35405	1.28104	1.24001	1.22546	1.31722	1.21036	1.28103	1.03171	1.24435	1.37986	1.27336	1.23484	1.41662	4.76741	4.76741	4.76741	4.76741	1.98015	2.43179	2.10584	2.11158	2.6592	2.6592	2.18188	4.76741	2.55646
ACTC1	1.55045	2.16582	5.49419	4.67338	4.82237	3.78688	4.93921	18.9543	3.94031	5.38865	5.91784	5.74689	4.2814	2.27447	5.75858	5.04645	2.56746	1.09418	2.57457	2.09773	1.83064	1.41183	1.34726	1.35405	1.28104	1.24001	1.22546	1.31722	1.21036	1.28103	1.03171	1.24435	1.37986	1.27336	1.23484	1.41662	4.76741	4.76741	4.76741	4.76741	1.98015	2.43179	2.10584	7.57507	2.6592	2.6592	2.18188	4.76741	2.55646
ACTG1	9.64382	15.1714	10.8308	9.85083	9.83525	11.0253	14.7151	42.0984	10.561	10.7797	9.90969	23.8374	17.4778	18.8879	10.29	16.1701	6.10355	6.09476	8.16496	13.3944	7.39094	6.25139	6.53245	6.62544	5.33831	5.79736	7.05522	6.35927	7.24985	5.77981	4.45517	7.30047	8.44777	7.01216	6.37351	10.0771	4.76741	4.76741	4.76741	4.76741	1.98015	2.43179	4.37941	3.69864	2.6592	2.6592	2.18188	4.76741	2.55646
ACTG2	1.55045	2.16582	1.53249	2.54538	4.33682	1.56703	2.18714	4.76741	3.73963	3.15922	4.73793	9.61656	4.83491	2.27447	1.41788	7.04343	3.26206	1.09418	1.26505	2.09773	1.20318	1.41183	1.34726	1.35405	1.28104	1.24001	1.82857	1.31722	4.55959	1.28103	1.03171	1.95207	1.37986	1.8048	1.23484	1.41662	4.76741	4.76741	4.76741	4.76741	1.98015	2.43179	10.2768	9.99462	11.1482	11.1482	2.18188	4.76741	2.55646
ACTL6A	7.26162	12.2495	9.04619	7.8207	7.91496	9.08054	12.4008	24.7443	7.28009	7.10959	5.999	11.7272	10.2432	11.516	7.34809	7.94477	4.94749	4.58813	6.37909	10.3417	5.90441	6.12778	5.5272	6.08429	4.9009	5.21171	6.17933	5.66812	6.22988	5.473	4.19992	6.32023	6.50348	5.43656	5.34828	6.77695	4.76741	4.76741	4.76741	4.76741	1.98015	2.43179	2.10584	5.34208	2.6592	2.6592	2.18188	4.76741	2.55646
ACTN1	8.85045	8.96608	8.96857	8.02179	8.31427	8.95032	12.1096	31.5374	9.27182	8.62799	8.07536	16.2122	13.7587	15.8718	9.05253	11.4533	6.09199	5.71995	6.79877	10.5096	6.61663	7.14233	7.46563	7.04079	6.70672	6.17191	4.86655	6.65011	4.91532	6.38509	5.51586	4.97951	7.9573	6.65568	6.37511	6.07041	4.76741	13.794	4.76741	4.76741	4.06139	8.66837	10.8347	11.2503	10.8506	10.8506	6.87805	20.3533	2.55646
ACTN2	1.55045	2.16582	1.53249	1.4257	1.39668	1.56703	2.18714	4.76741	2.63204	1.43441	1.34916	2.62841	2.04548	2.27447	1.41788	1.77849	2.56746	3.41812	3.33872	2.09773	1.9021	2.89941	2.18714	1.35405	3.79862	1.96777	1.89854	2.69049	1.21036	1.28103	1.03171	2.0668	3.00657	2.46612	1.23484	2.4329	4.76741	13.1659	4.76741	4.76741	3.03844	6.77133	2.10584	4.83561	2.6592	2.6592	2.18188	4.76741	2.55646
ACTN3	4.0801	2.16582	1.53249	2.44301	1.39668	1.56703	2.18714	4.76741	1.49816	1.43441	2.49676	2.62841	2.04548	2.27447	1.41788	1.77849	1.14991	1.09418	1.26505	2.09773	1.20318	1.41183	1.34726	1.35405	1.28104	1.24001	1.22546	1.31722	1.21036	1.28103	1.03171	1.24435	1.37986	1.27336	1.23484	1.41662	23.4406	4.76741	4.76741	4.76741	1.98015	4.63342	2.10584	2.11158	2.6592	2.6592	2.18188	4.76741	2.55646
ACTN4	4.0801	4.90212	8.60774	7.99392	8.17383	8.65611	12.1539	10.2428	8.87173	7.7956	8.09884	6.95149	6.56682	4.95812	8.46574	7.10256	5.10819	5.38513	4.33065	5.68076	4.32181	7.07788	6.6661	7.08859	5.23294	5.90301	3.31407	6.77966	3.76076	6.13452	4.8858	3.47105	4.9192	6.55375	5.646	3.60288	4.76741	4.76741	4.76741	4.76741	1.98015	6.68695	8.30164	7.83828	2.6592	2.6592	2.18188	4.76741	2.55646
ACTR10	7.1003	12.3283	6.14404	6.25927	6.046	6.60487	9.42721	22.4154	6.2349	6.20627	5.01599	11.3371	9.42549	10.0573	6.03216	7.2901	5.26406	4.66024	5.77363	10.2548	5.23894	5.40203	4.62143	4.53682	6.18149	5.39424	6.73158	5.5775	6.65078	5.72953	3.83877	6.80391	6.1167	5.01597	4.83391	7.1406	4.76741	20.6074	22.5999	22.5813	9.31651	6.1325	6.4127	6.56088	11.6769	11.6769	8.83073	15.8883	10.7776
ACTR1A	7.05882	8.47487	6.06182	6.29042	6.08343	5.74426	10.0551	21.7229	6.40269	5.8179	6.06436	13.4915	10.2516	10.2496	6.75542	9.64464	4.62683	4.06276	5.50911	8.17612	5.2692	5.17402	4.55347	5.16503	3.33283	3.96735	4.9807	4.42368	5.17185	4.29324	3.43795	5.28288	6.09049	4.89309	4.99518	6.50532	4.76741	19.5318	4.76741	13.4071	7.66011	11.2224	11.8851	12.3673	2.6592	2.6592	5.00273	16.5465	10.1615
ACTR1B	3.41573	5.02623	5.29688	3.79458	4.0593	3.6949	4.76741	4.76741	4.43531	2.35394	3.84613	5.00791	2.04548	3.51293	3.93221	1.77849	3.20106	2.70181	1.26505	2.09773	1.20318	1.41183	2.01152	1.35405	2.53814	2.60278	2.66158	3.35812	2.23547	1.28103	2.47099	2.30229	1.37986	2.01968	2.42893	1.41662	4.76741	8.60041	4.76741	8.89909	6.10995	7.44676	10.51	9.69636	9.36743	9.36743	2.18188	8.28814	8.32357
ACTR2	7.45799	10.7927	9.87434	9.43559	8.7177	10.3053	14.3578	29.2738	8.02123	7.48713	6.35106	12.7245	10.6221	11.4312	8.93562	9.36453	5.85822	5.13051	6.55145	9.84036	5.93257	5.69915	6.59982	6.03568	6.22588	5.96948	5.90733	5.20789	5.8436	5.68539	5.45592	6.03472	6.99857	5.66068	5.60883	6.99731	28.8702	25.7953	19.4749	21.8159	10.543	11.0834	11.1213	10.326	15.512	15.512	12.2935	27.8433	12.7962
ACTR3	7.8318	11.8606	8.99692	8.58815	7.80532	9.00007	13.079	24.7443	7.84947	7.36298	6.34674	12.7361	10.9105	11.1968	8.36748	8.76323	5.28993	4.98504	6.96196	10.5364	6.40277	6.18059	5.39153	6.28693	4.67582	5.52872	5.82327	5.48246	5.80402	5.76168	4.8453	6.01375	7.37769	6.02772	5.92439	7.30415	4.76741	25.0482	15.2216	19.7247	10.317	11.0693	10.6728	10.1098	11.5877	11.5877	11.0848	24.0068	13.805
ACTR3B	3.59209	2.16582	3.88983	3.87791	2.47288	4.06017	4.67402	4.76741	3.94031	3.07165	3.7268	6.78209	2.04548	2.27447	3.42347	3.0919	2.94337	3.15809	3.18148	4.05219	3.41877	4.21778	3.80756	3.22237	1.28104	3.17666	2.60288	3.38176	2.27753	3.42617	2.5756	2.67087	4.34683	2.82025	3.90512	4.62709	19.0296	9.1346	22.0958	23.9353	6.13866	6.89073	6.72584	6.27803	6.46026	6.46026	8.80651	20.1416	11.7897
ACTR5	4.05343	2.16582	3.88983	3.12571	1.39668	3.07153	4.09979	11.2849	4.06376	2.57283	4.33575	5.41321	5.74178	5.01715	3.17612	1.77849	3.6892	3.78735	1.26505	2.09773	1.20318	1.41183	1.34726	1.35405	1.28104	2.79133	1.22546	1.31722	1.21036	1.98784	1.03171	1.74663	1.37986	1.27336	1.23484	1.41662	20.2336	15.1043	4.76741	4.76741	7.51041	10.4692	7.49795	9.12718	9.32328	9.32328	8.26475	8.03404	4.87171
ACTR6	6.57966	6.69423	5.56775	5.09219	4.68501	6.0018	8.13943	18.7037	5.63556	5.26479	4.36914	9.472	6.8447	7.96054	5.98537	6.90809	4.31348	4.29439	6.16049	6.76739	5.53341	6.14896	6.0302	5.90596	4.99774	5.31184	7.05798	5.61833	6.8465	6.0959	3.80839	7.10399	6.35494	5.70683	5.37514	5.03168	4.76741	4.76741	10.7848	11.3657	1.98015	5.00828	6.62845	5.1912	2.6592	2.6592	2.18188	8.95367	5.39758
ACTR8	6.54532	13.3717	6.56869	6.26718	5.91017	6.33385	8.6241	25.1343	6.28688	5.85993	5.44564	13.7101	9.89462	11.6279	4.80598	8.72712	4.99613	4.5088	5.98243	11.494	5.8546	5.68659	6.16512	4.85468	5.70174	5.39424	5.33008	5.28356	5.41731	4.84683	4.47317	5.42772	6.74613	5.03291	4.97468	7.85918	4.76741	17.5119	4.76741	4.76741	4.65137	5.87777	7.53533	7.55279	2.6592	2.6592	2.18188	4.76741	6.33414
ACVR1	6.20437	14.0472	6.51713	6.22719	5.93531	7.0854	9.73571	24.4149	6.15033	6.3165	6.09823	10.9268	9.95936	10.4173	5.97034	6.38717	3.99438	3.11859	5.76693	12.2974	5.75371	7.57512	5.79234	5.71829	3.63926	4.49709	5.24571	6.9833	5.0657	6.7842	3.50625	5.29924	6.53322	5.38728	4.76506	7.33864	4.76741	4.76741	17.6208	17.5469	5.18324	5.31712	2.10584	2.11158	8.00844	8.00844	6.6459	11.5293	8.67751
ACVR1B	4.97502	5.14112	4.17457	2.72388	2.57749	1.56703	3.95478	4.76741	3.00037	3.47092	2.96358	2.62841	2.04548	2.27447	1.41788	1.77849	2.56746	1.09418	3.69332	5.68076	3.57169	4.20705	3.19415	4.27305	3.69005	1.24001	2.13359	4.58827	2.04344	3.07569	2.86783	2.11913	4.19718	3.94813	3.27566	4.56505	23.971	18.1965	32.5018	31.1863	7.56378	10.2567	9.5464	8.04658	15.2908	15.2908	12.22	24.601	15.8235
ACVR1C	1.55045	2.16582	1.53249	1.4257	1.39668	4.93379	2.18714	4.76741	1.49816	1.43441	1.34916	2.62841	2.04548	2.27447	1.41788	1.77849	3.26206	1.09418	1.26505	2.09773	1.20318	1.41183	1.34726	1.35405	1.28104	1.24001	1.22546	1.31722	1.21036	1.28103	1.03171	1.24435	1.37986	1.27336	1.23484	1.41662	4.76741	10.0039	12.0973	4.76741	5.85669	4.15581	4.22442	2.11158	2.6592	2.6592	7.21995	13.4517	5.80635
ACVR2A	7.53745	7.57843	7.48727	6.65269	6.71019	7.81187	10.1656	17.9834	6.55723	6.08126	5.45643	9.76914	8.0767	9.03739	5.39475	5.36249	6.00621	5.54439	5.63011	7.04439	5.22715	5.40874	6.32316	5.14194	6.53589	5.48377	4.29757	5.35061	4.42664	4.99543	4.62442	4.36916	5.72476	5.38888	4.91016	4.83095	16.6998	17.2418	21.8841	19.9373	7.18814	7.14133	6.93148	6.4723	10.6603	10.6603	10.2207	23.8166	11.3264
ACVR2B	6.66648	2.16582	4.60987	3.87791	4.26503	4.53467	5.09406	18.8313	5.87856	5.23883	5.67358	11.5848	8.08396	9.18546	5.1284	7.83948	5.47443	5.2773	2.85895	10.047	4.10205	4.29021	4.76175	4.34596	6.51059	4.98696	3.25807	3.74637	3.0458	3.91591	4.64691	3.08238	3.71499	3.62291	3.97736	3.14531	23.9262	20.3042	22.8428	22.8724	9.17275	9.78675	9.4448	7.78147	14.0448	14.0448	9.7445	23.9863	12.9674
ACY1	1.55045	2.16582	1.53249	1.4257	1.39668	1.56703	2.18714	4.76741	1.49816	1.43441	1.34916	2.62841	2.04548	2.27447	4.44633	1.77849	2.41906	1.09418	1.26505	2.09773	2.28417	1.41183	1.34726	1.35405	1.28104	1.24001	2.2312	1.31722	2.23547	1.28103	1.03171	2.58439	1.37986	1.27336	1.23484	1.41662	4.76741	4.76741	4.76741	4.76741	1.98015	2.43179	7.08784	2.11158	2.6592	2.6592	2.18188	4.76741	2.55646
ACYP1	3.87846	8.1396	6.333	5.51042	4.91434	6.24202	8.39576	15.0931	5.19824	5.7786	4.66811	10.2236	5.59184	5.96026	5.05687	6.13747	3.77268	2.62998	4.42692	7.11855	4.26966	4.67599	3.48718	3.88267	5.01363	2.36365	4.90325	4.03306	4.76027	4.18986	2.63797	4.7806	4.10121	4.1383	3.72514	3.68172	4.76741	11.8811	23.6385	19.8763	3.37041	5.40904	6.95864	6.02506	10.9927	10.9927	8.4465	17.6554	10.4141
ACYP2	1.55045	8.39408	1.53249	1.4257	1.39668	1.56703	2.18714	4.76741	1.49816	1.99311	1.34916	2.62841	2.04548	2.27447	1.41788	1.77849	1.14991	1.09418	3.77896	5.93816	3.29027	3.86235	3.99954	3.42243	1.28104	1.96777	4.33678	3.2833	4.38724	4.17141	2.08766	4.31801	3.33691	2.42595	2.60712	4.24921	4.76741	13.0884	14.0028	4.76741	3.03844	5.11735	2.10584	4.27742	2.6592	2.6592	2.18188	4.76741	4.13302
ADA	4.2953	2.16582	4.07618	2.63855	3.04573	4.06017	6.24602	19.3423	5.03067	4.72517	5.08656	10.9067	6.56682	8.48401	2.71198	6.83917	1.14991	1.09418	4.09061	5.82918	3.80709	4.03008	2.01152	3.32751	1.28104	2.81923	4.01008	4.3756	3.77564	2.75069	2.79881	4.08383	3.50139	3.27458	3.76268	3.14531	26.9554	19.9926	23.4068	16.9942	9.20473	11.139	9.31897	10.0281	12.9736	12.9736	9.99934	22.9188	11.4044
ADAD1	3.84636	11.4072	1.53249	1.4257	1.39668	1.56703	2.18714	11.0525	3.83027	2.71104	2.96358	2.62841	2.04548	5.75192	1.41788	1.77849	4.66564	4.37252	6.48535	10.1641	5.99056	7.92561	6.85661	7.05081	4.48103	6.28996	6.2724	6.93173	6.30837	7.27759	4.28968	6.34624	7.29731	6.60717	6.52039	6.19118	4.76741	4.76741	4.76741	4.76741	1.98015	2.43179	2.10584	2.11158	2.6592	2.6592	2.18188	4.76741	2.55646
ADAD2	1.55045	2.16582	1.53249	1.4257	1.39668	1.56703	2.18714	4.76741	1.49816	1.43441	1.34916	2.62841	2.04548	2.27447	1.41788	1.77849	1.14991	3.23156	1.26505	2.09773	1.83064	3.73296	1.34726	3.10457	1.28104	3.52337	2.84086	3.6456	2.55633	2.16692	1.03171	2.25992	1.37986	3.29075	2.16264	1.41662	4.76741	4.76741	4.76741	4.76741	1.98015	2.43179	2.10584	2.11158	2.6592	2.6592	2.18188	4.76741	2.55646
ADAL	5.25635	8.1396	4.42613	4.45475	4.58179	5.22816	7.16331	14.4407	4.96183	4.88991	5.10214	9.29209	7.85579	8.02673	5.62728	7.0051	4.29675	3.5457	4.94717	6.06423	5.04035	5.39532	4.03619	5.33212	3.54798	4.98937	5.50109	5.24154	5.29283	5.58829	3.6104	5.38871	6.27484	5.17304	5.61346	4.68553	4.76741	4.76741	4.76741	4.76741	3.63962	5.57951	6.45082	4.62087	2.6592	2.6592	5.55103	9.14985	2.55646
ADAM10	5.82792	10.4255	8.32906	8.40082	7.6697	8.74692	12.5495	15.9441	8.05546	7.32425	6.9538	11.4002	6.68434	7.88162	7.32257	6.64843	4.86234	4.44359	6.06921	10.0295	5.9813	6.64868	7.52464	7.1502	5.18202	6.16869	6.38195	6.29282	6.29857	6.52338	5.24922	6.49799	6.96842	6.31932	6.25404	6.1064	10.9269	25.1343	24.4749	29.6187	10.8714	12.3298	10.3824	9.23128	14.1629	14.1629	13.0434	26.7073	15.6904
ADAM11	2.397	2.16582	1.53249	1.4257	1.39668	1.56703	2.18714	8.74009	1.49816	1.43441	1.34916	5.00791	2.04548	2.27447	1.41788	1.77849	1.14991	1.09418	2.24287	2.09773	1.20318	2.81802	2.10327	1.35405	1.28104	1.24001	2.08046	1.31722	2.19123	1.28103	2.34919	2.25992	1.37986	1.27336	3.24985	1.41662	4.76741	4.76741	4.76741	4.76741	1.98015	2.43179	5.40948	4.27742	2.6592	2.6592	3.30577	4.76741	2.55646
ADAM12	5.23774	2.16582	1.53249	2.54538	1.39668	1.56703	2.18714	4.76741	1.49816	1.43441	1.34916	2.62841	2.04548	2.27447	1.41788	1.77849	2.23824	1.09418	2.97363	4.30423	2.89328	3.66152	1.34726	3.42243	1.28104	2.52993	3.28656	3.42747	3.30857	2.55898	3.04317	3.6987	3.34961	3.36747	3.27566	2.4329	8.8793	4.76741	8.95224	8.23832	3.03844	2.43179	2.10584	2.11158	5.19554	5.19554	2.18188	8.74582	4.76741
ADAM15	1.55045	2.16582	1.53249	1.4257	1.39668	1.56703	2.18714	4.76741	1.49816	1.43441	1.34916	2.62841	2.04548	2.27447	3.789	1.77849	1.14991	1.09418	1.26505	2.09773	1.20318	1.41183	1.34726	1.35405	1.28104	1.24001	1.22546	1.31722	1.21036	1.28103	1.8709	1.24435	1.37986	1.27336	2.24716	1.41662	4.76741	4.76741	4.76741	4.76741	1.98015	2.43179	2.10584	5.1912	2.6592	2.6592	2.18188	4.76741	2.55646
ADAM17	4.79555	2.16582	6.97135	6.82135	6.55606	7.52801	9.6842	4.76741	6.34209	5.84329	5.48112	6.38953	5.02054	4.76741	6.14821	1.77849	4.54962	4.14411	4.66646	3.74949	4.58543	6.2204	3.80756	5.94774	5.50023	3.57204	5.60458	5.47212	5.52921	5.86692	4.77928	5.75325	4.96997	4.55145	4.54088	5.63934	28.906	16.5434	19.1319	17.6897	5.65214	10.2957	8.80052	8.74879	12.3532	12.3532	9.90039	21.5122	8.50188
ADAM19	5.52519	8.95644	8.11666	7.65175	7.7137	7.13672	12.2892	14.3497	5.39211	5.45765	5.67931	9.24438	4.1822	5.59668	6.11709	7.20643	4.6764	5.10803	5.43713	7.97799	5.3012	6.97813	7.1429	7.02285	5.73652	6.26696	6.06738	6.79843	5.78133	6.3637	5.39515	5.95054	5.26375	6.75921	6.23909	6.57253	16.1186	14.3792	14.2708	16.5367	6.0954	7.70672	6.45082	5.79437	12.8309	12.8309	7.24636	19.2775	10.9318
ADAM21	1.55045	2.16582	1.53249	1.4257	1.39668	1.56703	2.18714	4.76741	2.54051	2.35394	4.04824	2.62841	2.04548	2.27447	1.41788	1.77849	2.63278	1.09418	1.26505	2.09773	1.20318	2.5257	1.34726	1.35405	1.28104	1.24001	1.22546	1.31722	1.21036	1.28103	1.03171	1.24435	1.37986	1.27336	1.23484	1.41662	4.76741	11.6508	10.4099	19.7247	4.61048	4.76741	4.52008	2.11158	2.6592	2.6592	3.95477	20.2942	7.38868
ADAM22	1.55045	2.16582	1.53249	1.4257	1.39668	1.56703	2.18714	4.76741	2.54051	1.43441	1.34916	2.62841	2.04548	2.27447	1.41788	1.77849	1.14991	1.09418	1.26505	2.09773	1.20318	3.01045	1.34726	2.5228	1.28104	1.24001	2.74289	2.10748	1.79696	1.28103	1.8709	1.88867	1.37986	1.27336	2.49234	1.41662	4.76741	4.76741	4.76741	4.76741	1.98015	2.43179	2.10584	2.11158	2.6592	2.6592	2.18188	4.76741	2.55646
ADAM23	3.31588	4.90212	1.53249	1.4257	1.39668	1.56703	2.18714	4.76741	1.49816	1.43441	1.34916	2.62841	2.04548	2.27447	1.41788	1.77849	3.02547	1.09418	2.01706	5.12151	3.1717	3.47975	2.77259	3.27633	2.34816	2.87255	2.47231	1.31722	2.14469	1.28103	1.03171	2.38156	3.61392	3.22435	1.23484	1.41662	4.76741	13.6641	4.76741	4.76741	4.48049	8.87872	6.16106	5.72153	2.6592	2.6592	2.18188	9.99082	7.94368
ADAM28	1.55045	2.16582	1.53249	1.4257	1.39668	1.56703	2.18714	4.76741	1.49816	2.87069	2.96358	2.62841	4.37437	4.62662	1.41788	1.77849	1.14991	1.09418	1.26505	2.09773	1.20318	3.38713	1.34726	1.35405	1.28104	1.24001	1.22546	1.31722	1.21036	1.28103	1.03171	2.38156	1.37986	1.27336	1.23484	3.78966	4.76741	4.76741	21.1051	14.5072	1.98015	2.43179	4.22442	4.07154	6.32317	6.32317	2.18188	4.76741	7.16882
ADAM32	1.55045	2.16582	1.53249	2.32931	2.8386	2.6775	2.18714	4.76741	1.49816	2.87069	1.34916	2.62841	2.04548	2.27447	1.41788	1.77849	1.14991	1.09418	2.11422	2.09773	1.20318	1.41183	1.34726	1.35405	1.28104	1.24001	1.22546	1.31722	1.21036	1.28103	1.95034	1.88867	2.2787	2.29377	1.23484	1.41662	4.76741	4.76741	4.76741	4.76741	1.98015	2.43179	2.10584	2.11158	2.6592	2.6592	2.18188	4.76741	5.98109
ADAM7	2.50987	2.16582	1.53249	1.4257	1.39668	1.56703	2.18714	4.76741	1.49816	1.43441	1.34916	6.78209	2.04548	4.00922	1.41788	1.77849	1.14991	1.09418	1.26505	2.09773	1.20318	1.41183	1.34726	1.35405	1.28104	1.24001	1.22546	1.31722	1.21036	1.28103	1.03171	1.24435	1.37986	1.27336	1.23484	1.41662	4.76741	4.76741	4.76741	4.76741	1.98015	2.43179	2.10584	2.11158	2.6592	2.6592	2.18188	4.76741	2.55646
ADAM8	3.50736	2.16582	1.53249	1.4257	1.39668	1.56703	2.18714	13.2763	4.27508	4.12422	4.80303	7.50924	6.46117	6.9558	2.91148	5.44386	4.03009	3.49712	1.26505	3.22002	1.20318	1.41183	1.34726	1.35405	4.27856	2.67018	1.22546	1.31722	1.21036	1.28103	2.14781	1.24435	1.37986	1.27336	1.23484	1.41662	4.76741	4.76741	24.2666	18.9781	5.36542	6.85182	2.10584	5.72153	10.3646	10.3646	4.82959	4.76741	11.8827
ADAM9	3.59209	7.6015	9.23208	8.41971	8.07034	8.56319	12.8418	14.4407	7.47051	6.51022	6.19004	9.06696	4.37437	4.89706	7.32498	5.33413	4.44348	3.49712	4.0853	6.24631	3.20292	2.5257	4.32443	3.10457	4.21554	4.25721	3.39201	3.35812	3.21555	4.15264	3.82066	3.58715	3.79875	3.22435	2.06922	4.3721	4.76741	22.0459	14.4588	20.3161	8.72306	2.43179	2.10584	2.11158	2.6592	2.6592	8.9419	19.3469	8.88433
ADAMTS1	1.55045	2.16582	2.91057	4.00331	3.36417	6.24712	7.7803	19.4277	4.63149	2.90698	2.24137	11.4386	6.73977	8.01741	1.41788	5.46991	4.62114	3.38994	1.26505	2.09773	1.20318	1.41183	6.07237	1.35405	6.73036	6.13694	1.22546	1.31722	2.49454	2.08174	5.2927	1.95207	1.37986	1.27336	1.23484	1.41662	4.76741	4.76741	4.76741	4.76741	4.06139	2.43179	5.40948	2.11158	2.6592	2.6592	2.18188	4.76741	2.55646
ADAMTS10	1.55045	2.16582	1.53249	1.4257	1.39668	1.56703	2.18714	4.76741	1.49816	1.43441	1.34916	2.62841	2.04548	2.27447	1.41788	1.77849	2.56746	1.09418	1.26505	2.09773	1.20318	1.41183	1.34726	1.35405	1.28104	1.24001	1.22546	1.31722	1.92888	1.28103	1.03171	1.24435	1.37986	1.27336	1.23484	1.41662	4.76741	4.76741	4.76741	4.76741	1.98015	2.43179	2.10584	2.11158	2.6592	2.6592	2.18188	4.76741	2.55646
ADAMTS12	4.7088	7.53111	1.53249	1.4257	1.39668	1.56703	2.18714	4.76741	1.49816	2.35394	1.34916	2.62841	2.04548	2.27447	3.17612	1.77849	3.91803	2.36442	4.2545	7.81972	4.59169	5.38855	4.68496	5.16503	5.38154	4.30538	5.18731	5.42971	5.23794	4.42948	3.939	5.32388	4.74595	4.96822	5.17793	3.91779	4.76741	4.76741	4.76741	4.76741	1.98015	2.43179	2.10584	2.11158	2.6592	2.6592	2.18188	4.76741	2.55646
ADAMTS14	1.55045	4.76741	1.53249	1.4257	1.39668	1.56703	2.18714	4.76741	2.63204	1.43441	1.34916	2.62841	2.04548	2.27447	1.41788	1.77849	1.14991	1.09418	1.78499	2.09773	2.36828	1.41183	1.34726	1.35405	1.28104	1.24001	2.02385	3.40488	1.79696	1.28103	1.03171	1.82048	2.83188	3.13407	1.23484	1.41662	4.76741	4.76741	4.76741	4.76741	1.98015	6.85182	2.10584	4.96358	9.77202	9.77202	2.18188	9.83827	2.55646
ADAMTS17	3.55054	8.92731	1.53249	1.4257	1.39668	3.98856	5.23513	4.76741	3.88668	2.667	3.61482	5.89408	2.04548	2.27447	1.41788	1.77849	1.14991	1.09418	3.43031	6.48409	3.233	4.30009	1.34726	3.98951	1.28104	2.31671	3.18264	4.52017	2.89765	3.82585	2.69554	3.24116	4.41831	4.21751	3.4055	4.76741	4.76741	4.76741	4.76741	4.76741	1.98015	6.45641	2.10584	6.22535	2.6592	2.6592	2.18188	4.76741	7.92451
ADAMTS18	5.84443	5.44261	1.53249	1.4257	4.1674	1.56703	5.23513	4.76741	3.06104	2.57283	2.63607	2.62841	2.04548	2.27447	2.84916	1.77849	1.14991	3.59144	3.8295	7.56421	3.60123	5.19887	4.6663	5.25907	4.32109	4.26818	4.16804	4.77281	3.83283	4.2256	3.73674	3.96854	4.77348	4.79581	5.14428	3.47192	11.7119	9.59656	16.9517	21.0476	3.26814	5.31712	3.85684	4.27742	9.54758	9.54758	8.27162	20.7344	11.6071
ADAMTS2	1.55045	2.16582	1.53249	1.4257	1.39668	1.56703	2.18714	4.76741	2.8677	1.43441	3.46081	2.62841	3.38538	2.27447	2.71198	1.77849	3.0637	1.09418	1.26505	4.05219	1.20318	2.19526	1.34726	1.35405	1.28104	1.24001	1.22546	2.27135	1.21036	1.28103	1.03171	1.24435	1.37986	1.27336	1.23484	2.55416	4.76741	4.76741	4.76741	4.76741	1.98015	6.00969	2.10584	4.17796	2.6592	2.6592	2.18188	8.03404	4.76741
ADAMTS20	1.55045	2.16582	1.53249	1.4257	3.82954	2.6775	2.18714	4.76741	1.49816	2.71104	1.34916	2.62841	2.04548	4.00922	1.41788	1.77849	2.63278	2.2515	2.51714	2.09773	1.20318	2.40605	1.34726	2.5228	1.28104	1.24001	1.96343	2.73771	1.92888	1.28103	2.97028	1.24435	1.37986	1.27336	2.55155	1.41662	4.76741	4.76741	4.76741	4.76741	1.98015	2.43179	2.10584	2.11158	2.6592	2.6592	2.18188	4.76741	2.55646
ADAMTS3	3.14711	4.27512	6.15975	4.68558	4.90456	4.30831	8.46684	9.92408	4.89899	3.94435	4.56645	2.62841	2.04548	4.21051	4.88793	1.77849	1.14991	1.09418	2.28196	2.09773	2.61132	2.68234	1.34726	3.27633	1.28104	1.81277	2.572	2.34379	2.35596	1.28103	1.03171	2.16853	3.32401	3.41064	2.73245	3.85575	4.76741	7.96801	4.76741	13.6422	6.76231	2.43179	4.05174	5.38927	8.00844	8.00844	4.70261	4.76741	7.82493
ADAMTS4	3.55054	5.44261	1.53249	1.4257	1.39668	1.56703	2.18714	4.76741	1.49816	2.46912	1.34916	2.62841	2.04548	2.27447	1.41788	3.24663	1.14991	2.2515	3.02594	2.09773	2.93599	5.40874	3.67802	3.69663	2.53814	3.80969	2.74289	4.05631	3.28297	3.96376	3.19922	2.97157	2.64574	4.52261	4.70067	2.84995	8.8793	10.1908	9.7577	8.58444	6.59697	6.68695	4.87755	5.08172	5.64907	5.64907	3.72622	11.715	5.47235
ADAMTS5	1.55045	2.16582	1.53249	1.4257	1.39668	1.56703	2.18714	4.76741	1.49816	1.43441	1.34916	2.62841	2.04548	2.27447	1.41788	1.77849	2.8025	1.09418	1.26505	2.09773	1.20318	1.41183	1.34726	1.35405	1.28104	2.09977	1.22546	1.31722	1.21036	1.28103	1.03171	1.24435	1.37986	1.27336	1.23484	1.41662	4.76741	4.76741	10.4099	4.76741	1.98015	2.43179	2.10584	2.11158	2.6592	2.6592	4.9472	4.76741	2.55646
ADAMTS6	1.55045	2.16582	4.14277	2.32931	2.47288	3.48484	3.95478	11.5028	3.9138	3.38457	2.69894	8.78086	4.37437	3.51293	1.41788	3.0919	4.74803	3.6555	1.26505	2.09773	2.825	3.31174	4.78971	4.75597	4.28721	3.40315	2.5068	1.31722	2.04344	2.38361	2.54233	2.4187	1.37986	2.50458	3.79164	1.41662	4.76741	4.76741	4.76741	4.76741	1.98015	5.22009	2.10584	2.11158	2.6592	2.6592	2.18188	4.76741	2.55646
ADAMTS7	1.55045	2.16582	2.80744	1.4257	1.39668	3.22667	2.18714	4.76741	2.71639	2.90698	3.05215	2.62841	2.04548	2.27447	1.41788	1.77849	1.14991	1.09418	2.70398	6.11185	2.14045	2.40605	1.34726	3.16523	1.28104	1.24001	2.66158	2.78269	2.39275	1.28103	1.78191	2.4887	3.10806	3.88331	1.23484	2.93218	4.76741	4.76741	4.76741	4.76741	1.98015	2.43179	2.10584	3.83336	2.6592	2.6592	2.18188	4.76741	2.55646
ADAMTS8	1.55045	2.16582	1.53249	1.4257	1.39668	1.56703	2.18714	4.76741	1.49816	1.43441	1.34916	2.62841	2.04548	2.27447	1.41788	1.77849	1.14991	1.09418	1.26505	2.09773	1.20318	1.41183	3.72861	1.35405	1.28104	2.09977	1.22546	1.31722	1.21036	1.28103	2.14781	1.24435	1.37986	1.27336	1.23484	1.41662	4.76741	4.76741	4.76741	4.76741	1.98015	2.43179	2.10584	5.08172	2.6592	2.6592	2.18188	4.76741	2.55646
ADAMTS9	1.55045	2.16582	1.53249	1.4257	4.12557	4.43963	3.95478	4.76741	2.33024	2.0761	1.34916	2.62841	2.04548	3.65178	3.73647	1.77849	2.33357	1.09418	2.31954	3.50783	1.9681	3.76691	2.93433	2.5228	4.71463	3.98242	3.63968	2.69049	3.30857	3.67969	1.78191	3.22653	1.75546	2.64414	2.86273	2.55416	4.76741	4.76741	4.76741	4.76741	1.98015	2.43179	2.10584	4.83561	7.02853	7.02853	2.18188	10.9031	2.55646
ADAMTSL1	5.17022	2.16582	1.53249	1.4257	1.39668	1.56703	2.18714	4.76741	1.49816	1.43441	1.34916	2.62841	2.04548	2.27447	1.41788	1.77849	1.14991	3.63471	4.33065	5.37051	4.48659	5.23106	4.43383	4.75597	1.28104	4.27358	4.3108	5.01926	4.46095	4.71207	3.64981	4.56888	4.90871	5.01597	4.02793	2.66253	4.76741	4.76741	4.76741	12.4832	1.98015	2.43179	2.10584	2.11158	2.6592	2.6592	4.70261	4.76741	9.75749
ADAMTSL3	1.55045	2.16582	1.53249	1.4257	1.39668	1.56703	2.18714	4.76741	2.71639	1.43441	2.63607	2.62841	2.04548	4.11293	1.41788	1.77849	1.14991	1.09418	1.26505	2.09773	1.20318	1.41183	1.34726	1.35405	1.28104	1.24001	1.22546	1.31722	1.21036	1.28103	2.43256	1.24435	2.35004	1.27336	1.23484	1.41662	4.76741	4.76741	17.3424	21.6653	1.98015	7.41843	2.10584	2.11158	11.7705	11.7705	9.42704	4.76741	9.25821
ADAMTSL4	1.55045	2.16582	4.26491	4.99788	4.63473	4.06017	6.28113	12.8761	5.36447	5.71197	5.22302	7.98721	3.83692	4.83348	4.36211	5.46991	1.14991	1.09418	1.26505	2.09773	1.20318	1.41183	1.34726	1.35405	1.28104	3.158	1.22546	1.31722	1.21036	1.28103	2.14781	1.24435	1.37986	1.27336	1.23484	1.41662	4.76741	4.76741	4.76741	4.76741	1.98015	2.43179	2.10584	6.05537	2.6592	2.6592	2.18188	4.76741	2.55646
ADAMTSL5	1.55045	2.16582	1.53249	1.4257	1.39668	1.56703	2.18714	4.76741	1.49816	2.29119	2.33419	2.62841	2.04548	2.27447	2.46392	1.77849	1.14991	2.2515	1.26505	2.09773	1.20318	2.93782	1.34726	1.35405	1.28104	1.24001	1.22546	1.31722	1.21036	1.28103	3.02563	1.24435	1.37986	1.27336	1.23484	1.41662	4.76741	20.9025	4.76741	4.76741	7.32468	11.671	4.64875	7.77176	2.6592	2.6592	2.18188	7.46171	6.70687
ADAP1	2.70624	2.16582	4.14277	2.32931	3.67493	1.56703	6.21005	4.76741	3.32195	3.44997	3.54082	2.62841	2.04548	2.27447	2.3658	1.77849	2.41906	3.47162	2.87907	5.20919	2.801	5.435	6.31629	5.32569	1.28104	4.8893	3.22866	5.34771	3.0458	4.96443	4.27658	3.26984	3.15518	5.40664	4.82057	1.41662	4.76741	4.76741	4.76741	4.76741	1.98015	2.43179	2.10584	2.11158	2.6592	2.6592	5.34528	7.46171	2.55646
ADAP2	1.55045	2.16582	2.56691	4.55612	2.35619	3.15177	3.95478	4.76741	2.71639	2.0761	3.40354	4.76741	2.04548	3.65178	1.41788	1.77849	1.14991	1.09418	1.26505	2.09773	1.20318	1.41183	2.89634	1.35405	1.28104	2.03622	1.22546	1.31722	1.21036	1.28103	1.03171	1.24435	1.37986	1.27336	1.23484	1.41662	11.1405	10.0039	4.76741	4.76741	6.10995	6.96612	9.07849	7.18696	2.6592	2.6592	2.18188	4.76741	2.55646
ADAR	6.66385	5.91248	6.25453	6.49586	5.93887	7.09253	10.1175	4.76741	6.72674	5.63566	5.73193	5.58734	4.37437	3.36122	5.77708	1.77849	5.49657	5.65758	5.21239	5.5507	5.2621	7.31951	8.45048	7.42203	5.99369	7.19709	5.18407	7.25445	5.10686	6.43217	5.87639	5.09735	5.67356	7.20036	6.63041	4.1582	27.9528	19.3209	21.9539	17.3467	7.22191	11.6685	12.5909	12.409	16.7914	16.7914	11.2808	26.6455	12.8263
ADARB1	4.99851	2.16582	1.53249	1.4257	1.39668	1.56703	4.23255	4.76741	1.49816	1.43441	1.34916	2.62841	2.04548	2.27447	1.41788	1.77849	3.20106	1.09418	2.67951	2.09773	2.58052	2.77475	2.10327	3.54944	2.98368	3.49801	1.22546	2.01357	1.21036	1.98784	2.69554	1.24435	2.53777	3.62291	1.23484	1.41662	4.76741	4.76741	4.76741	4.76741	1.98015	4.15581	4.22442	8.42519	8.56767	8.56767	7.17926	4.76741	3.97516
ADAT1	4.27336	5.34839	4.3213	4.00331	3.67493	5.3782	5.74878	12.2575	5.29952	4.27749	4.1895	5.74689	5.02054	5.37947	5.36774	3.62287	4.41468	4.58813	3.72539	5.29205	3.50943	3.87746	6.50921	4.19424	4.65282	2.87255	4.15762	3.83745	4.14365	4.08366	3.25348	4.23533	4.07113	3.9713	3.80578	3.85575	4.76741	9.59656	4.76741	4.76741	1.98015	2.43179	2.10584	6.37823	2.6592	2.6592	2.18188	4.76741	2.55646
ADCK1	5.09828	2.16582	1.53249	1.4257	1.39668	1.56703	2.18714	9.92408	3.17303	3.07165	4.48253	4.76741	3.83692	4.30262	2.84916	5.2452	1.14991	1.09418	4.72098	4.92946	4.55698	4.53714	3.0729	3.76264	1.28104	3.75352	4.53139	4.23413	4.52897	4.16206	2.3037	4.74588	4.75216	4.63664	3.66976	5.09068	4.76741	8.60041	4.76741	4.76741	1.98015	6.85182	2.10584	6.62401	2.6592	2.6592	2.18188	4.76741	2.55646
ADCK2	5.20929	2.16582	4.58849	3.79458	5.02524	1.56703	7.76685	4.76741	5.69391	4.21889	3.84613	2.62841	7.03463	2.27447	3.07829	6.54127	3.61572	3.61338	3.28926	2.09773	3.38219	3.64289	1.34726	4.59301	1.28104	1.24001	3.1506	3.71396	2.79048	1.28103	1.03171	2.82218	4.11881	3.82258	4.32281	5.46297	4.76741	18.8267	4.76741	4.76741	5.41343	11.1728	8.30164	9.71283	6.09714	6.09714	5.38859	10.2771	5.67994
ADCK5	5.81125	4.45705	3.96814	3.97942	4.31936	3.54109	4.67402	15.5122	5.19824	4.74948	5.81706	13.9671	8.38025	8.71851	4.73742	9.12888	2.74966	2.55098	1.90839	5.40837	2.23887	2.0257	1.34726	1.35405	2.47908	2.09977	1.22546	2.53281	2.39275	1.28103	1.03171	1.24435	2.97035	2.38399	1.23484	2.84995	4.76741	4.76741	4.76741	4.76741	6.77152	7.44676	7.82056	9.26813	2.6592	2.6592	2.18188	4.76741	2.55646
ADCY1	1.55045	2.16582	3.50526	2.94429	2.47288	3.48484	3.95478	4.76741	3.73963	2.15284	3.05215	2.62841	2.04548	2.27447	1.41788	1.77849	1.14991	1.09418	1.26505	2.09773	1.9681	1.41183	1.34726	1.35405	1.28104	1.24001	1.22546	1.31722	1.21036	1.28103	1.03171	1.24435	2.41662	1.27336	1.23484	2.84995	4.76741	4.76741	10.9579	12.3755	1.98015	3.96261	2.10584	3.95709	2.6592	2.6592	8.42795	4.76741	4.97039
ADCY10	1.55045	2.16582	1.53249	1.4257	2.35619	5.92454	2.18714	13.4	4.10946	2.41318	3.37359	2.62841	4.89945	3.89856	1.41788	1.77849	1.14991	1.09418	1.26505	2.09773	1.20318	1.41183	1.34726	1.35405	1.28104	1.24001	1.22546	2.01357	1.21036	1.28103	1.8709	1.24435	1.37986	1.27336	1.23484	1.41662	4.76741	4.76741	4.76741	4.76741	1.98015	8.03623	2.10584	6.53923	2.6592	2.6592	2.18188	4.76741	2.55646
ADCY2	5.18991	9.33925	4.6514	4.19649	4.18772	4.2215	3.79501	13.635	5.25398	4.20878	4.09283	2.62841	6.75777	5.51321	3.76306	1.77849	3.02547	2.70181	5.0652	8.44442	5.01418	4.79819	4.81692	5.03524	4.7571	3.99724	4.26111	4.98956	3.98473	3.90361	3.32813	4.42534	4.94997	4.39718	5.22189	6.06305	4.76741	4.76741	4.76741	4.76741	1.98015	6.89073	2.10584	2.11158	2.6592	2.6592	5.34528	4.76741	2.55646
ADCY3	2.61236	2.16582	1.53249	2.63855	2.75885	1.56703	2.18714	4.76741	3.1185	1.99311	1.34916	5.00791	2.04548	2.27447	1.41788	3.38464	2.41906	2.55098	3.92299	5.40837	3.90792	4.78598	4.61483	4.19424	1.28104	3.94423	3.78643	3.93374	3.76076	4.1431	2.34919	4.21591	4.75216	4.5184	4.16438	4.39123	4.76741	4.76741	11.8458	12.3755	1.98015	4.48824	4.52008	4.69593	2.6592	2.6592	2.18188	11.8041	5.98109
ADCY4	1.55045	2.16582	1.53249	1.4257	1.39668	1.56703	2.18714	4.76741	1.49816	1.43441	1.34916	2.62841	2.04548	2.27447	1.41788	1.77849	1.14991	2.62998	1.26505	2.09773	1.20318	1.41183	1.34726	1.35405	1.28104	2.03622	1.22546	1.31722	1.21036	1.28103	2.14781	1.24435	1.37986	1.27336	1.23484	1.41662	4.76741	11.53	4.76741	4.76741	1.98015	4.89204	4.37941	5.08172	4.21536	4.21536	2.18188	4.76741	2.55646
ADCY5	1.55045	2.16582	1.53249	1.4257	1.39668	1.56703	2.18714	4.76741	2.71639	1.43441	1.34916	2.62841	2.04548	2.27447	1.41788	1.77849	1.14991	1.09418	2.45591	4.22483	2.32725	2.58062	3.60607	2.72706	1.28104	1.89362	2.572	1.31722	1.8654	1.28103	3.18498	2.55359	1.75546	2.50458	2.77802	3.07909	4.76741	4.76741	4.76741	10.7224	1.98015	2.43179	2.10584	2.11158	10.0661	10.0661	5.34528	4.76741	2.55646
ADCY6	5.56783	8.24951	2.69365	1.4257	3.45132	2.78962	3.95478	4.76741	1.49816	1.43441	1.34916	2.62841	3.96129	3.65178	3.22171	1.77849	3.51372	2.2515	3.80097	8.71901	3.68425	4.33892	2.77259	3.37612	1.28104	2.97045	2.5068	4.21484	2.42797	3.59687	1.03171	2.72419	3.9682	3.39644	3.79874	5.54577	4.76741	4.76741	4.76741	4.76741	1.98015	5.31712	2.10584	3.69864	2.6592	2.6592	2.18188	4.76741	4.27862
ADCY7	2.61236	5.34839	1.53249	1.4257	1.39668	2.6775	3.79501	4.76741	4.31276	2.83304	2.33419	8.29014	2.04548	5.59668	1.41788	1.77849	3.31887	3.03319	3.87074	6.36987	3.69303	4.42109	2.85679	1.35405	2.78755	2.45064	3.52982	4.06777	3.4152	3.77013	1.03171	3.35066	4.84054	3.52906	2.68442	5.28972	4.76741	4.76741	4.76741	4.76741	1.98015	2.43179	2.10584	3.55083	9.48031	9.48031	5.00273	19.134	7.78365
ADCY8	1.55045	2.16582	1.53249	1.4257	1.39668	1.56703	4.09979	4.76741	1.49816	1.43441	1.34916	2.62841	2.04548	2.27447	1.41788	1.77849	1.14991	1.09418	1.26505	4.14092	1.20318	1.41183	1.34726	1.35405	1.28104	1.24001	1.75253	3.35812	2.14469	2.31687	1.03171	2.30229	1.37986	2.46612	1.23484	1.41662	4.76741	4.76741	4.76741	4.76741	1.98015	5.49634	2.10584	2.11158	2.6592	2.6592	2.18188	4.76741	2.55646
ADCY9	5.72381	7.15285	2.91057	3.82317	4.63473	3.4256	5.23513	4.76741	4.25568	3.53124	2.96358	2.62841	2.04548	3.51293	4.33248	1.77849	4.26225	4.63693	5.28368	6.93961	4.94698	5.26607	6.33555	5.68322	4.88744	4.80095	3.73735	5.47212	3.9431	4.37881	4.15458	3.52568	5.50777	5.48183	5.06606	5.83681	25.4913	4.76741	20.5192	14.1349	1.98015	9.25626	6.5599	9.07851	13.8088	13.8088	9.46598	22.3737	9.639
ADCYAP1R1	1.55045	2.16582	1.53249	1.4257	1.39668	1.56703	2.18714	4.76741	1.49816	2.83304	1.34916	2.62841	2.04548	2.27447	1.41788	1.77849	1.14991	1.09418	1.26505	2.09773	1.20318	1.41183	1.34726	1.35405	1.28104	1.24001	1.22546	1.31722	1.21036	1.28103	1.03171	1.24435	1.37986	1.27336	1.23484	1.41662	4.76741	4.76741	4.76741	4.76741	1.98015	2.43179	2.10584	2.11158	2.6592	2.6592	2.18188	4.76741	6.42374
ADD1	6.57121	7.3534	5.6938	5.58405	5.48174	5.84878	8.08497	4.76741	5.71436	4.35954	4.83069	2.62841	3.83692	5.01715	4.58472	3.38464	4.08638	4.78721	5.30904	9.61485	5.29157	6.31753	7.28113	6.26506	4.88296	5.96464	5.3601	6.17302	5.30705	5.64857	4.94337	5.44913	6.31534	6.12342	6.4342	5.80877	4.76741	4.76741	4.76741	4.76741	1.98015	2.43179	2.10584	6.9058	2.6592	2.6592	6.95889	4.76741	2.55646
ADD2	5.34488	4.45705	5.16417	5.17103	5.15632	4.7423	7.82022	12.7316	6.27183	2.83304	4.86415	11.4985	7.78603	6.82649	3.90966	5.8273	1.14991	1.09418	4.0135	3.63348	4.36302	4.3944	4.04811	4.85468	1.28104	3.73399	2.90783	4.44686	2.83496	3.8525	3.07712	2.72419	4.41403	4.26857	3.2233	4.42849	18.5602	17.9388	16.9517	17.3977	6.38608	7.03834	6.33331	6.27803	10.1741	10.1741	7.65993	19.5287	7.65365
ADD3	5.28363	13.7139	9.08933	8.89254	8.74514	9.36253	13.5382	24.2685	8.19367	7.75156	6.84587	12.5844	8.95165	10.5277	8.31091	8.55541	5.36778	5.33064	7.3948	14.2952	6.94095	8.90465	7.93515	8.64318	6.71614	7.1305	7.49535	8.01864	7.5896	8.12697	6.00659	7.78514	8.22058	7.63191	7.14608	8.16155	28.2586	21.2986	34.6083	34.6934	8.27871	6.81206	7.70948	7.28356	15.0383	15.0383	14.4563	30.7898	18.2961
ADGB	1.55045	2.16582	1.53249	1.4257	1.39668	1.56703	2.18714	4.76741	1.49816	1.43441	1.34916	2.62841	2.04548	2.27447	1.41788	1.77849	2.63278	3.6555	1.26505	2.09773	1.20318	1.41183	5.68213	1.35405	1.28104	2.36365	1.22546	1.31722	1.92888	3.36148	1.03171	1.24435	1.81617	1.27336	1.23484	1.41662	4.76741	12.0966	4.76741	4.76741	1.98015	2.43179	2.10584	2.11158	2.6592	2.6592	2.18188	4.76741	2.55646
ADGRA2	1.55045	2.16582	1.53249	1.4257	1.39668	1.56703	2.18714	4.76741	1.49816	1.43441	2.49676	2.62841	2.04548	2.27447	1.41788	1.77849	1.14991	1.09418	1.26505	2.09773	1.20318	2.11401	1.34726	1.35405	2.19558	2.09977	1.22546	1.31722	1.21036	1.28103	2.14781	1.24435	1.37986	1.27336	1.71025	1.41662	4.76741	4.76741	4.76741	4.76741	1.98015	2.43179	2.10584	2.11158	2.6592	2.6592	2.18188	4.76741	2.55646
ADGRA3	6.36577	11.9108	5.94804	5.34511	5.53586	6.57525	8.93073	17.4656	6.22868	6.32705	5.73726	12.5466	6.66542	9.4659	6.3236	7.79822	4.84072	4.45858	6.49452	10.8098	6.21736	6.93747	7.09621	6.29173	4.77247	5.90562	5.59846	6.62041	5.50204	6.09936	4.44996	5.641	7.15526	5.82265	5.80573	7.30528	4.76741	4.76741	4.76741	4.76741	1.98015	10.0722	7.74212	7.57507	2.6592	2.6592	2.18188	4.76741	2.55646
ADGRB2	3.14711	4.06926	1.53249	1.4257	1.39668	1.56703	2.18714	4.76741	1.49816	1.43441	1.34916	2.62841	2.04548	2.27447	1.41788	1.77849	1.14991	3.29874	3.39704	5.80065	2.40744	3.94968	2.01152	3.76264	2.47908	2.45064	1.82857	3.7303	2.14469	3.26745	1.78191	2.3428	2.69562	3.35264	3.32512	4.3721	4.76741	4.76741	4.76741	4.76741	1.98015	2.43179	2.10584	2.11158	2.6592	2.6592	2.18188	4.76741	2.55646
ADGRD1	2.8733	4.27512	3.24741	2.63855	2.35619	3.78688	2.18714	4.76741	3.70772	4.92096	4.4428	2.62841	6.68434	6.05522	3.59185	1.77849	1.14991	1.09418	2.24287	2.09773	1.20318	2.34054	1.34726	1.35405	1.28104	1.24001	2.13359	1.31722	1.21036	1.28103	1.03171	2.0113	1.75546	1.27336	1.23484	1.41662	4.76741	4.76741	4.76741	4.76741	1.98015	7.33089	2.10584	2.11158	2.6592	2.6592	2.18188	4.76741	2.55646
ADGRE5	1.55045	2.16582	1.53249	1.4257	1.39668	4.91765	2.18714	4.76741	1.49816	1.43441	1.34916	2.62841	2.04548	2.27447	1.41788	1.77849	1.14991	1.09418	3.1224	2.09773	1.20318	3.36264	2.26434	3.54944	1.28104	3.92048	1.22546	4.3075	2.49454	2.38361	2.47099	1.24435	1.37986	3.13407	3.01128	1.41662	4.76741	4.76741	4.76741	10.7224	4.43435	11.4046	11.6596	11.3847	2.6592	2.6592	2.18188	4.76741	7.74134
ADGRF1	1.55045	2.16582	1.53249	1.4257	1.39668	4.53467	6.28113	4.76741	3.1185	3.51151	3.66116	10.5047	2.04548	2.27447	1.41788	3.0919	1.14991	1.09418	1.26505	2.09773	1.20318	1.41183	1.34726	1.35405	1.28104	1.24001	1.22546	1.31722	1.21036	1.28103	1.03171	1.24435	1.37986	1.27336	1.23484	2.4329	4.76741	4.76741	4.76741	4.76741	1.98015	5.40904	2.10584	4.07154	4.60041	4.60041	2.18188	7.13538	5.31973
ADGRG1	1.55045	2.16582	1.53249	1.4257	1.39668	1.56703	2.18714	4.76741	3.27453	1.43441	3.05215	2.62841	2.04548	2.27447	1.41788	1.77849	2.56746	2.76763	2.45591	3.22002	2.08673	3.58472	2.10327	2.97052	1.28104	4.04734	1.22546	4.23413	1.21036	2.70636	1.03171	1.82048	1.87336	3.09523	2.60712	1.41662	4.76741	4.76741	4.76741	4.76741	1.98015	2.43179	2.10584	2.11158	2.6592	2.6592	5.47194	4.76741	2.55646
ADGRG2	1.55045	4.27512	4.42613	5.17858	3.40865	5.63778	5.16624	4.76741	4.98191	3.21373	4.38	2.62841	2.04548	4.21051	4.07726	5.52042	4.36948	2.98674	5.15338	3.22002	4.05748	4.64832	4.5249	3.16523	5.33555	3.28082	3.28656	4.59485	3.29586	4.09385	4.08943	3.48225	5.49032	3.41064	3.60191	4.51596	4.76741	4.76741	4.76741	11.9076	1.98015	2.43179	2.10584	2.11158	11.3651	11.3651	3.45872	4.76741	2.55646
ADGRG5	1.55045	2.16582	1.53249	1.4257	1.39668	1.56703	2.18714	4.76741	1.49816	1.43441	1.34916	2.62841	2.04548	2.27447	1.41788	1.77849	1.14991	1.09418	1.26505	2.09773	1.20318	1.41183	1.34726	1.35405	1.28104	3.13903	1.22546	1.31722	1.21036	1.28103	1.03171	2.0113	1.37986	1.27336	1.23484	1.41662	4.76741	4.76741	4.76741	4.76741	1.98015	8.05617	4.05174	7.02141	2.6592	2.6592	2.18188	4.76741	2.55646
ADGRG6	4.82299	2.16582	8.93608	8.18026	7.74659	9.11157	12.0949	17.7515	8.75518	8.14975	7.39565	8.65312	7.46878	7.83033	8.16238	6.74731	3.0637	3.07706	3.69332	2.09773	2.61132	4.20705	1.34726	1.35405	4.0073	3.49801	2.90783	2.69049	2.69407	2.94508	1.95034	2.58439	1.37986	3.18927	2.63361	1.41662	4.76741	4.76741	4.76741	4.76741	1.98015	2.43179	2.10584	5.86395	2.6592	2.6592	5.15873	12.2956	9.20095
ADGRG7	1.55045	2.16582	1.53249	1.4257	2.98127	1.56703	2.18714	4.76741	1.49816	1.43441	1.34916	6.2773	2.04548	4.30262	1.41788	1.77849	3.0637	1.09418	1.26505	5.71171	2.19105	3.56453	3.74491	3.62581	1.28104	3.86251	3.31407	3.33381	3.14245	3.83924	1.03171	3.08238	2.83188	2.54151	2.16264	2.66253	4.76741	4.76741	19.1941	16.5691	1.98015	2.43179	2.10584	2.11158	2.6592	2.6592	6.41855	4.76741	2.55646
ADGRL1	1.55045	2.16582	1.53249	4.11508	3.70782	3.29695	4.67402	4.76741	4.9309	3.84831	3.59074	7.03087	2.04548	2.27447	3.90966	1.77849	4.70784	4.63693	1.26505	2.09773	1.9681	3.89236	1.34726	4.21455	3.7224	4.2949	1.22546	3.6973	1.98807	3.79838	4.28968	1.24435	2.64574	4.05859	2.88273	1.41662	10.1925	16.3365	8.28671	8.58444	6.05075	12.028	7.6422	7.80058	7.30309	7.30309	5.43081	17.3531	4.97039
ADGRL2	5.33627	5.34839	4.92135	6.04648	5.22321	4.86782	8.27273	13.2763	5.13952	4.74346	4.03286	2.62841	4.37437	2.27447	6.17338	5.27561	2.63278	1.09418	3.92299	2.09773	4.05748	3.23035	2.46474	3.22237	1.28104	3.92048	2.572	1.31722	2.91762	1.28103	3.79585	2.86748	3.83814	3.03385	1.23484	3.94747	4.76741	4.76741	4.76741	4.76741	1.98015	2.43179	12.2152	9.74239	2.6592	2.6592	2.18188	4.76741	2.55646
ADGRL3	1.55045	2.16582	1.53249	3.231	1.39668	5.38893	5.48424	4.76741	1.49816	2.46912	1.34916	2.62841	2.04548	2.27447	2.46392	1.77849	2.49657	1.09418	2.35559	2.09773	3.24768	3.83158	5.46307	4.23446	1.28104	1.24001	2.43646	2.58833	3.02861	2.6598	2.98921	2.7497	1.37986	2.70666	4.18753	1.41662	27.6343	4.76741	4.76741	4.76741	1.98015	2.43179	6.81745	7.3619	2.6592	2.6592	2.18188	4.76741	7.41437
ADGRV1	1.55045	8.1396	3.50526	4.56988	4.54017	4.09433	8.23293	4.76741	4.33111	3.77379	4.83069	6.69128	2.04548	2.27447	4.36211	1.77849	4.22626	4.12168	4.41218	8.78058	4.17503	5.62927	5.59699	6.03568	3.70632	5.11585	5.02684	5.34475	4.66701	4.96046	4.65888	4.85352	5.08009	5.19742	5.47306	5.11894	4.76741	4.76741	4.76741	4.76741	1.98015	2.43179	2.10584	2.11158	2.6592	2.6592	2.18188	4.76741	2.55646
ADH4	1.55045	2.16582	1.53249	1.4257	1.39668	1.56703	2.18714	4.76741	1.49816	1.43441	1.34916	2.62841	2.04548	2.27447	5.35122	1.77849	1.14991	1.09418	1.90839	3.63348	1.83064	4.01709	4.14915	2.89591	1.28104	1.24001	3.84041	3.59087	3.79755	2.87219	1.03171	3.82115	1.37986	3.27458	2.82143	2.84995	4.76741	4.76741	4.76741	4.76741	1.98015	2.43179	2.10584	2.11158	2.6592	2.6592	2.18188	13.2842	2.55646
ADH5	10.303	12.9966	7.18652	6.64185	6.49077	7.56765	10.1418	30.4015	7.04443	7.29126	6.32354	15.5154	13.6372	14.671	7.0921	10.8866	5.82412	4.98504	7.58867	11.5119	7.27176	5.85438	6.70686	5.90949	6.41996	5.49071	6.62282	5.69928	6.50457	5.47076	4.8484	6.77175	8.04664	6.15792	6.20748	8.032	28.7074	24.96	28.1909	30.9336	10.7628	9.39086	9.59947	8.78912	14.0398	14.0398	13.4438	25.9631	16.2381
ADHFE1	1.55045	2.16582	1.53249	1.4257	1.39668	1.56703	2.18714	4.76741	1.49816	2.15284	1.34916	2.62841	2.04548	3.51293	1.41788	1.77849	3.13523	1.09418	3.31437	2.09773	3.80709	5.08197	2.77259	3.69663	1.28104	3.23023	4.48574	3.5719	4.21343	5.02912	2.69554	4.12278	4.55884	2.9905	4.13579	4.05825	4.76741	8.60041	4.76741	4.76741	4.52514	2.43179	2.10584	2.11158	2.6592	2.6592	2.18188	4.76741	2.55646
ADI1	4.99851	8.55165	4.23564	4.0495	3.82954	3.6949	6.6513	12.7316	3.67476	3.18683	4.68403	8.87141	7.01969	7.96054	1.41788	6.34875	1.14991	2.88476	4.3266	7.01891	4.38293	3.93563	1.34726	2.5228	1.28104	2.49118	4.3453	3.95956	4.48092	2.6598	2.08766	4.5853	4.78549	3.30661	3.13853	5.93754	4.76741	4.76741	4.76741	4.76741	1.98015	11.3143	10.8114	10.4796	2.6592	2.6592	2.18188	4.76741	2.55646
ADIPOR1	5.86064	8.44844	4.40084	4.60987	4.40386	4.25119	6.73168	9.57296	4.40167	4.32389	4.4629	7.18029	6.8447	5.89362	4.44633	6.13747	4.20769	4.65444	4.37815	7.91516	4.64559	6.02416	5.44077	5.41201	3.62171	4.39938	5.36678	5.74703	5.51117	5.13987	4.02267	5.81074	5.15481	5.36576	4.90608	4.69963	4.76741	4.76741	4.76741	4.76741	1.98015	13.6536	11.615	12.4465	9.48031	9.48031	5.98643	14.7532	10.6273
ADIPOR2	9.03697	11.3373	7.06476	6.58019	6.06799	7.34067	9.71613	23.6981	6.77528	6.5146	6.58575	13.9307	11.2435	12.3878	5.61452	9.86864	5.01769	5.16761	6.35777	10.6125	5.85316	5.45744	5.4795	5.39413	5.65191	5.3385	5.75305	5.36233	5.93849	4.48405	4.81059	6.14546	6.88087	5.22321	5.26375	7.29643	21.7925	24.945	24.249	23.2812	9.64462	14.9991	12.1964	12.8104	13.5546	13.5546	11.245	25.3405	14.7951
ADK	6.46384	9.2054	5.09812	5.52667	5.22321	5.31144	7.73951	23.7763	6.63565	6.76131	6.25669	13.2028	9.6687	10.7949	6.43349	8.70453	4.27105	3.47162	4.77994	8.42932	4.26063	4.99585	5.44636	4.7207	4.42332	3.75352	5.01305	3.30892	4.99375	4.36389	3.35145	4.9321	5.15274	4.37286	4.34602	6.60122	4.76741	4.76741	17.6208	4.76741	1.98015	8.15247	11.5309	10.8889	12.8897	12.8897	2.18188	21.3845	8.89583
ADM	5.8766	12.9936	6.64517	4.23491	5.71415	6.23192	6.95083	23.0137	4.23597	5.30424	3.78832	9.85877	10.5096	11.6646	6.18579	6.94125	3.13523	1.09418	6.22741	11.7139	5.81472	5.65574	6.19941	5.4967	1.28104	4.23495	4.77004	5.84819	4.92924	5.669	3.39596	4.8389	6.80739	4.90971	4.95369	6.50057	4.76741	11.9905	4.76741	4.76741	5.0373	11.9045	7.69295	7.70218	2.6592	2.6592	2.18188	4.76741	2.55646
ADNP	4.05343	5.77095	6.88561	7.01781	6.59545	7.45294	11.4057	12.0837	7.49904	6.86681	6.43181	8.20839	5.28584	5.55552	6.43158	4.4102	6.40891	5.91193	3.77896	4.97981	3.7017	5.17818	5.54256	4.96321	6.51597	5.22107	3.11733	4.54803	3.47971	4.95649	5.24741	3.19642	3.96143	4.76741	4.71345	3.32161	19.3485	23.3267	22.1484	22.6535	10.439	12.1816	10.6205	9.58244	11.7073	11.7073	9.45311	4.76741	10.736
ADNP2	5.05502	7.45747	5.9095	6.3056	5.41861	6.12552	8.39576	15.9441	6.18696	5.56702	5.9507	10.1045	6.37087	8.07233	5.78439	6.62771	4.1391	4.0749	4.89841	8.5557	4.57917	5.68913	5.85337	6.08131	5.47673	5.29646	3.97227	5.39665	4.0133	4.90749	4.28968	4.04899	5.06663	5.30534	5.61531	4.46432	18.0444	23.2089	25.0308	23.3806	9.68432	11.6043	10.0759	9.52205	8.81564	8.81564	11.2979	19.9409	14.7683
ADO	1.55045	2.16582	1.53249	1.4257	1.39668	1.56703	2.18714	4.76741	1.49816	1.43441	1.34916	2.62841	2.04548	2.27447	1.41788	1.77849	1.14991	1.09418	1.71642	2.09773	1.20318	2.63272	1.34726	1.35405	1.28104	1.24001	1.22546	2.90611	1.21036	1.28103	1.03171	1.24435	1.37986	2.13931	1.96482	1.41662	28.2743	24.5605	32.6117	31.7455	10.3848	11.485	9.28433	9.56459	14.2965	14.2965	12.901	26.5898	16.314
ADORA2B	4.56469	13.1585	1.53249	1.4257	2.35619	2.553	2.18714	11.7076	2.44043	2.87069	1.34916	2.62841	3.7012	5.33239	1.41788	4.22026	2.69326	1.09418	5.34579	12.0376	4.76741	5.6131	4.79523	4.27305	4.30431	3.73399	4.54836	5.63816	4.5352	4.69644	2.3037	4.65119	5.51929	4.12551	3.9831	7.62409	4.76741	19.4465	4.76741	4.76741	8.75761	10.9743	7.40034	9.6518	2.6592	2.6592	2.18188	4.76741	2.55646
ADORA3	1.55045	2.16582	1.53249	1.4257	1.39668	1.56703	2.18714	4.76741	1.49816	1.43441	1.34916	2.62841	2.04548	2.27447	1.41788	1.77849	1.14991	1.09418	1.26505	2.09773	1.20318	1.41183	1.34726	1.35405	3.08412	1.24001	1.22546	1.31722	1.21036	1.28103	1.03171	1.24435	1.37986	1.27336	1.23484	1.41662	4.76741	4.76741	4.76741	4.76741	5.29017	4.15581	2.10584	4.07154	2.6592	2.6592	2.18188	4.76741	2.55646
ADPGK	7.66528	2.16582	4.4508	3.97942	3.64092	5.59398	7.95811	20.58	5.56814	5.75837	5.77153	13.0138	9.37169	10.3265	4.87914	8.87482	5.15447	5.29803	3.13758	4.76741	2.14045	3.14182	4.38486	3.03985	5.87942	3.19489	2.39902	2.01357	2.69407	2.08174	3.22682	2.45435	4.61701	2.01968	2.3954	5.10959	24.9533	4.76741	4.76741	4.76741	1.98015	7.70672	2.10584	6.4023	10.0661	10.0661	7.44371	22.2786	5.67994
ADPRH	1.55045	4.61992	1.53249	1.4257	1.39668	1.56703	2.18714	8.74009	1.49816	1.43441	1.34916	2.62841	3.96129	3.89856	1.41788	1.77849	1.14991	1.09418	1.96437	5.5507	1.75285	2.4676	1.34726	1.35405	1.28104	3.45858	2.5068	3.6973	2.23547	1.98784	1.03171	2.72419	3.44571	1.27336	1.23484	3.68172	4.76741	4.76741	4.76741	4.76741	1.98015	2.43179	2.10584	2.11158	2.6592	2.6592	2.18188	4.76741	2.55646
ADPRHL1	1.55045	2.16582	1.53249	1.4257	1.39668	1.56703	2.18714	4.76741	1.49816	1.43441	1.34916	2.62841	2.04548	2.27447	1.41788	1.77849	2.23824	1.09418	1.26505	2.09773	1.20318	1.41183	1.34726	1.35405	1.28104	1.24001	1.22546	1.31722	1.21036	1.28103	1.03171	1.24435	1.37986	1.27336	1.23484	1.41662	4.76741	9.37344	4.76741	11.6473	4.12099	6.68695	5.07623	2.11158	2.6592	2.6592	2.18188	4.76741	6.14074
ADPRM	1.55045	2.16582	1.53249	4.17674	5.39466	3.48484	7.06062	4.76741	4.33111	3.2904	2.63607	2.62841	2.04548	2.27447	2.84916	1.77849	3.63469	4.01226	1.26505	2.09773	1.20318	3.76691	5.00204	3.62581	3.33283	3.58376	2.90783	3.49208	1.98807	3.07569	4.20725	2.4187	1.37986	3.61171	2.86273	1.41662	4.76741	19.5676	4.76741	14.6231	7.83942	6.81206	6.72584	7.39949	12.1701	12.1701	9.9245	20.7542	10.8022
ADRA2B	1.55045	2.16582	1.53249	1.4257	1.39668	1.56703	2.18714	4.76741	2.79467	1.43441	1.34916	2.62841	2.04548	2.27447	1.41788	1.77849	1.14991	1.09418	1.26505	2.09773	1.20318	1.41183	1.34726	1.35405	1.28104	1.24001	1.22546	1.31722	1.21036	1.28103	1.03171	1.24435	1.37986	1.27336	1.23484	1.41662	4.76741	4.76741	11.7131	10.8947	1.98015	4.48824	2.10584	2.11158	4.60041	4.60041	2.18188	4.76741	8.92984
ADRA2C	3.20626	2.16582	1.53249	1.4257	1.39668	1.56703	6.88117	4.76741	2.44043	1.43441	3.43261	2.62841	2.04548	2.27447	1.41788	1.77849	1.14991	1.09418	1.26505	2.09773	1.20318	1.41183	1.34726	1.35405	1.28104	1.24001	1.22546	1.31722	1.21036	1.28103	1.03171	1.24435	2.20177	1.27336	1.23484	1.41662	4.76741	4.76741	4.76741	4.76741	1.98015	7.36055	2.10584	5.38927	2.6592	2.6592	2.18188	4.76741	2.55646
ADRB2	3.87846	2.16582	5.05651	3.00838	3.64092	3.64593	5.23513	4.76741	3.94031	2.15284	4.6186	2.62841	2.04548	2.27447	4.97187	4.85349	3.20106	4.51575	1.26505	2.09773	1.20318	1.41183	1.34726	1.35405	1.28104	2.15917	1.22546	1.31722	1.21036	1.28103	2.39201	1.24435	1.37986	1.27336	1.23484	1.41662	4.76741	12.0966	4.76741	4.76741	1.98015	2.43179	2.10584	2.11158	8.96469	8.96469	2.18188	4.76741	2.55646
ADRB3	1.55045	2.16582	1.53249	2.54538	1.39668	1.56703	2.18714	10.2428	2.33024	1.43441	3.46081	2.62841	2.04548	4.55134	1.41788	3.91338	1.14991	1.09418	1.26505	2.09773	1.20318	1.41183	1.34726	1.35405	1.28104	1.24001	1.22546	1.31722	1.21036	1.28103	1.03171	1.24435	1.37986	1.27336	1.23484	1.41662	4.76741	4.76741	4.76741	4.76741	1.98015	2.43179	2.10584	2.11158	2.6592	2.6592	2.18188	4.76741	2.55646
ADRM1	2.397	2.16582	3.09179	3.17968	3.21752	3.07153	3.61741	4.76741	4.27508	2.667	3.31078	7.62633	5.4684	4.55134	4.64186	1.77849	3.9443	3.83774	3.26352	2.09773	1.20318	3.52302	2.01152	3.98951	2.01272	3.40315	4.57158	3.77772	4.48425	3.8655	2.14781	4.43305	3.62351	4.24622	3.68594	1.41662	4.76741	4.76741	4.76741	4.76741	1.98015	13.5538	12.1679	13.3789	9.33817	9.33817	2.18188	20.9814	2.55646
ADSL	9.35466	11.1191	7.01066	6.84987	7.09483	7.29601	10.2266	28.0798	6.69243	6.58122	6.64977	17.5424	12.8628	13.3507	6.83659	11.6344	4.94749	5.22292	6.55708	9.52675	6.17796	5.02542	4.33326	4.97255	6.14063	4.20624	5.73222	4.75641	5.69805	4.68049	3.33984	5.8182	6.86293	5.23677	5.16886	6.95346	10.4552	23.1799	19.2551	20.3378	10.524	12.25	11.7207	9.75823	13.1188	13.1188	9.82817	17.1915	11.8984
ADTRP	1.55045	2.16582	1.53249	2.54538	2.8386	3.78688	2.18714	9.92408	2.79467	1.43441	3.1333	5.22134	4.2814	2.27447	4.43279	1.77849	1.14991	1.09418	1.26505	2.09773	1.20318	1.41183	1.34726	1.35405	1.28104	1.24001	1.22546	1.31722	1.21036	1.28103	1.03171	1.24435	1.37986	1.27336	1.23484	2.84995	4.76741	4.76741	4.76741	4.76741	1.98015	2.43179	2.10584	6.11417	2.6592	2.6592	2.18188	4.76741	2.55646
AEBP2	5.90792	7.93124	9.53658	8.2236	8.05574	9.0036	12.537	20.4102	7.95643	7.12365	6.40111	11.1162	7.88105	8.6629	7.7775	6.24044	5.94365	5.53115	5.32555	8.17612	4.71808	6.24991	5.72942	5.76047	6.42765	5.72575	5.65593	5.50525	5.13064	5.58631	4.74482	5.30802	5.75221	5.2271	5.51313	5.48918	4.76741	16.244	4.76741	4.76741	5.36542	2.43179	5.68261	4.4588	2.6592	2.6592	2.18188	4.76741	2.55646
AEN	2.397	2.16582	3.17232	2.44301	2.67226	2.78962	3.61741	4.76741	3.67476	2.35394	3.84613	2.62841	2.04548	3.51293	2.84916	1.77849	3.16881	2.2515	1.26505	2.09773	1.20318	1.41183	4.32443	1.35405	2.41592	2.21485	1.22546	1.31722	1.21036	1.28103	3.17048	1.24435	1.37986	1.27336	1.23484	1.41662	4.76741	24.8258	18.7509	16.3005	10.8801	15.0512	12.1035	13.7338	8.38272	8.38272	8.38399	21.5642	6.6303
AFAP1	2.79291	2.16582	5.29688	5.35779	4.1674	4.19102	7.94609	9.18156	4.40167	3.55053	4.57536	8.61987	4.89945	5.51321	6.09852	5.44386	4.36172	4.53615	2.31954	3.74949	2.825	3.4345	2.18714	1.35405	3.0184	3.29707	2.79325	2.58833	3.18705	2.24494	3.63429	2.97157	1.81617	2.82025	2.55155	1.41662	4.76741	4.76741	4.76741	20.5473	1.98015	2.43179	2.10584	2.11158	2.6592	2.6592	2.18188	4.76741	2.55646
AFAP1L2	8.16127	16.1149	5.74797	5.35779	5.3126	6.56397	8.33069	23.4456	5.0682	4.94119	4.76741	13.1573	9.03818	11.6454	6.00905	8.45635	4.93196	4.38888	7.1402	14.5494	6.46816	6.41375	5.97476	6.59078	4.91851	4.54619	5.09822	5.83936	4.94872	5.52821	3.88499	5.15092	7.75342	6.35307	6.12222	9.74193	4.76741	4.76741	4.76741	10.5407	1.98015	2.43179	5.48245	2.11158	8.7961	8.7961	2.18188	4.76741	5.06409
AFDN	6.02033	7.71228	7.14882	6.84095	6.55027	7.40006	10.7113	18.9783	7.61508	6.37065	6.7409	12.4241	7.74993	10.2708	6.36153	7.79395	4.59211	4.26655	5.23377	10.2472	4.98711	6.16174	5.45478	6.2067	5.24223	5.18089	4.07558	5.80354	4.1862	5.18445	4.33389	4.10629	5.78547	5.55136	5.44126	4.86728	4.76741	4.76741	4.76741	4.76741	3.55536	2.43179	2.10584	2.11158	2.6592	2.6592	2.18188	4.76741	2.55646
AFF1	7.50094	11.3013	7.70434	7.49329	7.23003	8.32312	11.5439	23.7164	8.40468	7.57111	6.99077	11.4462	9.40187	12.0428	7.57127	8.66461	6.20595	6.11588	6.08117	12.4132	5.92391	8.44051	7.56452	8.09844	7.11941	6.98871	6.12228	7.60266	5.98787	7.48947	5.92308	6.11996	6.89743	7.56257	7.34131	7.63131	4.76741	16.4268	4.76741	4.76741	1.98015	2.43179	6.29204	2.11158	13.6489	13.6489	2.18188	4.76741	2.55646
AFF2	1.55045	2.16582	1.53249	1.4257	1.39668	1.56703	2.18714	4.76741	2.33024	2.29119	2.91609	2.62841	2.04548	3.51293	1.41788	1.77849	3.6892	1.09418	1.26505	2.09773	1.9681	3.60448	1.34726	1.35405	1.28104	1.24001	2.27623	2.90611	1.7227	2.6108	1.03171	2.16853	1.37986	1.27336	3.41643	1.41662	4.76741	4.76741	4.76741	4.76741	1.98015	2.43179	2.10584	2.11158	6.01551	6.01551	4.70261	4.76741	2.55646
AFF3	1.55045	2.16582	1.53249	1.4257	1.39668	1.56703	2.18714	4.76741	3.53192	1.43441	1.34916	2.62841	2.04548	2.27447	1.41788	1.77849	3.10021	2.36442	2.57457	5.20919	3.13939	4.46408	3.37562	4.69646	1.28104	3.40315	2.47231	3.6456	2.64154	4.02019	3.63429	2.25992	1.97872	3.58885	3.63648	2.84995	4.76741	4.76741	11.7131	8.23832	3.71912	4.48824	2.10584	2.11158	2.6592	2.6592	7.85008	9.99082	7.78365
AFF4	5.74187	5.02623	7.89659	7.63186	7.41662	8.50967	11.726	12.2575	7.77156	7.57384	7.14815	6.86869	4.62249	4.00922	6.94981	5.21417	5.64209	4.75734	1.71642	3.74949	2.0294	4.25979	4.44178	3.50896	5.03303	5.01802	2.8174	3.60944	3.06269	3.94012	4.38991	3.04691	3.50139	3.96366	2.60712	3.14531	12.2015	21.1439	19.9137	24.6978	9.05226	11.0763	10.4995	10.6071	14.8628	14.8628	13.6766	27.5568	12.9331
AFG1L	4.43809	6.56613	4.74894	5.2009	4.58179	5.13829	7.83323	17.5393	5.89152	5.93524	5.31409	7.93964	6.62676	7.75561	6.58067	6.8213	3.72358	3.26586	2.85895	7.26759	2.801	4.47248	1.34726	4.01449	1.28104	3.03747	3.93269	3.95956	3.86001	4.00917	1.95034	3.82115	4.36525	3.49125	3.63648	3.14531	4.76741	4.76741	4.76741	4.76741	1.98015	3.96261	4.76741	5.38927	10.6678	10.6678	2.18188	4.76741	5.61334
AFG3L2	6.62935	10.3042	6.59007	6.14229	6.7708	6.05053	9.53679	23.285	6.66127	6.64864	6.50149	13.2531	10.0234	11.1044	5.9943	9.42384	3.98214	4.56258	6.70958	10.1976	6.48994	6.63075	6.81565	6.77953	6.42162	5.57019	5.74876	7.08111	5.76027	6.21023	4.59914	5.90979	7.0677	6.74183	6.85028	7.6289	4.76741	19.8858	4.76741	4.76741	8.12802	12.52	11.9113	11.9917	8.25721	8.25721	5.86479	18.9626	7.38868
AFMID	1.55045	2.16582	1.53249	1.4257	1.39668	1.56703	2.18714	4.76741	3.06104	1.43441	1.34916	2.62841	2.04548	2.27447	1.41788	1.77849	1.14991	1.09418	1.26505	2.09773	1.20318	1.41183	2.26434	1.35405	1.28104	1.24001	1.22546	1.31722	1.21036	1.28103	1.03171	1.24435	1.37986	1.27336	1.23484	1.41662	4.76741	16.4268	9.7577	4.76741	5.12661	6.89073	7.49795	6.93969	2.6592	2.6592	2.18188	7.75991	5.15331
AFTPH	6.35205	9.4901	7.91483	7.33959	6.82059	8.19203	10.8148	29.2786	7.84947	7.18432	6.7098	12.8001	11.0691	12.16	7.73348	8.56928	5.39072	5.02219	6.19901	12.0031	6.04555	6.57089	7.07068	6.82916	5.60336	5.95559	5.54135	5.73919	5.39794	6.51531	4.77757	5.68705	6.92496	6.19052	5.74028	6.02161	4.76741	4.76741	4.76741	4.76741	1.98015	8.26141	6.29204	5.1912	2.6592	2.6592	2.18188	4.76741	4.76741
AGA	3.96939	2.16582	4.04132	4.66098	4.28346	4.93379	7.51774	19.364	4.46789	3.89055	4.49225	10.9856	5.07751	6.99105	3.76306	6.89119	2.89898	2.88476	1.84881	3.63348	2.95657	3.71559	1.34726	2.81514	3.42494	3.11962	2.68952	3.08176	2.23547	3.04475	1.03171	2.4187	1.37986	2.57697	2.52247	1.41662	4.76741	12.1996	4.76741	14.5072	5.87392	5.00828	7.57176	4.90097	11.9789	11.9789	2.18188	4.76741	7.13942
AGAP1	2.397	2.16582	2.91057	3.32652	3.45132	3.07153	6.4771	4.76741	3.73963	3.40687	4.20258	2.62841	3.83692	2.27447	1.41788	1.77849	2.94337	3.19567	2.5463	3.8572	2.87114	2.93782	3.27613	3.85404	1.28104	3.19489	3.39201	3.62769	3.4693	2.31687	2.34919	3.6539	1.92745	4.15097	3.39445	1.41662	4.76741	18.3183	4.76741	4.76741	6.05075	10.0277	8.65763	8.80886	2.6592	2.6592	2.18188	4.76741	8.55774
AGAP3	3.55054	2.16582	3.24741	2.80272	3.21752	2.78962	2.18714	4.76741	3.36734	4.4598	3.91825	2.62841	2.04548	3.36122	1.41788	3.50931	1.14991	3.61338	1.71642	2.09773	2.72472	3.64289	1.34726	4.39728	1.28104	2.87255	1.82857	4.3075	2.27753	2.55898	2.39201	2.7497	3.02424	3.09523	3.38328	3.32161	4.76741	15.1477	13.7123	4.76741	6.12441	9.74189	10.7325	11.2112	9.38192	9.38192	2.18188	17.0986	8.82592
AGBL3	2.94826	2.16582	4.56673	1.4257	1.39668	2.553	2.18714	4.76741	1.49816	3.15922	2.96358	2.62841	2.04548	2.27447	1.41788	1.77849	1.14991	3.5689	1.26505	2.09773	1.20318	2.19526	2.26434	1.35405	2.98368	4.62977	1.22546	1.31722	1.92888	1.98784	1.03171	1.74663	1.37986	1.27336	1.23484	1.41662	4.76741	4.76741	4.76741	4.76741	1.98015	2.43179	2.10584	2.11158	2.6592	2.6592	2.18188	4.76741	2.55646
AGBL5	5.51799	2.16582	2.56691	4.81139	4.97133	5.51061	7.6833	4.76741	4.97195	4.0322	3.80795	5.58734	3.83692	4.47253	3.83898	4.52278	3.53517	4.32131	3.05927	2.09773	2.72472	4.11648	3.19415	4.34596	1.28104	4.43161	2.18377	3.76218	2.52595	1.28103	4.33693	2.52174	2.47905	3.73802	3.30073	1.41662	4.76741	11.6508	4.76741	4.76741	1.98015	5.87777	6.11483	7.51879	2.6592	2.6592	2.18188	4.76741	6.46694
AGFG1	9.20651	9.28543	8.16355	7.76196	7.23296	8.11885	11.5807	27.569	8.69031	8.28946	7.83089	15.0043	12.0306	13.1332	8.26972	10.3249	6.32249	6.06435	7.58215	11.3496	7.0721	7.13626	7.69918	7.10748	7.20319	6.60734	6.11088	6.69621	5.94836	6.51678	5.41836	6.0596	8.24279	6.68433	6.49575	7.64548	14.763	21.7244	14.5194	21.0998	9.4174	9.3055	8.07358	7.21515	6.58816	6.58816	10.2227	21.2345	12.2021
AGFG2	1.55045	2.16582	5.30815	3.37115	4.01258	4.90127	6.01692	4.76741	4.43531	3.47092	2.96358	2.62841	2.04548	3.36122	4.5609	3.0919	4.45751	4.25703	1.26505	3.50783	1.20318	4.00396	2.85679	3.58837	3.79862	4.12074	2.13359	4.57503	2.46186	3.19008	3.64981	2.52174	2.41662	3.51665	3.24985	2.4329	4.76741	4.76741	8.95224	4.76741	1.98015	5.22009	2.10584	2.11158	4.41759	4.41759	5.2075	4.76741	3.97516
AGGF1	6.39283	11.6226	7.42106	7.06336	6.41221	7.28606	10.5549	20.8269	7.99022	7.22025	7.22316	12.6894	8.70548	9.84256	6.54841	8.58075	6.37102	5.60386	5.39766	10.0153	4.83539	6.09948	5.75017	5.99432	6.57369	5.83872	5.21305	5.52751	5.13839	5.72434	5.32494	5.29184	5.52212	5.733	5.35816	6.41791	13.1294	21.9101	14.3346	15.5196	9.52888	12.3141	9.58031	10.2363	5.64907	5.64907	9.82054	18.5426	10.6048
AGK	1.55045	2.16582	5.12502	5.24424	4.33682	5.35634	5.30118	4.76741	4.31276	4.73126	4.6186	2.62841	2.04548	2.27447	1.41788	1.77849	3.16881	3.73352	4.83762	6.06423	4.14964	7.0262	6.96782	6.56214	4.41583	5.74677	3.28656	6.83123	3.33338	6.11544	4.97767	3.88019	4.47288	6.29596	6.42234	4.03162	4.76741	4.76741	4.76741	4.76741	1.98015	2.43179	5.6188	6.95638	2.6592	2.6592	2.18188	11.8911	2.55646
AGL	4.99851	7.62435	6.8073	6.44219	5.90654	6.94585	9.45991	17.3133	7.29664	6.60654	6.08521	10.467	7.68448	7.02539	5.83415	6.8213	5.23732	4.5495	4.03621	7.2785	3.79169	4.20705	4.88429	5.00884	5.26042	4.80393	4.58776	4.09023	4.32654	4.32533	4.00859	4.41358	3.10806	3.89993	4.38708	5.30537	4.76741	20.0758	4.76741	4.76741	7.77764	12.4259	2.10584	7.90205	2.6592	2.6592	2.18188	4.76741	2.55646
AGMAT	4.47569	6.60998	1.53249	1.4257	1.39668	1.56703	2.18714	4.76741	1.49816	1.43441	1.34916	2.62841	2.04548	2.27447	1.41788	1.77849	1.14991	1.09418	4.62332	9.40141	4.15987	5.19061	4.30645	4.63309	2.01272	4.7325	5.7063	4.77281	5.59227	4.66422	3.04317	5.71704	5.65756	4.3274	4.65868	4.75417	4.76741	4.76741	10.4099	10.5407	1.98015	2.43179	5.33272	5.08172	6.52527	6.52527	2.18188	17.0986	5.15331
AGMO	1.55045	2.16582	1.53249	2.32931	1.39668	1.56703	2.18714	9.18156	2.63204	2.94212	2.86617	2.62841	2.04548	4.83348	4.59641	1.77849	2.63278	1.09418	2.85895	2.09773	2.51536	1.41183	1.34726	1.35405	1.28104	1.96777	2.7166	3.22995	2.52595	1.28103	1.03171	2.95166	2.24096	2.24513	2.06922	1.41662	23.4349	4.76741	23.2495	22.9691	1.98015	2.43179	2.10584	2.11158	11.0051	11.0051	8.37755	21.0836	12.4511
AGO1	3.77946	2.16582	6.2304	5.7694	6.16569	6.27188	9.39856	4.76741	5.92957	5.62282	5.24104	2.62841	4.07583	3.36122	5.39475	3.62287	3.02547	2.76763	3.32664	4.4517	3.12273	4.89081	3.74491	4.9999	5.0445	4.18863	3.1506	4.33365	3.22947	3.81221	3.70176	3.28384	3.41073	4.90697	4.06534	3.14531	16.0695	21.8979	4.76741	10.3489	8.71375	10.576	10.0931	9.58244	11.2435	11.2435	5.15873	11.8041	10.3888
AGO2	8.50966	8.51374	6.73229	5.84303	6.4166	7.24328	9.29391	21.1351	6.79596	6.38679	6.19166	10.6483	9.61286	11.0715	6.36777	6.98945	5.92612	6.23531	6.35556	10.8482	6.24311	7.78344	8.0044	7.46048	6.8525	6.9308	5.48375	7.19761	5.43516	6.70561	5.76915	5.5208	6.90419	7.46911	7.17078	6.58805	23.5713	24.6158	22.424	23.3584	10.3108	12.0827	11.7289	11.2777	13.6966	13.6966	12.025	26.1814	13.2738
AGO3	3.20626	2.16582	5.42554	5.47149	5.1251	6.3659	7.83323	4.76741	5.35038	5.5643	4.85754	4.76741	2.04548	4.47253	5.28224	3.0919	4.1391	3.69544	3.32664	6.38948	3.79945	4.85706	4.73871	3.82452	5.52316	5.02738	3.67644	3.7303	3.69855	4.06304	3.74355	3.7901	4.51283	4.00136	3.18194	3.71897	27.1599	20.9425	4.76741	4.76741	1.98015	7.95428	5.25196	7.12879	11.4699	11.4699	2.18188	11.3329	4.87171
AGO4	5.82242	2.16582	6.18044	5.8548	5.14863	6.85888	7.76685	15.8855	5.05891	4.66162	3.70541	6.49559	8.04704	8.5726	4.2379	6.29575	3.86289	3.47162	1.26505	2.09773	2.0294	3.56453	3.16525	3.96385	3.81316	1.24001	2.31906	2.47393	1.79696	1.28103	2.43256	2.3428	1.81617	1.27336	1.23484	2.4329	4.76741	9.59656	4.76741	4.76741	5.83927	6.40644	7.5168	5.60528	2.6592	2.6592	3.59814	4.76741	2.55646
AGPAT1	4.66283	9.34672	2.56691	3.45491	3.6058	3.95103	2.18714	4.76741	4.08683	4.12422	3.00891	6.15797	3.38538	3.51293	2.46392	5.92129	3.29093	3.07706	4.70226	8.99738	4.53081	4.87408	5.78843	5.03524	1.28104	4.48859	3.89831	5.44584	4.11908	4.82416	4.62029	4.07232	5.28203	5.35233	4.58286	6.53131	4.76741	12.3967	13.5571	4.76741	4.06139	6.89073	7.78961	6.19832	2.6592	2.6592	2.18188	15.5203	5.74423
AGPAT2	4.9016	2.16582	2.69365	2.44301	1.39668	1.56703	2.18714	4.76741	2.93602	2.41318	3.90071	5.74689	2.04548	4.00922	2.78287	4.28677	2.8025	3.47162	1.26505	2.09773	2.0294	1.41183	1.34726	1.35405	3.65649	1.24001	1.22546	1.31722	1.21036	1.28103	1.03171	1.24435	1.37986	1.27336	1.23484	1.41662	4.76741	15.476	4.76741	4.76741	3.79446	11.8162	2.10584	10.1552	2.6592	2.6592	6.22982	4.76741	2.55646
AGPAT3	3.26239	4.06926	5.37374	4.81139	3.82954	4.46415	7.45289	4.76741	4.10946	3.65961	4.17627	9.57635	3.96129	3.65178	2.3658	6.97362	3.63469	4.2474	4.55608	7.18914	4.12882	4.73571	3.64272	4.08585	4.1967	4.00462	3.18264	3.97221	3.25664	3.8525	3.21314	3.41288	5.09106	3.93234	3.80578	5.01121	21.0777	4.76741	18.0113	17.9803	4.94196	8.05617	3.85684	6.19832	2.6592	2.6592	2.18188	21.5592	8.92984
AGPAT4	5.86064	2.16582	8.27044	7.38286	7.51732	7.66175	12.0861	24.0118	6.37835	4.56559	5.75588	12.6816	10.3506	10.022	6.35324	8.87482	2.69326	1.09418	1.26505	2.09773	1.20318	1.41183	1.34726	1.35405	1.28104	1.24001	1.22546	1.31722	1.21036	1.28103	1.03171	1.24435	1.37986	1.27336	1.23484	2.4329	4.76741	4.76741	4.76741	7.85335	1.98015	2.43179	5.07623	4.37086	2.6592	2.6592	6.56692	8.28814	2.55646
AGPAT5	9.23969	11.1359	8.63862	7.88877	7.27975	8.67734	11.3785	31.9493	8.4139	8.07875	7.31268	13.7576	13.3649	15.717	7.39815	9.96281	7.07879	6.15916	5.32283	9.59156	4.81415	4.37626	4.81692	4.4618	7.92058	5.31016	3.57136	4.38384	3.68227	3.4051	5.13939	3.68109	4.8235	3.81353	4.85792	5.47614	4.76741	18.9285	4.76741	9.93004	7.77308	8.38057	10.8863	9.54654	2.6592	2.6592	8.95084	7.46171	11.2831
AGPS	7.97592	11.2621	8.74758	7.98066	7.75301	8.90495	12.6907	23.4128	8.16468	7.71419	6.62096	7.93964	9.63086	10.6906	7.07366	7.86358	6.63969	5.95427	6.96987	10.5626	6.65303	7.69188	8.36062	8.11787	7.33168	7.36325	6.47785	6.90572	6.2383	7.24678	6.37373	6.57035	7.51174	7.26982	7.12207	7.39523	4.76741	23.6061	20.0844	21.461	9.75957	10.2736	10.0514	9.26443	13.6736	13.6736	10.6415	20.1957	12.1944
AGR2	1.55045	6.2732	1.53249	1.4257	1.39668	1.56703	2.18714	4.76741	1.49816	1.99311	1.34916	2.62841	2.04548	2.27447	1.41788	1.77849	1.14991	1.09418	2.01706	2.09773	1.20318	2.93782	1.34726	2.72706	1.28104	2.52993	1.22546	3.22995	2.23547	3.4468	1.8709	1.24435	2.2787	1.27336	1.23484	3.47192	4.76741	4.76741	4.76741	4.76741	1.98015	2.43179	2.10584	2.11158	2.6592	2.6592	2.18188	4.76741	5.47235
AGRN	1.55045	2.16582	4.54451	5.23711	5.28593	4.93379	7.71162	9.18156	5.52072	4.74948	5.36259	8.07881	4.1822	3.36122	5.16243	4.89448	3.65326	1.09418	1.26505	2.09773	1.20318	1.41183	1.34726	2.89591	1.28104	1.24001	1.22546	1.31722	1.21036	1.28103	1.03171	1.24435	1.37986	2.01968	1.23484	3.07909	4.76741	4.76741	4.76741	4.76741	1.98015	2.43179	5.07623	5.82953	4.41759	4.41759	2.18188	4.76741	2.55646
AGTPBP1	4.18095	10.8598	6.00934	6.27238	5.20143	7.58465	9.94666	16.4299	6.32494	6.06792	5.32644	7.98721	4.76741	6.86447	6.39018	5.44386	5.06248	3.73352	5.03756	9.13699	4.51071	6.90577	5.55522	6.29654	4.77759	5.22485	5.02292	6.38838	4.87017	6.14663	4.11037	4.87971	4.15317	5.48629	5.22473	6.54753	4.76741	4.76741	4.76741	4.76741	1.98015	2.43179	2.10584	2.11158	2.6592	2.6592	2.18188	4.76741	2.55646
AGTRAP	3.20626	2.16582	6.47881	4.97977	5.15632	4.38886	8.42277	15.4457	5.24618	5.64835	5.63263	12.5551	6.82773	6.25753	3.789	8.86575	1.14991	1.09418	1.26505	2.09773	2.19105	2.40605	1.34726	1.35405	1.28104	1.24001	3.63968	2.41104	3.55887	1.28103	2.34919	3.68109	3.28441	3.11484	2.28662	3.56102	4.76741	4.76741	4.76741	17.9371	1.98015	4.63342	10.3624	10.6087	7.61701	7.61701	2.18188	4.76741	11.6176
AHCTF1	8.19833	13.0689	9.48869	9.23293	8.62188	9.93747	13.64	28.0283	9.39354	8.77465	7.75298	13.1635	10.6429	13.1866	9.07614	8.87482	7.74039	6.98423	6.19268	11.5999	5.82073	7.5951	7.77112	7.32968	8.49602	7.77884	5.82008	6.70122	5.66562	7.22891	6.73745	5.87177	6.53584	6.40247	5.91983	8.01359	4.76741	26.6308	27.8469	26.2761	11.2607	14.4372	10.4811	11.0885	12.5147	12.5147	9.33562	20.8634	13.7776
AHCY	8.59525	8.30897	10.5506	8.43952	8.53257	10.0648	13.5721	31.4651	8.51824	8.57656	7.89484	16.7959	13.278	14.1211	8.51558	11.9372	4.71296	4.93394	6.70806	8.26905	6.58607	5.513	6.53427	6.05417	5.98139	5.46399	4.84039	5.61833	4.83356	5.04373	4.2496	4.68385	7.31725	5.9363	5.56327	6.50772	19.1729	26.8367	21.4891	22.3306	10.8019	14.4656	13.7102	13.3114	12.5538	12.5538	11.2615	25.001	13.2307
AHCYL1	8.11933	10.9511	8.86221	8.18953	8.20896	8.85074	13.1269	22.537	7.56594	7.38959	6.61226	12.4819	11.3948	11.5809	7.70101	9.13929	6.13816	5.54997	5.37856	9.58926	4.94698	5.57985	4.67256	5.79297	6.22908	4.63702	5.07261	4.97217	4.68801	5.3848	4.0365	5.10469	5.76788	5.12433	4.99332	7.33439	4.76741	4.76741	11.1228	12.9762	1.98015	2.43179	2.10584	3.69864	8.283	8.283	7.5876	4.76741	2.55646
AHCYL2	6.84471	11.4797	8.96405	7.98558	8.11978	8.63934	12.594	23.0287	7.4371	6.79517	6.74657	13.1356	10.1847	11.2234	8.23555	8.93503	5.00337	5.29289	6.62331	12.7297	6.54962	7.84126	7.75772	7.46407	6.13012	7.0016	6.43716	7.16284	6.43546	7.05302	5.50575	6.62833	7.7568	7.12644	7.09663	7.46961	16.8995	10.6974	4.76741	4.76741	4.06139	6.35489	2.10584	4.37086	10.7684	10.7684	6.17887	19.3957	2.55646
AHDC1	1.55045	2.16582	1.53249	1.4257	1.39668	1.56703	2.18714	4.76741	1.49816	1.43441	1.34916	2.62841	2.04548	2.27447	3.12834	1.77849	1.14991	1.09418	1.26505	2.09773	1.20318	1.41183	1.34726	1.35405	1.28104	1.24001	1.22546	1.31722	1.21036	1.28103	2.54233	1.24435	1.37986	1.95353	1.23484	1.41662	17.8439	12.76	13.7871	14.3261	5.41343	6.35489	6.45082	6.93969	9.99407	9.99407	7.19301	13.2842	6.03592
AHI1	3.20626	8.10679	6.82738	6.36669	5.30597	7.09958	9.78918	19.5109	7.05469	6.122	5.96567	12.1731	6.39398	8.52541	5.2999	6.5852	4.95134	3.73352	5.23074	9.66498	5.04035	5.65574	4.51763	6.1306	5.1621	4.4225	5.309	4.84065	5.05215	5.26477	4.3246	5.31959	5.66128	5.00362	5.17793	5.03168	4.76741	4.76741	4.76741	4.76741	1.98015	6.55235	5.33272	6.4023	2.6592	2.6592	2.18188	15.6087	7.01671
AHNAK	4.59833	2.16582	12.3461	11.3482	11.3999	12.3215	17.536	17.5026	10.5763	10.0858	9.28138	12.3876	6.22421	6.7677	10.5782	7.54896	6.54419	5.12094	2.31954	2.09773	1.20318	3.94968	4.48799	1.35405	6.53814	5.5878	1.22546	3.40488	1.92888	2.31687	5.08559	1.82048	1.37986	2.92135	4.41585	2.4329	4.76741	4.76741	4.76741	4.76741	3.63962	2.43179	5.25196	6.4723	2.6592	2.6592	2.18188	4.76741	2.55646
AHR	1.55045	2.16582	4.47501	3.79458	3.45132	6.37929	7.40247	11.2849	5.26169	3.91781	4.39079	2.62841	4.1822	2.27447	3.5603	4.15019	5.09537	5.34038	5.26926	4.58596	5.01984	6.28993	6.82723	6.61	6.4949	6.5157	5.85145	5.91227	5.65623	5.84136	5.65272	5.9068	5.6014	6.07064	5.63976	4.76741	4.76741	12.8451	4.76741	4.76741	4.33732	6.89073	2.10584	5.60528	2.6592	2.6592	2.18188	4.76741	4.27862
AHSA1	9.88848	17.6139	9.113	8.83245	8.8876	9.56569	13.5917	26.7001	7.77531	7.61536	7.30364	15.0936	12.3715	13.766	7.27876	10.0279	5.64876	5.63116	8.35231	15.9141	7.89687	7.81118	7.75375	7.74118	6.60302	6.72979	8.34447	7.75638	8.46941	6.85773	5.55548	8.46941	8.71601	7.86633	7.32699	10.2407	26.5159	19.6267	25.5483	23.843	8.50465	14.2591	12.174	12.2471	15.2143	15.2143	11.7379	25.2902	12.9446
AICDA	1.55045	2.16582	2.56691	2.54538	2.47288	1.56703	2.18714	4.76741	4.06376	3.00889	4.54844	2.62841	2.04548	2.27447	1.41788	1.77849	3.65326	3.07706	1.26505	2.09773	1.20318	1.41183	1.34726	1.35405	2.01272	2.60278	1.22546	1.31722	1.21036	1.28103	2.47099	1.24435	1.37986	1.27336	1.23484	1.41662	8.8793	4.76741	4.76741	4.76741	4.43435	5.7349	3.85684	4.90097	2.6592	2.6592	4.41296	4.76741	4.41347
AIDA	3.59209	6.56613	7.01066	5.79456	5.74459	7.07341	8.49276	11.7076	5.55645	5.52521	5.11745	2.62841	5.59184	6.17394	5.23347	3.91338	4.71296	4.26655	5.01675	6.06423	4.2045	5.54844	7.02811	6.11063	6.0245	5.72358	3.77038	5.06807	3.53975	5.69443	4.56396	3.72458	5.2376	5.40664	5.36668	4.56505	23.7293	27.8994	11.1228	22.1184	11.1348	13.5821	12.1912	11.5462	13.5098	13.5098	10.3076	19.5099	13.9457
AIFM1	4.43809	9.29322	7.9949	7.21748	7.46048	8.34913	10.2827	28.5482	6.81259	6.93452	6.39154	13.8344	11.4026	10.0411	7.62444	9.28806	2.63278	1.09418	6.2405	10.6386	5.8753	5.03982	4.29728	5.7646	2.64613	5.24327	5.00105	5.01083	5.03308	4.84683	3.57729	5.26173	6.52652	5.31776	5.30117	6.72234	4.76741	4.76741	4.76741	4.76741	1.98015	10.1935	8.27911	6.98921	2.6592	2.6592	2.18188	4.76741	2.55646
AIFM2	1.55045	2.16582	4.90533	4.39195	3.91209	5.43101	7.36803	13.635	5.53271	5.03206	5.70454	12.1936	5.37993	6.48578	4.86135	9.0236	3.6892	1.09418	1.26505	2.09773	1.20318	1.41183	1.34726	1.35405	1.28104	1.24001	1.22546	2.10748	1.21036	1.28103	1.03171	1.24435	1.37986	1.27336	1.23484	1.41662	4.76741	7.60211	4.76741	4.76741	1.98015	7.6824	6.66161	8.67541	2.6592	2.6592	5.55103	4.76741	4.41347
AIG1	1.55045	2.16582	1.53249	2.63855	1.39668	1.56703	2.18714	4.76741	2.33024	3.36183	1.34916	2.62841	2.04548	2.27447	1.41788	3.72717	1.14991	1.09418	1.96437	2.09773	1.20318	1.41183	2.57852	1.35405	1.28104	1.81277	2.47231	1.31722	2.55633	1.28103	1.03171	2.30229	1.37986	1.8048	2.06922	1.41662	4.76741	4.76741	4.76741	4.76741	1.98015	2.43179	2.10584	2.11158	2.6592	2.6592	3.84469	8.52461	2.55646
AIMP1	8.70424	5.97865	7.9949	7.67328	7.04657	8.11212	11.3324	26.888	8.01104	7.99677	6.81538	14.0282	11.8146	12.7604	7.60189	9.85095	6.34997	6.10308	4.14197	6.72113	3.75193	5.53383	2.93433	4.79002	7.02762	4.52604	5.1473	4.8801	5.03308	5.26477	3.69454	4.95176	4.93982	3.97894	3.36043	4.20473	4.76741	29.3537	4.76741	4.76741	12.1713	12.8233	12.3598	12.6013	2.6592	2.6592	9.26438	4.76741	2.55646
AIMP2	8.64618	11.441	4.49861	4.43943	4.28346	4.2215	4.93921	25.7791	5.94193	5.58323	5.79453	13.7442	11.4972	12.0618	5.22092	9.74691	4.23541	3.95826	5.14674	10.2804	4.96732	4.627	3.60607	3.85404	5.92746	4.04033	5.06887	4.64563	5.19249	3.24235	3.36279	5.06736	6.3488	4.26857	4.55008	5.95822	26.6117	14.4853	26.4596	24.884	7.85239	9.16397	11.1659	11.1958	13.4363	13.4363	11.0001	21.0836	10.6407
AIP	1.55045	2.16582	1.53249	1.4257	1.39668	1.56703	5.09406	4.76741	3.06104	3.04081	4.07819	5.89408	2.04548	2.27447	3.789	3.38464	1.14991	1.09418	1.78499	2.09773	1.83064	4.06799	1.34726	3.32751	4.7571	2.26724	3.50825	2.34379	3.28297	2.97954	3.50625	3.33772	1.75546	2.73639	1.23484	1.41662	18.7009	8.60041	12.6556	17.1612	6.61737	11.3019	7.95228	8.64289	12.6108	12.6108	6.66499	21.2684	9.1318
AIRE	1.55045	2.16582	1.53249	1.4257	1.39668	2.89156	2.18714	4.76741	1.49816	1.43441	1.34916	5.22134	2.04548	2.27447	1.41788	1.77849	1.14991	1.09418	1.26505	2.09773	1.20318	1.41183	1.34726	1.35405	1.28104	1.24001	1.22546	1.31722	1.21036	1.28103	1.03171	1.24435	1.37986	1.27336	1.23484	1.41662	4.76741	4.76741	4.76741	4.76741	1.98015	5.80773	2.10584	6.51717	2.6592	2.6592	2.18188	4.76741	2.55646
AJAP1	1.55045	2.16582	1.53249	1.4257	1.39668	1.56703	2.18714	4.76741	1.49816	1.43441	1.34916	5.74689	2.04548	2.27447	1.41788	1.77849	1.14991	1.09418	1.26505	2.09773	1.20318	1.41183	1.34726	1.35405	1.28104	1.24001	1.22546	1.31722	1.21036	1.28103	1.03171	1.24435	1.37986	1.27336	1.23484	1.41662	4.76741	4.76741	4.76741	4.76741	1.98015	2.43179	2.10584	5.52251	2.6592	2.6592	2.18188	4.76741	2.55646
AJUBA	4.02614	6.4744	1.53249	1.4257	1.39668	2.553	2.18714	4.76741	3.80091	2.15284	3.63823	2.62841	2.04548	2.27447	1.41788	1.77849	3.87703	3.59144	4.20927	5.96417	3.61086	4.9909	5.14606	5.18006	5.07813	4.77051	4.3703	4.94095	4.47432	4.1807	4.33389	4.76206	4.41831	4.69744	4.63961	3.37417	4.76741	19.5318	4.76741	4.76741	7.20171	6.72963	6.78754	7.41184	2.6592	2.6592	6.46241	4.76741	2.55646
AK1	1.55045	2.16582	3.17232	2.94429	2.57749	2.553	5.09406	4.76741	3.1185	2.22434	2.13883	10.0261	2.04548	2.27447	2.91148	5.8273	1.14991	1.09418	1.26505	2.09773	1.20318	1.41183	1.34726	1.35405	1.28104	1.24001	1.89854	1.31722	2.14469	1.28103	2.08766	1.95207	1.37986	1.27336	1.23484	2.4329	4.76741	4.76741	4.76741	4.76741	1.98015	2.43179	2.10584	2.11158	2.6592	2.6592	2.18188	4.76741	4.13302
AK3	4.93889	8.73964	8.25412	7.19439	7.3801	8.06401	10.807	26.9523	7.52781	7.28294	6.92183	14.1394	10.8458	11.5336	7.7512	9.43789	5.16936	3.7147	5.42378	8.90026	4.88087	4.93944	5.28813	4.56532	4.36971	4.2949	4.86183	4.3075	4.60068	4.49724	4.13482	4.75671	6.14672	4.31696	4.6451	5.95822	4.76741	4.76741	4.76741	13.4071	1.98015	2.43179	2.10584	2.11158	2.6592	2.6592	2.18188	4.76741	2.55646
AK4	9.0448	10.5204	6.64854	6.13936	6.78917	7.55355	9.15962	27.4586	7.58676	7.12243	6.99886	11.6059	11.9991	13.3071	6.59726	8.60556	5.80377	5.19431	7.26601	10.0224	6.86461	7.12772	7.5266	7.16896	6.17144	6.28996	7.18782	6.49745	7.24404	6.49674	5.05484	7.30003	7.54845	6.97842	6.91628	7.41804	4.76741	30.8137	19.1476	22.4786	13.418	14.1625	12.5282	12.6865	10.1741	10.1741	9.50711	21.6858	11.8345
AK5	1.55045	2.16582	1.53249	2.63855	3.77053	1.56703	4.09979	4.76741	3.9138	3.1017	3.34269	2.62841	2.04548	3.65178	3.22171	1.77849	1.14991	1.09418	1.26505	2.09773	1.20318	1.41183	1.34726	1.35405	1.28104	1.24001	1.22546	1.31722	1.21036	1.28103	1.03171	1.24435	1.37986	1.27336	1.23484	1.41662	4.76741	8.87787	20.7909	16.8781	3.99921	5.65891	2.10584	2.11158	12.3654	12.3654	8.19449	10.7867	11.7633
AK6	5.83893	2.16582	6.62141	6.61612	6.04285	7.11368	10.2909	22.6707	6.2958	6.10751	4.57536	11.0144	9.81331	11.3828	6.77215	7.67497	5.89961	5.00009	3.84348	4.22483	3.18746	3.67988	2.01152	3.16523	5.81902	3.58376	3.88422	3.35812	3.94915	3.4468	3.86224	3.80578	3.91252	2.73639	2.95843	3.51746	4.76741	22.9827	23.5398	23.7481	10.0557	6.35489	7.80519	6.14268	2.6592	2.6592	2.18188	4.76741	10.358
AK7	2.397	2.16582	5.66154	2.54538	3.49218	4.91765	5.69924	17.8194	3.41086	3.72639	3.56611	2.62841	6.77557	10.2011	1.41788	3.82366	2.56746	1.09418	1.26505	2.09773	1.20318	4.80426	1.34726	1.35405	3.86901	1.24001	1.22546	1.31722	1.21036	3.57938	1.03171	1.24435	1.37986	1.27336	1.23484	3.32161	4.76741	18.0516	4.76741	4.76741	6.75311	7.20686	4.87755	4.62087	2.6592	2.6592	2.18188	4.76741	2.55646
AK8	1.55045	2.16582	4.40084	3.97942	3.91209	3.36316	5.09406	11.0525	1.49816	2.22434	3.43261	6.78209	3.7012	2.27447	2.3658	5.44386	1.14991	1.09418	1.26505	2.09773	1.20318	1.41183	1.34726	1.35405	1.28104	1.24001	1.22546	1.31722	1.8654	1.28103	1.03171	1.24435	1.37986	1.27336	1.23484	1.41662	4.76741	4.76741	4.76741	4.76741	1.98015	2.43179	2.10584	4.62087	2.6592	2.6592	2.18188	4.76741	4.76741
AK9	1.55045	7.6015	1.53249	1.4257	1.39668	1.56703	2.18714	4.76741	1.49816	1.43441	1.34916	2.62841	2.04548	2.27447	1.41788	1.77849	1.14991	1.09418	1.90839	2.09773	1.20318	1.41183	1.34726	2.5228	1.28104	1.24001	2.7166	1.31722	2.52595	1.28103	1.03171	2.4887	2.91336	1.27336	2.94009	1.41662	4.76741	4.76741	21.2267	20.0684	3.26814	5.7349	2.10584	4.4588	7.8227	7.8227	8.54163	15.7515	12.4328
AKAP1	1.55045	2.16582	4.71094	1.4257	1.39668	1.56703	2.18714	4.76741	4.7855	1.43441	5.02719	2.62841	2.04548	2.27447	1.41788	1.77849	1.14991	1.09418	1.26505	2.09773	1.20318	4.18517	1.34726	5.33848	4.11728	3.74378	1.22546	4.77281	1.21036	1.28103	3.58569	1.24435	1.37986	3.72816	4.41937	1.41662	19.7438	25.5679	12.6556	17.4733	10.052	14.0789	10.9026	10.0193	15.157	15.157	11.4303	26.533	9.29541
AKAP10	5.04393	2.16582	5.68583	5.93727	6.08035	6.31042	10.1597	4.76741	4.51501	3.93115	3.78832	2.62841	2.04548	2.27447	3.52776	1.77849	3.61572	4.01226	2.97363	2.09773	2.77633	5.83264	6.90288	5.4179	3.44665	5.6397	5.14044	5.64896	4.93904	4.44344	4.6549	5.38604	3.46834	5.3317	5.76004	3.00826	4.76741	11.6508	9.7577	4.76741	4.90869	2.43179	6.62845	7.96317	2.6592	2.6592	6.50506	9.3353	2.55646
AKAP11	6.59927	11.7453	8.05934	7.68718	7.39016	9.279	11.5114	14.3497	7.8655	7.3391	6.92736	5.58734	2.04548	5.4253	7.53646	5.33413	6.19663	5.99869	7.39366	11.6412	7.19163	9.02487	8.23539	9.09333	7.35724	7.495	7.29235	8.1821	7.02376	8.44499	6.09934	7.32716	8.19953	8.22294	7.95361	7.66028	21.1687	18.4363	26.3957	29.0996	6.9832	11.0693	9.23695	9.36326	15.8446	15.8446	13.7468	28.4777	15.6157
AKAP12	1.55045	2.16582	10.2231	9.52192	9.49921	10.4028	14.8233	18.3767	8.83398	7.91709	7.35835	9.80555	7.88943	9.21708	9.10641	6.43661	3.59634	3.29874	4.7824	7.74986	4.54073	5.59658	4.90416	6.139	2.74272	4.99663	4.33256	5.59133	4.31068	5.29558	4.06343	4.54193	4.46874	5.39537	5.70774	4.10939	4.76741	4.76741	4.76741	4.76741	1.98015	10.9016	2.10584	2.11158	2.6592	2.6592	2.18188	4.76741	2.55646
AKAP13	4.51213	5.61533	7.35065	7.17186	6.64573	7.81313	10.9082	14.4407	8.02123	6.79015	6.99151	12.4555	7.21596	9.37083	6.67481	7.56417	6.02852	5.69402	4.29763	7.433	3.98589	5.41537	2.40243	5.36983	5.71103	3.51078	4.13648	4.62693	3.9431	4.02019	4.0365	4.18593	4.65847	4.595	4.73345	4.74085	4.76741	4.76741	4.76741	4.76741	1.98015	11.0693	2.10584	2.11158	2.6592	2.6592	2.18188	16.9241	2.55646
AKAP14	1.55045	2.16582	1.53249	1.4257	1.39668	1.56703	2.18714	4.76741	2.54051	1.43441	1.34916	2.62841	2.04548	2.27447	2.55346	1.77849	1.14991	1.09418	1.26505	2.09773	1.20318	1.41183	1.34726	1.35405	1.28104	1.24001	1.22546	1.31722	1.21036	1.28103	1.03171	1.24435	1.37986	1.27336	1.23484	3.07909	4.76741	4.76741	4.76741	4.76741	1.98015	2.43179	2.10584	2.11158	2.6592	2.6592	2.18188	4.76741	2.55646
AKAP5	1.55045	4.61992	1.53249	2.32931	2.57749	3.64593	2.18714	4.76741	2.71639	1.43441	2.63607	2.62841	5.28584	2.27447	2.3658	1.77849	1.14991	1.09418	1.26505	2.09773	1.20318	1.41183	1.34726	1.35405	1.28104	2.40823	1.22546	1.31722	1.21036	1.28103	1.03171	1.24435	1.37986	1.27336	1.23484	1.41662	4.76741	4.76741	4.76741	4.76741	1.98015	5.31712	2.10584	3.38718	2.6592	2.6592	2.18188	4.76741	2.55646
AKAP6	3.84636	8.1396	4.92135	5.90056	3.9382	6.90182	5.74878	4.76741	6.77903	5.84745	5.62966	2.62841	2.04548	3.65178	5.76978	1.77849	3.83391	5.08494	4.49378	2.09773	4.66574	6.97319	6.30591	6.96686	5.66164	6.09354	5.24418	6.21662	5.07073	6.27262	5.02998	5.06356	4.96501	6.37115	6.14988	3.56102	4.76741	8.29887	4.76741	8.89909	1.98015	2.43179	4.37941	5.82953	5.84106	5.84106	7.05086	8.95367	4.41347
AKAP7	2.8733	7.3534	6.20573	5.31253	4.62174	5.8907	8.19203	18.8313	5.72949	5.44546	4.63539	10.2805	7.73152	9.32534	5.36228	6.49583	3.80384	3.86963	3.89724	5.82918	3.8942	3.38713	5.69304	3.50896	4.27856	3.92048	3.97227	3.14381	3.90576	4.42237	3.35145	4.04301	4.37429	3.03385	4.50964	2.66253	4.76741	7.60211	4.76741	4.76741	3.03844	2.43179	2.10584	2.11158	2.6592	2.6592	4.76741	14.1413	2.55646
AKAP8	8.51323	11.4566	7.84449	7.35057	6.94902	7.82559	11.7304	27.0203	7.24009	7.24486	6.2892	15.6879	11.7492	13.0439	7.32902	10.1616	5.66354	5.33551	6.01311	9.65827	5.3228	6.0927	6.45802	5.69209	6.28731	5.68985	5.0288	5.73333	5.16435	4.95252	4.7377	5.36712	6.62325	5.49355	5.27462	6.33093	4.76741	13.529	4.76741	4.76741	7.73179	11.5293	8.5854	9.75559	2.6592	2.6592	3.45872	4.76741	2.55646
AKAP8L	6.23933	2.16582	7.67959	6.88914	7.13443	7.49032	9.79301	12.5807	6.00957	4.79653	5.92891	11.5277	8.01687	7.63097	4.6639	7.06593	5.26406	5.41659	4.25892	7.50936	4.26063	4.28012	3.99954	4.34596	5.57383	5.25777	4.69364	5.33882	4.55354	3.75565	4.77081	4.53509	4.74595	3.97894	4.07059	4.03162	4.76741	4.76741	4.76741	4.76741	1.98015	2.43179	2.10584	5.29351	2.6592	2.6592	2.18188	19.2065	2.55646
AKAP9	6.99642	11.2219	9.53482	9.07189	8.92713	10.2642	13.9835	22.4066	8.6169	8.06512	7.1978	13.8873	9.66369	11.842	8.52139	8.53433	6.90469	6.29752	5.93543	12.1962	5.25783	8.32121	5.66879	8.12045	7.1745	6.12746	6.89034	7.43807	6.60836	7.74234	4.91866	6.81405	6.0326	7.33598	6.48859	6.59903	4.76741	4.76741	4.76741	4.76741	1.98015	10.681	9.80742	9.75559	2.6592	2.6592	2.18188	4.76741	2.55646
AKIP1	8.73424	16.0001	4.88901	3.67183	3.26878	3.59469	5.36461	21.6574	5.32888	5.79409	5.13749	11.6059	10.554	11.0245	4.5609	8.62993	4.78633	4.3642	6.65531	13.2948	6.36066	6.40881	4.49547	5.86602	5.28124	4.26273	6.83323	6.74021	6.82362	6.08072	4.08943	6.99112	7.56832	5.70569	5.04192	9.21452	15.3585	20.5897	25.4599	25.3037	9.37374	8.61159	6.75701	6.74311	10.0761	10.0761	9.7337	16.8437	12.1577
AKIRIN1	9.50529	10.7839	7.61308	6.92978	6.48462	7.29005	10.4496	28.7918	7.58407	7.2767	6.45515	11.4763	12.2199	14.387	7.6489	8.83063	5.88851	5.2059	6.11969	9.41473	5.56524	5.54554	5.73777	5.0693	7.02942	5.58402	5.3878	4.97652	5.31722	4.36389	4.95276	5.28437	6.31409	4.81427	4.72351	6.35615	4.76741	4.76741	4.76741	4.76741	1.98015	2.43179	2.10584	2.11158	4.92098	4.92098	2.18188	14.6777	2.55646
AKIRIN2	9.84321	16.5102	6.74769	6.75028	6.57122	7.73258	10.4472	27.266	7.17657	7.22743	6.54102	13.4339	11.1434	12.7448	6.80356	9.25347	7.22132	6.84373	8.51196	14.6852	7.7863	9.19549	9.56352	8.70547	8.80046	8.6647	7.97499	8.55711	7.97455	8.50699	6.6903	8.21911	9.04725	8.30819	8.25392	9.70751	29.8654	27.9921	33.2505	31.2871	11.6721	14.7271	10.0759	11.3008	16.3251	16.3251	13.9676	27.7721	17.4298
AKNA	1.55045	2.16582	1.53249	1.4257	1.39668	1.56703	2.18714	4.76741	4.19545	2.62096	2.96358	2.62841	2.04548	2.27447	3.88662	1.77849	3.23211	1.09418	1.26505	2.09773	1.20318	1.41183	1.34726	1.35405	1.28104	1.24001	1.22546	1.31722	1.21036	1.28103	1.8709	1.24435	1.37986	1.27336	1.23484	1.41662	4.76741	4.76741	4.76741	4.76741	1.98015	2.43179	2.10584	2.11158	5.54536	5.54536	2.18188	4.76741	2.55646
AKR1A1	6.52772	7.29872	4.37494	4.25359	3.98841	4.7423	5.9325	21.8188	5.45833	5.73076	5.50183	12.2589	8.35621	8.70623	3.26538	8.65385	3.77268	4.22781	5.03383	8.52266	5.0676	4.52133	1.34726	3.66183	4.48801	4.14604	6.02798	4.58168	5.76559	3.33881	3.06035	5.95906	5.63872	3.68747	3.45879	5.58777	4.76741	15.9842	4.76741	4.76741	8.21376	10.6452	11.5256	11.4346	9.84143	9.84143	2.18188	10.1369	4.76741
AKR1D1	1.55045	2.16582	1.53249	1.4257	1.39668	1.56703	5.30118	4.76741	1.49816	1.43441	1.34916	8.16621	4.62249	2.27447	1.41788	1.77849	1.14991	1.09418	1.26505	2.09773	1.20318	1.41183	3.89452	1.35405	1.28104	1.24001	1.22546	1.31722	1.21036	1.28103	1.03171	1.24435	1.37986	1.27336	1.23484	1.41662	4.76741	4.76741	4.76741	4.76741	4.61048	4.89204	2.10584	2.11158	2.6592	2.6592	2.18188	4.76741	2.55646
AKT1	4.88889	8.05611	4.07618	3.90429	3.56934	3.74175	7.50177	12.0837	4.71127	4.66815	4.95805	7.84081	6.60702	5.82436	3.52776	4.93423	2.13055	3.44531	4.31016	7.81972	3.97337	3.79974	4.87425	4.49254	2.19558	3.76313	3.83287	4.63944	3.65721	2.90934	3.33984	3.74972	4.27984	4.19981	4.04954	4.56505	14.9732	11.9905	23.2964	23.3041	1.98015	10.3123	10.5204	9.805	11.9974	11.9974	5.8002	19.7974	12.6013
AKT1S1	5.83893	7.29872	5.77042	4.56988	5.15632	4.9808	8.09601	12.7316	5.83863	5.42688	5.40118	9.09338	7.01969	6.88313	3.59185	6.15276	4.37719	5.09162	5.32144	7.77346	5.35931	6.35502	5.96822	5.60895	4.63527	5.09887	4.21822	6.05855	4.34596	5.76834	4.25981	4.30028	6.5506	5.83774	6.04454	6.34779	4.76741	19.6267	4.76741	4.76741	7.21517	13.1569	11.0464	10.7864	8.85393	8.85393	5.92675	12.3712	2.55646
AKT2	3.01858	2.16582	5.1382	5.73931	5.31917	4.30831	8.3495	4.76741	5.42574	4.35954	5.15718	6.95149	4.1822	4.38973	5.60155	3.24663	3.37205	4.52259	1.26505	2.09773	1.20318	2.93782	2.18714	3.22237	5.02919	2.60278	1.22546	2.47393	1.21036	1.98784	2.02214	1.24435	2.93268	2.46612	2.06922	2.66253	4.76741	4.76741	4.76741	4.76741	1.98015	2.43179	2.10584	2.11158	2.6592	2.6592	2.18188	4.76741	2.55646
AKT3	5.64202	6.73474	8.62751	7.88607	7.80085	8.37914	12.0587	10.8032	6.28688	6.02324	5.74798	2.62841	2.04548	6.68604	7.24261	5.49543	5.90571	4.8207	4.48695	5.40837	4.29613	6.32706	7.1301	6.53262	6.19686	6.23676	5.10178	5.45645	4.93511	5.96946	5.39515	5.18495	4.85455	5.96374	5.98039	4.80601	21.4793	13.9804	24.7765	25.1204	5.63204	5.31712	6.87546	4.69593	12.2396	12.2396	9.16281	20.7082	12.7684
AKTIP	6.58811	9.39837	7.31088	6.58019	7.20216	7.39457	10.5433	11.7076	5.52072	6.03199	5.999	8.03347	5.97241	5.07412	5.40007	5.46991	4.76258	4.98504	5.66275	8.6329	5.40407	6.92554	7.14734	6.90491	5.19502	6.20496	6.50579	6.48948	6.39746	6.1832	4.96333	6.56282	6.31534	6.38942	6.54373	5.53968	4.76741	20.2067	29.598	30.3965	8.81543	10.8338	8.93855	9.41034	11.7829	11.7829	13.9695	29.0707	15.6816
ALAD	6.79695	5.34839	6.1753	5.72612	5.71855	5.85583	8.33069	23.3529	6.56187	6.33615	6.22471	16.9759	11.9158	12.1697	5.48642	11.2745	2.23824	3.49712	3.52336	6.65705	3.94781	6.0634	2.10327	4.67161	3.70632	3.73399	4.53139	6.30908	4.74581	5.09305	2.02214	4.56558	4.04637	4.25189	4.92621	5.35077	4.76741	21.9461	17.3424	10.8947	8.81108	13.0964	11.1726	12.2138	11.6328	11.6328	3.59814	4.76741	8.07329
ALAS1	6.74951	10.7898	4.8556	5.31253	5.83475	6.14761	7.73951	20.3943	6.37557	6.83519	6.18491	11.7787	9.44308	9.95196	5.5795	9.0396	4.1184	4.2474	5.37856	9.80197	5.54171	6.1311	5.38553	5.56454	4.68703	4.70956	5.00907	5.70942	4.8971	5.33599	3.51549	4.9899	5.77119	5.08658	5.18985	5.66144	18.5119	17.074	20.9699	21.1768	7.68912	11.3328	8.29048	10.0544	10.9165	10.9165	11.6746	27.8207	11.9406
ALCAM	1.55045	4.27512	1.53249	3.60453	2.75885	5.15161	5.23513	4.76741	3.00037	3.55053	3.31078	2.62841	2.04548	2.27447	1.41788	1.77849	3.59634	2.2515	2.8988	4.97981	2.825	4.40344	2.18714	4.19424	3.17462	3.28082	3.02818	3.66312	3.01106	3.79838	2.20347	2.69793	3.41073	3.97894	4.28267	2.4329	4.76741	4.76741	4.76741	4.76741	4.06139	4.63342	2.10584	3.55083	2.6592	2.6592	2.18188	4.76741	2.55646
ALDH16A1	4.25096	2.16582	3.38381	2.63855	2.57749	3.91216	3.61741	13.9597	4.17455	4.30553	4.76741	9.96089	6.75777	6.48578	3.34747	7.39192	2.56746	2.62998	1.26505	2.09773	1.20318	1.41183	1.34726	1.35405	3.54798	2.03622	1.22546	1.31722	1.92888	1.28103	1.03171	1.24435	1.37986	1.95353	1.23484	1.41662	4.76741	12.0966	4.76741	4.76741	4.69108	7.50184	8.73492	8.0866	2.6592	2.6592	2.18188	4.76741	2.55646
ALDH18A1	5.5538	12.7772	5.49419	6.0035	5.09291	5.69638	9.22556	19.073	5.80657	5.4111	5.79453	11.4837	6.48296	9.9026	5.38405	7.57911	4.97405	4.75226	5.46452	10.9271	4.76994	6.01321	5.3078	4.99083	5.60752	4.47576	4.56496	5.45381	4.8203	5.36712	4.4287	5.04621	5.35364	4.95791	4.78396	7.52585	24.946	16.4857	21.7403	16.1212	5.74877	9.70359	8.14939	9.34953	10.5302	10.5302	2.18188	18.8623	11.445
ALDH1A1	5.77125	9.66488	5.36309	4.39195	2.98127	5.84157	4.09979	17.8859	5.52672	4.98996	4.76013	2.62841	10.3268	8.34527	4.70658	1.77849	3.81902	3.47162	7.37879	9.53157	5.70962	7.41756	7.07338	7.18635	1.28104	6.18474	7.07986	6.05157	6.07901	5.98656	4.76741	6.09302	7.18782	5.4789	6.06529	7.35649	4.76741	4.76741	4.76741	4.76741	1.98015	2.43179	2.10584	5.52251	2.6592	2.6592	2.18188	4.76741	2.55646
ALDH1A2	3.67085	2.16582	1.53249	1.4257	1.39668	2.98511	2.18714	4.76741	1.49816	1.43441	1.34916	2.62841	2.04548	2.27447	1.41788	1.77849	1.14991	2.55098	4.29763	3.22002	4.18989	5.67896	4.93312	4.95386	3.42494	3.313	4.59419	5.30543	4.20447	5.03649	2.91049	4.49994	3.91252	3.87485	4.31886	4.10939	26.5087	4.76741	23.5484	22.4319	1.98015	2.43179	2.10584	2.11158	14.8167	14.8167	9.60399	21.3461	14.4546
ALDH1A3	1.55045	2.16582	3.24741	5.31916	4.08185	5.26459	8.96288	4.76741	3.41086	4.09065	3.51491	2.62841	2.04548	2.27447	3.30721	1.77849	1.14991	1.09418	1.26505	2.09773	1.20318	1.41183	1.34726	1.35405	1.28104	1.24001	1.22546	2.78269	1.21036	1.28103	1.03171	1.24435	1.37986	1.27336	1.23484	1.41662	4.76741	4.76741	4.76741	4.76741	5.63204	2.43179	2.10584	2.11158	2.6592	2.6592	2.18188	4.76741	2.55646
ALDH1B1	3.70822	2.16582	1.53249	1.4257	1.39668	1.56703	2.18714	4.76741	1.49816	1.43441	1.34916	2.62841	2.04548	2.27447	1.41788	1.77849	1.14991	1.09418	1.96437	3.74949	1.83064	1.41183	2.85679	1.35405	2.83021	1.24001	2.39902	2.19291	2.31765	2.16692	1.03171	2.77452	2.83188	1.88216	3.24985	1.41662	9.90835	15.7394	4.76741	4.76741	4.28623	6.55235	7.2742	6.88859	5.19554	5.19554	2.18188	13.1078	2.55646
ALDH1L2	1.55045	6.77415	9.61819	8.91072	7.90246	8.17119	14.1895	17.7171	6.49266	5.72847	5.3974	14.6924	6.62676	4.38973	4.78683	9.22341	1.14991	1.09418	4.03621	5.40837	3.53072	3.87746	2.97084	3.27633	3.14541	3.99724	3.82534	3.94678	3.77564	4.15264	1.95034	3.96207	4.9321	3.71816	2.9764	3.71897	4.76741	4.76741	4.76741	4.76741	1.98015	2.43179	7.83572	2.11158	2.6592	2.6592	2.18188	4.76741	2.55646
ALDH2	5.86064	10.3001	6.67497	6.15982	6.55027	6.50575	8.57609	26.8517	6.5146	6.141	6.31173	15.3353	10.2449	13.406	5.91738	10.401	3.6892	4.94204	5.78521	8.72321	5.85099	5.31471	5.69304	5.25907	4.64699	5.19832	3.72889	4.90401	3.99054	4.5604	3.56877	4.10069	7.38141	5.43497	4.79322	6.94574	4.76741	15.9842	11.1228	13.9323	6.15282	8.13362	10.7437	9.5495	7.88665	7.88665	4.82959	14.2295	7.10951
ALDH3A2	6.36236	11.1784	6.16496	5.87796	6.03643	6.13664	8.96288	18.8811	8.17824	7.30761	7.49306	13.7032	9.5521	9.94047	7.05594	9.57208	6.46519	5.54625	5.32011	9.94073	5.04402	5.85438	5.20904	5.70963	5.34933	6.05826	5.14387	5.40778	4.96585	5.33337	5.4878	5.08621	5.97203	5.40021	5.17343	7.08514	4.76741	4.76741	4.76741	4.76741	1.98015	2.43179	2.10584	2.11158	2.6592	2.6592	2.18188	4.76741	2.55646
ALDH3B1	1.55045	2.16582	1.53249	2.44301	1.39668	1.56703	2.18714	4.76741	3.67476	1.99311	2.24137	2.62841	2.04548	2.27447	1.41788	1.77849	1.14991	1.09418	1.26505	2.09773	1.20318	1.41183	1.34726	1.35405	1.28104	1.24001	1.22546	1.31722	1.21036	1.28103	1.03171	1.24435	1.37986	1.27336	1.23484	1.41662	15.1713	4.76741	11.1228	11.9076	1.98015	4.15581	2.10584	3.38718	5.74746	5.74746	4.82959	16.0459	6.55041
ALDH4A1	4.52996	2.16582	5.96053	5.3059	5.83475	5.06942	8.02854	17.8859	6.02867	5.41749	6.29972	13.604	7.89772	8.39031	3.73647	9.5647	3.26206	1.09418	2.85895	4.4517	2.75088	3.71559	2.57852	3.32751	1.28104	1.24001	2.35999	2.90611	2.55633	3.74092	2.39201	2.4887	2.64574	3.36747	2.24716	4.05825	4.76741	4.76741	4.76741	4.76741	1.98015	2.43179	7.82056	2.11158	2.6592	2.6592	2.18188	4.76741	2.55646
ALDH5A1	4.13165	2.16582	8.03191	6.58212	6.73938	6.68588	10.3315	22.1203	6.39737	5.70243	5.78697	13.9102	9.62063	9.81788	6.75542	9.94405	3.78844	3.49712	4.22768	6.3298	3.53072	5.72146	5.16128	5.10227	4.32936	4.79798	4.57158	5.19761	4.59784	5.2845	4.05007	4.69549	3.57445	5.2425	5.09619	3.32161	19.1926	16.6285	15.5921	17.6897	6.00461	2.43179	2.10584	5.1912	11.6058	11.6058	9.65602	20.5039	11.3658
ALDH6A1	3.93986	2.16582	7.19878	6.39478	6.36933	7.28801	9.33962	10.2428	7.37245	6.49136	6.37083	2.62841	6.48296	6.55526	6.11184	5.01017	4.32171	3.19567	2.6544	3.74949	2.801	4.46408	4.44959	2.5228	4.36177	4.13978	2.92903	3.51269	2.99315	3.36148	3.58569	2.86748	3.31097	2.73639	2.75555	1.41662	4.76741	4.76741	4.76741	4.76741	1.98015	6.45641	8.63994	6.92291	2.6592	2.6592	2.18188	4.76741	2.55646
ALDH7A1	7.16395	10.3719	9.65627	8.82396	8.97161	9.93308	13.613	29.2533	7.41635	7.01571	6.76822	13.1573	11.9059	12.6961	8.24242	11.0605	5.60805	5.2587	6.94153	9.81214	6.65502	6.34182	6.44906	6.79111	5.43285	5.51935	1.22546	1.31722	1.21036	5.15281	4.92975	1.24435	7.54396	6.31219	5.97613	7.71886	15.6495	4.76741	4.76741	11.3657	1.98015	2.43179	5.07623	5.99413	6.70809	6.70809	3.45872	9.99082	5.39758
ALDH8A1	1.55045	5.5313	1.53249	1.4257	1.39668	3.6949	2.18714	4.76741	2.44043	2.0761	1.34916	6.38953	2.04548	2.27447	2.84916	1.77849	3.37205	2.98674	4.46272	6.22471	3.80709	3.56453	1.34726	2.97052	3.14541	2.36365	3.60126	3.14381	3.69044	2.97954	1.95034	3.72458	4.12467	2.8466	2.99399	2.76056	4.76741	4.76741	4.76741	4.76741	1.98015	2.43179	2.10584	2.11158	2.6592	2.6592	2.18188	4.76741	2.55646
ALDH9A1	5.74187	6.8126	6.39361	4.80056	5.83866	6.8762	8.96912	21.7444	5.38529	4.06763	4.09283	6.15797	9.09801	8.54577	4.67475	5.84668	4.22626	3.78735	4.04184	7.45251	4.79719	3.45737	4.05983	4.49254	4.93574	3.80057	4.18844	4.26232	4.04101	4.06304	2.91049	4.42534	4.87387	3.85778	3.72514	4.8432	27.2682	21.4874	23.6931	21.6133	8.80009	10.5713	9.31897	7.7423	14.7414	14.7414	11.7672	26.37	12.6676
ALDOA	7.9991	5.24822	7.74105	7.42186	6.80872	7.60142	10.5711	27.281	8.19322	7.69132	7.73902	17.0869	12.3695	12.8208	7.86917	12.1861	5.90691	5.74649	5.47382	4.64889	5.25783	6.29967	6.2399	5.75221	5.79904	5.30508	4.67636	6.42329	5.13839	5.37981	4.61817	5.12454	5.70716	5.8427	5.44349	5.33583	4.76741	4.76741	4.76741	4.76741	1.98015	6.19086	6.5599	6.60332	2.6592	2.6592	2.18188	12.5883	2.55646
ALDOC	5.27456	2.16582	1.53249	2.72388	2.47288	2.89156	2.18714	17.3519	4.7855	4.6551	5.28468	7.93964	7.72222	7.80929	4.18707	5.04645	3.42202	3.7147	3.5035	3.37074	3.12273	4.59792	4.1703	3.93751	3.08412	3.98242	4.44891	4.57503	4.5444	2.70636	3.69454	4.72106	2.98863	4.27958	3.48935	3.68172	4.76741	4.76741	4.76741	4.76741	1.98015	2.43179	2.10584	2.11158	2.6592	2.6592	2.18188	4.76741	2.55646
ALG1	1.55045	2.16582	1.53249	2.63855	1.39668	1.56703	4.67402	4.76741	3.83027	2.79395	2.86617	2.62841	2.04548	2.27447	1.41788	1.77849	3.02547	3.5457	1.26505	2.09773	1.20318	2.34054	1.34726	1.35405	1.28104	1.24001	1.75253	1.31722	1.21036	1.28103	2.86783	1.24435	1.37986	1.27336	1.23484	1.41662	4.76741	4.76741	4.76741	4.76741	1.98015	8.44526	9.92282	7.25664	2.6592	2.6592	2.18188	4.76741	2.55646
ALG11	8.62959	10.0146	9.77465	8.60227	8.47237	9.55151	13.1725	26.0534	8.98208	7.90949	7.99441	13.8998	11.4284	12.0507	7.69151	8.94534	7.11231	6.41087	6.17459	9.81623	6.1874	6.10456	6.09284	5.83596	6.29128	6.5733	5.9202	5.78694	5.77007	5.47985	5.9107	5.97791	7.21542	5.4458	5.61803	6.10285	4.76741	4.76741	4.76741	4.76741	1.98015	4.76741	6.06703	5.34208	2.6592	2.6592	2.18188	4.76741	2.55646
ALG12	3.96939	2.16582	1.53249	1.4257	1.39668	1.56703	2.18714	13.2763	3.41086	3.65961	4.26539	10.7275	4.76741	6.02417	4.15177	6.95753	1.14991	2.76763	1.78499	2.09773	1.20318	2.27044	2.10327	1.35405	2.83021	2.49118	1.22546	1.31722	1.21036	1.28103	1.03171	1.24435	1.37986	2.46612	2.20586	1.41662	4.76741	4.76741	4.76741	4.76741	5.41343	10.5618	9.16925	8.03845	9.96242	9.96242	2.18188	14.3992	2.55646
ALG13	5.37837	14.6339	1.53249	1.4257	2.67226	3.59469	2.18714	10.5343	3.06104	1.43441	2.49676	6.2773	4.2814	4.30262	5.38943	3.62287	4.15928	3.29874	7.08777	13.0048	6.51118	6.91947	7.01194	7.26374	4.40833	5.16707	6.42154	6.77505	6.36	6.9009	4.45517	6.60531	6.75937	6.49747	6.23773	8.81645	4.76741	4.76741	4.76741	4.76741	1.98015	5.11735	2.10584	2.11158	2.6592	2.6592	2.18188	4.76741	2.55646
ALG14	6.36236	8.60081	4.92135	4.3757	4.30155	4.60103	5.9325	22.0326	5.07734	5.68314	4.81699	12.9736	9.10537	11.0156	4.72721	8.17686	2.13055	3.07706	6.41622	7.88642	5.8611	5.519	4.56748	4.87533	2.41592	4.40867	6.23735	5.54444	5.98551	5.29007	2.34919	6.23531	6.90454	4.60652	5.20016	6.33936	17.8144	25.2706	15.3654	16.009	9.91323	10.7549	10.4325	10.1077	8.61128	8.61128	6.68387	15.4292	9.17168
ALG2	7.07883	2.16582	5.67778	5.20824	4.83305	5.49126	7.93395	22.1203	6.38921	6.43513	6.16616	12.1628	8.99942	9.56302	5.7953	6.75683	5.54297	5.43831	3.36251	5.58427	3.03435	5.02055	3.74491	3.98951	6.7937	5.36764	4.39064	4.51312	4.37616	4.36389	4.42597	4.26376	3.31097	3.89166	3.84684	4.22718	4.76741	19.0134	19.9013	19.0415	8.63177	9.04409	8.11191	6.74311	2.6592	2.6592	5.47194	13.4517	9.40278
ALG3	6.53655	2.16582	4.95284	5.45439	6.34838	5.36731	8.568	18.1092	6.42921	5.59664	4.99899	10.2944	8.65189	8.3604	5.72831	8.04543	4.44348	4.7969	3.26352	4.37975	3.43062	4.78598	4.88934	3.37612	5.53668	3.2474	3.57136	4.75641	3.76076	4.12369	3.15573	3.48225	3.66111	3.98646	4.77692	2.66253	15.813	11.53	4.76741	4.76741	1.98015	13.3617	11.5729	12.243	2.6592	2.6592	2.18188	4.76741	4.53912
ALG5	7.83731	2.16582	4.88901	4.70967	4.75603	4.90127	8.20231	25.3703	5.44537	6.53088	5.89073	12.0724	11.2054	12.2048	5.72831	8.46889	5.07909	1.09418	2.9181	2.09773	2.84834	1.41183	1.34726	3.37612	5.80576	3.158	2.84086	1.31722	3.02861	2.70636	2.8895	2.4187	3.1854	3.20703	2.28662	4.78044	4.76741	26.3626	4.76741	4.76741	10.99	13.5555	11.7347	11.2163	2.6592	2.6592	2.18188	8.95367	7.63103
ALG6	6.89688	13.6042	6.68478	6.70009	5.53062	7.56138	9.32956	25.2832	6.17707	6.34132	5.80208	10.6135	10.0429	11.7074	7.45592	6.91653	5.2291	4.71024	7.09093	11.5601	6.64118	7.03898	6.61343	7.02055	5.46955	5.664	7.23825	6.17921	7.05952	6.87784	4.82343	7.13055	7.55693	6.19663	6.32887	7.27638	4.76741	24.8542	19.9633	4.76741	10.201	11.7035	8.50959	8.50522	10.803	10.803	2.18188	4.76741	7.65365
ALG8	7.19209	7.05831	7.72473	7.08717	7.04064	7.95439	10.9484	21.5906	6.84689	6.53088	5.38209	14.1917	10.167	11.4633	6.87119	9.372	4.78167	3.52179	5.72474	5.98986	5.33597	6.36942	5.88429	5.71396	4.64699	4.8893	5.5468	6.14661	5.10522	5.95332	3.71595	5.30509	6.56964	5.71944	6.00509	6.24813	4.76741	22.7026	20.5711	11.6473	9.1279	12.1531	9.49639	10.1774	2.6592	2.6592	2.18188	4.76741	8.91859
ALG9	7.71133	4.45705	5.68583	5.61407	5.19402	5.36731	8.29231	19.073	5.43233	5.332	5.31827	12.0229	9.64098	8.53906	5.2999	8.83436	3.77268	3.11859	5.05243	7.33178	4.74178	5.21906	4.40143	4.84419	4.17749	4.37073	4.27949	4.75094	3.94915	4.66967	3.78311	4.22568	5.53482	4.53916	4.50964	6.3281	4.76741	4.76741	4.76741	4.76741	1.98015	2.43179	2.10584	4.27742	2.6592	2.6592	2.18188	4.76741	2.55646
ALK	1.55045	2.16582	1.53249	1.4257	3.04573	1.56703	2.18714	4.76741	3.45274	1.43441	3.51491	2.62841	2.04548	2.27447	4.60797	1.77849	1.14991	1.09418	1.26505	2.09773	1.20318	1.41183	1.34726	1.35405	1.28104	1.24001	1.22546	1.31722	1.21036	1.28103	1.03171	1.24435	1.37986	1.27336	1.23484	1.41662	4.76741	4.76741	4.76741	4.76741	1.98015	2.43179	2.10584	2.11158	2.6592	2.6592	2.18188	4.76741	6.0891
ALKBH1	8.44136	12.0724	4.54451	5.87026	4.52586	6.40578	8.46684	22.1682	5.85661	5.98931	5.86759	12.214	10.0017	11.8009	5.11451	8.38138	6.13816	5.44684	6.07883	10.4103	5.57222	6.04399	6.83667	6.34082	6.6517	6.05305	5.38388	5.7681	5.42851	5.83214	4.98794	5.61245	6.41993	5.46553	5.31673	6.45885	19.7268	19.5075	29.7982	27.988	9.25206	9.97546	7.01171	8.49318	11.8116	11.8116	9.90279	14.2295	14.019
ALKBH2	7.81413	10.433	4.58849	3.56911	4.55421	4.43963	5.09406	19.9719	6.2128	5.79624	6.06052	12.9703	9.38386	10.6759	4.63073	9.07579	4.43635	4.85281	5.92272	8.45942	5.77766	6.51406	4.69109	6.00725	5.58869	4.80095	4.79327	5.66391	4.79537	5.2029	3.99905	4.86789	6.38826	5.72848	5.34704	6.69089	4.76741	11.7679	13.3106	21.4059	5.4369	9.95552	7.80519	9.01115	7.65291	7.65291	7.16552	19.2167	12.7373
ALKBH3	7.16899	6.10318	5.4555	4.98889	4.60861	5.29993	6.95083	18.5712	5.68874	5.11131	5.19064	9.26843	8.62182	9.47364	4.68546	7.78132	3.37205	3.78735	5.79672	5.6171	5.44666	4.56037	3.99954	4.91541	2.64613	2.21485	5.2272	4.4769	5.22959	4.47745	2.66732	5.30509	5.99707	4.53508	3.93593	3.51746	4.76741	9.37344	4.76741	4.76741	1.98015	2.43179	6.37353	7.03714	2.6592	2.6592	2.18188	4.76741	2.55646
ALKBH4	6.1477	2.16582	2.80744	3.12571	1.39668	3.78688	5.48424	16.8557	4.10946	4.1986	5.12251	12.0833	8.67643	8.42704	3.65218	8.05236	3.34589	2.98674	1.26505	2.09773	1.20318	1.41183	1.34726	1.35405	4.50179	2.40823	1.96343	1.31722	1.21036	1.28103	1.03171	1.74663	1.37986	1.27336	1.23484	2.4329	4.76741	13.529	4.76741	4.76741	5.74877	9.00992	7.57176	8.41885	6.46026	6.46026	4.33136	12.7256	2.55646
ALKBH5	7.51931	7.71228	3.17232	3.12571	1.39668	3.15177	2.18714	15.1666	3.9138	3.56953	5.08656	7.25086	7.74073	8.19368	3.52776	6.09078	3.51372	3.6555	5.59728	7.48114	5.38446	5.94474	6.22616	5.89886	3.08412	4.89203	4.3662	5.88744	4.37986	4.91998	4.27988	4.58854	6.05454	6.10565	5.91198	6.52196	19.6579	4.76741	4.76741	4.76741	1.98015	2.43179	6.45082	6.74311	13.1914	13.1914	4.82959	24.4551	2.55646
ALKBH7	5.69923	10.186	1.53249	2.72388	3.6058	1.56703	4.57461	15.5773	3.70772	4.51402	4.88364	11.8535	7.62608	7.72263	2.91148	8.11283	3.0637	3.03319	4.22768	8.33523	4.12353	4.13992	3.54848	4.39728	4.61734	3.72406	5.02488	3.42747	5.09227	3.04475	3.07712	4.97528	4.15882	4.47091	4.49686	6.60342	23.8137	15.7029	12.7571	18.3843	5.89095	10.878	7.70948	9.70185	11.7115	11.7115	7.80459	19.2065	10.3055
ALKBH8	5.30146	5.5313	5.60277	5.64329	5.18662	6.4401	7.75329	20.6984	6.09122	5.74008	5.11233	7.18029	6.79316	8.25111	5.78807	5.59263	4.44348	4.3642	4.3934	5.93816	4.27411	4.489	3.27613	4.8651	4.08564	5.14692	4.53139	3.92057	4.53829	4.78669	3.27923	4.41358	4.33758	4.05859	4.53162	4.75417	4.76741	4.76741	4.76741	4.76741	1.98015	2.43179	2.10584	2.11158	2.6592	2.6592	2.18188	4.76741	2.55646
ALMS1	8.32314	13.3295	8.50844	7.6859	7.55357	8.4683	11.9697	20.4884	8.40468	7.72882	7.14248	10.9663	9.42846	10.0083	7.90738	8.56697	7.40576	6.93017	7.16127	12.49	6.67294	9.33469	8.92047	9.40131	8.07744	8.33982	6.91957	8.36243	6.70295	8.68403	6.94849	6.92492	7.6658	8.69001	8.29671	8.42936	4.76741	4.76741	8.28671	4.76741	1.98015	8.22591	5.6188	4.27742	10.697	10.697	2.18188	22.1637	2.55646
ALOX12	5.74187	6.32594	7.98793	6.88201	6.81466	7.80686	10.5386	14.4407	6.94525	5.77193	6.17128	6.78209	5.07751	5.07412	5.66486	4.28677	5.59581	4.81599	3.22342	6.34994	3.77599	5.75513	4.45741	5.45804	4.94849	5.4261	4.19849	4.87042	4.16284	4.54189	4.89018	4.52818	4.66523	5.00114	4.59163	4.91375	4.76741	4.76741	4.76741	4.76741	1.98015	2.43179	7.70948	2.11158	2.6592	2.6592	2.18188	4.76741	2.55646
ALOX15	5.41891	2.16582	3.56127	3.231	3.04573	3.29695	5.84326	14.7823	5.83863	5.14882	5.43107	7.68232	6.81054	6.05522	5.30571	4.72206	4.81398	3.80453	2.01706	3.50783	1.83064	2.72957	3.74491	2.72706	3.58558	4.15844	3.28656	2.86673	2.93711	2.94508	3.80215	2.99098	2.93268	2.61116	2.65941	1.41662	4.76741	14.3792	24.5698	25.6036	1.98015	4.32993	2.10584	3.38718	11.0721	11.0721	10.0861	22.2195	14.2797
ALOX5	1.55045	2.16582	1.53249	1.4257	1.39668	3.54109	2.18714	4.76741	2.44043	2.94212	2.69894	6.95149	4.07583	4.83348	4.05776	4.34991	1.14991	1.09418	1.26505	2.09773	1.20318	1.41183	1.34726	1.35405	1.28104	1.24001	1.22546	1.31722	1.21036	1.28103	1.03171	1.24435	1.37986	1.27336	1.23484	1.41662	4.76741	4.76741	4.76741	4.76741	1.98015	2.43179	2.10584	7.1139	2.6592	2.6592	2.18188	4.76741	2.55646
ALOXE3	1.55045	2.16582	1.53249	1.4257	2.47288	1.56703	2.18714	4.76741	2.79467	1.43441	2.41885	2.62841	2.04548	2.27447	2.25727	1.77849	1.14991	1.09418	1.26505	2.09773	1.20318	1.41183	1.34726	1.35405	2.19558	1.24001	1.22546	1.31722	1.21036	1.28103	1.03171	1.24435	1.37986	1.27336	1.23484	1.41662	4.76741	4.76741	4.76741	11.3657	1.98015	2.43179	2.10584	2.11158	6.09714	6.09714	2.18188	4.76741	2.55646
ALPK1	1.55045	2.16582	1.53249	1.4257	3.36417	3.36316	2.18714	4.76741	1.49816	1.43441	1.34916	2.62841	2.04548	2.27447	1.41788	1.77849	2.33357	1.09418	1.26505	2.09773	1.20318	1.41183	1.34726	1.35405	1.28104	1.24001	1.22546	1.31722	1.21036	1.28103	1.03171	1.24435	1.37986	3.13407	1.23484	2.4329	8.45429	4.76741	10.7848	11.2158	1.98015	6.96612	2.10584	5.64498	4.76741	4.76741	5.34528	9.3353	5.80635
ALPK3	3.14711	2.16582	1.53249	2.32931	2.35619	3.07153	4.85566	4.76741	3.06104	2.0761	3.40354	2.62841	2.04548	2.27447	1.41788	1.77849	2.69326	2.88476	3.02594	4.14092	3.10576	4.42984	3.74491	3.98951	2.53814	3.59541	2.90783	3.60944	2.95623	2.31687	3.66503	2.64293	2.53777	3.49125	3.01128	1.41662	4.76741	12.8451	4.76741	4.76741	1.98015	5.00828	6.20601	7.49567	2.6592	2.6592	2.18188	4.76741	2.55646
ALPL	1.55045	2.16582	3.96814	2.54538	3.21752	3.83021	6.41443	12.0837	3.80091	3.00889	1.34916	8.29014	4.1822	4.47253	4.49886	5.56897	1.14991	1.09418	2.9181	3.37074	1.9681	3.52302	3.10462	3.27633	1.28104	4.01187	2.08046	3.59087	2.04344	3.2166	1.03171	2.4187	2.07407	3.25816	1.23484	3.26615	4.76741	28.3721	4.76741	4.76741	11.5316	16.5442	9.57557	15.1922	2.6592	2.6592	2.18188	4.76741	2.55646
ALS2	5.28363	8.36625	8.4417	7.68654	7.85295	8.53576	12.1757	12.2575	7.24383	6.7639	6.34816	9.14503	4.89945	7.09215	6.83659	4.89448	4.73815	4.03792	5.04686	6.20278	4.92623	5.95258	5.12289	5.97462	2.78755	4.48859	4.94927	5.50525	4.82248	5.15281	3.72987	5.01043	5.26926	5.42408	5.69274	5.04174	4.76741	20.5542	4.76741	21.1084	8.75306	10.7634	9.13745	9.08675	12.3836	12.3836	8.98597	23.2406	12.0431
ALS2CL	1.55045	2.16582	4.04132	3.12571	3.70782	2.89156	4.85566	4.76741	4.04017	3.71011	4.51134	11.2467	2.04548	2.27447	4.30192	7.47018	1.14991	1.09418	1.26505	2.09773	1.20318	1.41183	1.34726	1.35405	1.28104	1.24001	1.22546	1.31722	1.21036	1.28103	1.03171	1.24435	1.37986	1.27336	1.23484	1.41662	4.76741	4.76741	4.76741	4.76741	5.12661	2.43179	2.10584	2.11158	2.6592	2.6592	2.18188	4.76741	2.55646
ALX1	7.04588	7.89367	1.53249	1.4257	3.98841	1.56703	2.18714	4.76741	3.27453	2.94212	3.95238	2.62841	2.04548	6.14506	1.41788	4.5756	5.30511	4.81599	6.96898	7.77346	6.63179	7.49338	7.85284	6.75299	6.69724	6.24098	6.26088	7.11483	6.2383	6.45683	5.39144	6.19126	7.45441	6.64409	5.80128	6.20414	4.76741	18.812	4.76741	4.76741	8.18347	9.2362	7.62493	3.38718	2.6592	2.6592	2.18188	4.76741	2.55646
ALYREF	10.2544	10.8711	7.92962	7.2018	7.19406	7.53443	10.8129	32.0937	6.85926	6.88984	6.53509	16.7139	13.8968	15.4843	7.16164	10.9721	5.06248	4.69941	6.58225	10.4773	6.19859	4.71616	6.65802	4.83362	5.57812	5.5989	2.88602	4.77821	3.22947	4.11389	4.55266	3.29759	7.02093	5.24059	4.56212	7.15717	19.0086	10.5367	4.76741	4.76741	3.79446	11.7904	10.1033	11.0907	2.6592	2.6592	3.30577	4.76741	2.55646
AMACR	3.63217	2.16582	6.5936	4.19649	3.26878	4.12747	7.71162	16.8108	4.9309	4.94614	3.84613	7.73659	6.29938	7.76653	4.61938	5.6386	3.67143	4.01226	1.26505	2.09773	1.83064	2.11401	1.34726	2.97052	1.28104	1.24001	1.82857	1.31722	2.74357	2.6108	1.03171	2.0113	1.37986	1.27336	1.23484	1.41662	4.76741	4.76741	4.76741	4.76741	1.98015	4.48824	2.10584	2.11158	2.6592	2.6592	2.18188	4.76741	8.24381
AMBRA1	5.92831	4.27512	6.25936	5.67159	5.21602	6.17997	8.69332	4.76741	6.51708	5.20842	5.69058	2.62841	3.55178	2.27447	5.64834	1.77849	5.47443	4.98504	4.55608	3.95779	4.53742	6.54618	6.97072	6.50026	5.38154	5.80716	4.51411	6.24349	4.47099	5.41433	5.28507	4.50709	5.52495	6.08827	6.33177	3.82324	4.76741	4.76741	4.76741	4.76741	1.98015	9.17443	2.10584	6.62401	13.1166	13.1166	2.18188	10.6661	7.84526
AMD¬†1.00	9.14108	11.4051	7.72473	7.59515	7.08463	8.30055	11.856	22.9007	8.26198	8.26078	7.51141	12.1101	9.55476	11.1241	7.81167	9.09882	7.75131	7.65162	7.63914	11.0476	7.10109	9.31528	9.43627	8.63499	8.99909	8.53531	7.61636	8.42197	7.59535	8.22894	7.0026	7.90112	8.14834	8.18926	8.01794	7.81498	24.961	32.2437	30.9584	31.3095	13.7248	11.4738	2.10584	2.11158	15.069	15.069	15.1817	29.906	17.5037
AMDHD2	4.25096	2.16582	2.56691	1.4257	1.39668	1.56703	2.18714	11.5028	3.41086	4.07925	4.67607	10.5779	6.22421	5.37947	3.73647	7.43167	1.14991	3.73352	1.96437	2.09773	2.14045	1.41183	1.34726	1.35405	2.41592	1.24001	1.82857	1.31722	1.7227	1.28103	1.03171	1.24435	2.53777	1.8048	2.11713	1.41662	4.76741	4.76741	4.76741	4.76741	1.98015	7.50184	8.30164	7.93731	2.6592	2.6592	2.18188	4.76741	2.55646
AMFR	7.20829	9.05899	6.48655	5.98304	5.42455	6.31983	8.96912	11.9009	6.95334	6.06455	6.06052	6.38953	5.18541	5.07412	6.46206	4.89448	5.08565	3.85382	6.34	7.41328	5.86609	7.05959	6.36661	6.76633	5.08902	5.60014	4.80087	6.35617	4.83573	6.23944	4.89741	4.90516	6.73316	6.33575	5.91001	7.18586	15.3585	16.1489	15.2703	20.5166	5.2377	9.59987	8.83231	7.84757	7.85501	7.85501	8.64756	15.8883	8.65156
AMHR2	1.55045	2.16582	1.53249	1.4257	1.39668	1.56703	2.18714	4.76741	3.64076	1.43441	3.09357	2.62841	2.04548	2.27447	1.41788	1.77849	2.41906	1.09418	1.26505	2.09773	1.20318	1.41183	1.34726	1.35405	1.28104	1.24001	1.22546	1.31722	1.21036	1.28103	1.03171	1.24435	1.37986	1.27336	1.23484	1.41662	4.76741	10.9977	4.76741	4.76741	1.98015	4.15581	2.10584	2.11158	2.6592	2.6592	2.18188	4.76741	2.55646
AMIGO1	6.14359	5.14112	4.37494	1.4257	2.98127	1.56703	5.16624	4.76741	3.56944	3.00889	4.7152	2.62841	2.04548	4.89706	1.41788	3.0919	3.10021	3.85382	5.65902	7.37311	5.11627	6.43584	6.66846	6.73336	3.70632	6.075	4.82819	5.80354	4.67494	5.42637	4.78098	4.79877	6.05199	6.36325	6.07579	6.94574	4.76741	4.76741	4.76741	4.76741	1.98015	2.43179	2.10584	2.11158	2.6592	2.6592	2.18188	4.76741	2.55646
AMIGO2	8.78487	2.16582	4.49861	5.20824	3.80049	5.58505	6.80812	18.1705	5.26169	5.09424	5.20926	2.62841	9.14137	10.4724	4.48596	4.5756	5.79963	5.55736	1.26505	2.09773	1.20318	2.19526	6.85863	3.22237	7.26782	6.53188	1.22546	2.10748	2.58568	1.28103	5.535	2.55359	1.37986	2.01968	1.23484	3.47192	4.76741	11.7679	4.76741	4.76741	7.75031	9.66444	2.10584	2.11158	2.6592	2.6592	2.18188	4.76741	2.55646
AMIGO3	1.55045	2.16582	1.53249	2.32931	1.39668	3.22667	2.18714	4.76741	3.64076	2.35394	2.33419	7.44786	2.04548	2.27447	3.76306	1.77849	1.14991	2.2515	1.26505	2.09773	1.20318	1.41183	1.34726	1.35405	2.19558	1.24001	1.22546	2.10748	1.21036	1.28103	1.03171	1.24435	1.81617	1.27336	1.23484	1.41662	4.76741	4.76741	4.76741	4.76741	1.98015	2.43179	2.10584	6.27803	2.6592	2.6592	2.18188	4.76741	2.55646
AMMECR1	1.55045	2.16582	3.31776	3.53247	3.04573	4.12747	2.18714	4.76741	3.53192	2.35394	2.69894	2.62841	2.04548	3.36122	3.62247	4.07602	3.91803	2.55098	3.47282	4.7093	3.15569	2.34054	4.26946	1.35405	1.28104	3.32869	2.97003	2.27135	2.71919	3.67969	1.03171	3.09955	4.59196	2.82025	1.23484	1.41662	4.76741	15.0162	4.76741	4.76741	6.12441	5.40904	9.39141	8.97198	2.6592	2.6592	2.18188	4.76741	7.67589
AMMECR1L	4.75299	2.16582	5.56775	5.50493	5.49829	5.70446	7.31477	4.76741	5.47743	4.68113	5.54851	2.62841	2.04548	2.27447	3.65218	3.50931	4.98883	4.71024	4.28916	3.63348	3.60123	4.56799	5.65074	5.05244	5.58657	5.00859	3.27241	4.66401	3.3211	3.63088	4.51516	2.93137	4.25472	4.34784	5.29197	2.55416	9.2576	22.2807	4.76741	4.76741	9.14354	11.5725	10.055	9.77142	10.7473	10.7473	10.4918	20.4543	2.55646
AMN	2.397	2.16582	1.53249	1.4257	1.39668	1.56703	2.18714	4.76741	2.44043	1.43441	2.49676	5.41321	2.04548	2.27447	1.41788	3.99724	1.14991	1.09418	1.26505	2.09773	1.20318	1.41183	1.34726	1.35405	1.28104	1.24001	1.22546	1.31722	1.21036	1.28103	1.03171	1.24435	1.37986	1.27336	1.23484	1.41662	4.76741	4.76741	4.76741	4.76741	1.98015	2.43179	5.40948	2.11158	2.6592	2.6592	2.18188	4.76741	4.27862
AMN1	1.55045	2.16582	1.53249	4.82209	4.82237	1.56703	8.00547	15.7038	5.32888	4.52908	3.93545	2.62841	2.04548	2.27447	1.41788	1.77849	3.81902	1.09418	3.13758	2.09773	3.97337	6.28711	4.98863	5.5338	1.28104	5.10314	5.97608	5.26762	5.84638	5.80396	3.89614	5.85534	1.37986	5.29274	5.27191	1.41662	4.76741	7.96801	22.8268	20.9316	1.98015	2.43179	4.52008	2.11158	2.6592	2.6592	9.79206	9.99082	12.6616
AMOT	5.45031	6.99204	7.96172	6.85877	6.7069	8.59437	9.93977	10.5343	7.34032	6.37065	6.6381	2.62841	5.63081	4.62662	6.22435	3.72717	4.00646	4.16588	4.98563	6.79749	4.94494	7.49077	7.36924	7.1699	4.41583	6.5033	4.97862	6.89709	4.91332	6.84645	5.242	5.04621	5.61181	6.78308	6.44	4.46432	30.7748	26.1936	35.4767	34.8901	11.5404	13.2226	11.4974	9.43009	17.2035	17.2035	13.5092	29.6683	18.1833
AMOTL1	4.64702	11.6013	3.84845	4.3757	4.0593	5.24046	6.09708	21.6684	5.52672	4.45177	4.94604	10.7275	8.37421	9.02739	4.41904	7.45381	3.13523	4.58184	4.60846	11.0708	4.71002	5.26988	5.46307	4.74432	4.05291	4.25169	3.86982	5.39381	3.82587	4.5604	3.29171	4.00033	5.56524	4.84426	4.65597	7.29869	9.2576	16.7656	24.8957	23.8235	4.23327	2.43179	7.88058	7.59703	14.1819	14.1819	10.1308	18.6885	13.9308
AMOTL2	1.55045	2.16582	6.88025	6.02025	5.58726	6.49369	9.48747	4.76741	5.03067	3.1017	4.12143	2.62841	3.96129	4.11293	4.27037	1.77849	2.74966	1.09418	1.26505	2.09773	1.83064	1.41183	1.34726	1.35405	1.28104	1.24001	1.22546	1.31722	1.7227	1.28103	1.03171	1.24435	1.37986	1.27336	1.96482	1.41662	4.76741	14.1571	4.76741	4.76741	6.36203	7.36055	2.10584	2.11158	2.6592	2.6592	2.18188	4.76741	2.55646
AMPD2	3.59209	10.9019	2.69365	1.4257	2.57749	1.56703	4.85566	15.0181	4.04017	3.74245	3.74771	8.98561	5.18541	5.92728	2.84916	4.62629	3.46916	4.61899	3.90376	10.3026	4.16498	4.72922	3.6246	5.20951	3.23041	3.23023	3.93269	5.12201	4.0887	3.81221	3.30404	4.36082	3.89079	4.73144	4.91621	6.75471	4.76741	4.76741	8.63545	8.58444	3.15785	4.32993	2.10584	2.11158	2.6592	2.6592	2.18188	9.3353	2.55646
AMPD3	4.35879	5.5313	4.23564	2.63855	3.56934	4.9808	4.35503	4.76741	5.1566	4.95604	4.27746	5.58734	2.04548	2.27447	4.65299	3.62287	4.51138	3.73352	5.15338	6.88434	5.18756	6.9134	6.53885	6.54196	3.58558	5.47254	4.99908	6.45418	5.05893	5.83675	4.76566	5.28288	5.70123	5.75185	5.79153	5.03168	4.76741	4.76741	4.76741	4.76741	3.55536	4.15581	2.10584	2.11158	9.65063	9.65063	2.18188	4.76741	2.55646
AMPH	3.01858	2.16582	1.53249	2.80272	3.1634	1.56703	4.23255	4.76741	3.85881	2.29119	3.1333	2.62841	2.04548	2.27447	3.73647	1.77849	1.14991	2.82835	3.1224	2.09773	2.87114	3.58472	5.5142	3.85404	4.64699	3.40315	3.24349	3.42747	2.87726	3.75565	1.78191	3.51504	2.74316	3.92438	3.37192	1.41662	4.76741	18.033	4.76741	4.76741	8.42079	12.2913	2.10584	2.11158	7.97879	7.97879	8.56454	9.51122	6.91918
AMT	8.54866	2.16582	7.13809	5.38895	5.18662	5.95737	9.35952	19.364	6.15033	6.00732	6.31909	11.9076	10.8921	10.491	5.11451	8.84921	5.81061	5.98163	2.24287	2.09773	3.05276	2.77475	2.01152	2.5228	6.71678	5.0683	2.27623	3.42747	2.69407	2.79296	4.19259	1.82048	3.86105	2.29377	1.23484	3.78966	4.76741	4.76741	4.76741	4.76741	3.55536	5.65891	4.52008	2.11158	2.6592	2.6592	2.18188	4.76741	2.55646
AMZ2	8.36911	10.643	6.40625	6.0169	5.8425	6.07999	9.1652	23.2504	6.52427	6.77666	6.40516	14.5284	11.4547	11.8672	6.32573	9.81929	4.66018	3.61338	5.92911	9.58926	5.77609	5.46062	5.76849	5.29962	5.70174	4.82166	5.26832	5.32071	5.17034	5.11675	3.26643	5.4136	7.28965	5.25766	5.4446	7.24323	4.76741	4.76741	4.76741	4.76741	1.98015	2.43179	5.55215	4.07154	2.6592	2.6592	2.18188	4.76741	2.55646
ANAPC1	6.84688	12.8281	7.12514	6.4017	6.94511	7.00117	8.83034	22.4767	7.61942	7.05788	6.46911	12.6855	8.80714	10.2304	6.97966	7.70689	1.14991	4.87059	4.50725	10.9493	5.31606	7.18454	3.60607	6.28693	5.71468	5.20024	3.89127	6.25152	2.87726	5.74996	4.48075	3.74972	6.59124	5.78209	5.00073	7.40225	28.3957	22.3558	24.4652	24.2985	9.00721	12.1222	11.0427	11.1298	12.5974	12.5974	11.2767	24.3989	11.5015
ANAPC10	5.71156	9.13826	5.4555	5.58911	5.51994	6.1531	9.25749	16.2755	5.87421	5.5752	5.20467	10.0577	7.53372	8.86908	4.34736	6.56341	4.87924	4.26655	5.33099	7.3107	4.81415	7.24278	6.39025	6.00082	5.3736	5.61471	6.074	6.63575	5.87549	6.69472	4.12677	5.87644	6.03433	5.75732	5.33957	4.74085	24.2749	23.4173	32.6341	29.4359	10.2538	10.4439	6.75701	6.42595	9.42473	9.42473	11.7552	24.1312	15.5514
ANAPC11	7.68327	13.8301	3.71413	3.27983	3.26878	3.48484	4.46865	19.9175	6.25048	5.96909	6.15921	12.0833	9.50557	9.65127	5.48642	9.22065	3.86289	4.69941	6.52868	12.3255	6.19913	7.37168	6.36984	6.89205	4.1967	5.75093	7.20945	7.25485	7.16833	6.15867	4.6842	7.32747	7.01872	7.10734	6.3464	8.95146	4.76741	9.80632	9.7577	18.2084	1.98015	7.14133	7.20703	5.86395	2.6592	2.6592	2.18188	11.3329	6.19097
ANAPC13	6.46074	10.3562	7.44903	6.60115	6.4319	7.54407	9.4224	21.0965	5.55054	6.17342	5.13749	11.6943	9.2999	9.48501	6.29744	8.60112	3.96972	2.93739	5.78356	8.7766	5.60169	7.96882	5.85337	6.46681	4.86003	5.98876	5.90807	6.99746	6.0257	7.00402	4.28968	5.8826	6.81712	6.42176	6.82842	7.00319	25.3545	26.7287	4.76741	4.76741	11.0187	11.139	9.69592	6.35384	12.8499	12.8499	11.248	20.7671	7.16882
ANAPC15	5.4269	12.7036	6.56509	5.79869	4.81161	6.10295	8.0514	15.7038	5.18176	4.75551	4.88364	8.95775	5.4684	7.47028	4.57288	7.17272	3.61572	3.9721	5.68419	10.525	5.308	6.61261	5.68429	6.85102	3.6734	5.68093	7.85012	6.44212	7.74325	6.75172	4.64288	7.76144	6.42793	6.3346	5.35322	8.00147	4.76741	15.8814	4.76741	16.9655	6.63756	8.91544	8.96035	9.39028	11.737	11.737	6.89453	4.76741	2.55646
ANAPC16	7.74668	9.12093	5.4653	5.78208	4.46671	5.87691	8.10695	22.7436	5.75901	6.13469	5.9741	13.1449	10.5717	11.5083	6.08505	8.45893	4.2883	4.6006	5.92696	7.49069	5.61511	6.20833	6.29069	5.23104	5.66946	5.44229	5.2272	6.07521	5.17633	5.2029	3.55139	5.23211	6.65292	5.46553	5.17343	5.85048	4.76741	14.8324	12.9516	9.93004	6.85994	8.31357	7.35938	5.99413	2.6592	2.6592	2.18188	4.76741	2.55646
ANAPC2	4.7088	2.16582	2.80744	1.4257	1.39668	3.22667	2.18714	4.76741	3.77072	2.0761	3.80795	5.74689	5.18541	4.47253	1.41788	4.28677	2.41906	1.09418	3.13758	2.09773	3.61086	2.11401	3.22224	1.35405	2.19558	2.89803	2.08046	3.33381	2.23547	2.16692	2.47099	2.61413	3.66111	2.34	2.32434	3.94747	4.76741	4.76741	4.76741	4.76741	1.98015	2.43179	2.10584	2.11158	2.6592	2.6592	2.18188	4.76741	2.55646
ANAPC4	5.88188	13.2307	5.35228	5.38895	4.87454	6.08579	8.08497	22.0817	6.27183	6.23388	5.20926	12.8441	9.70562	10.5338	5.20178	8.49103	4.30515	4.50185	6.06978	11.3722	5.7995	6.24115	3.77677	5.51275	4.90974	5.45971	5.60759	5.86544	5.26916	5.5325	3.06035	5.45286	6.15582	5.70913	5.67051	7.68097	4.76741	21.8614	20.445	20.5166	9.90511	10.5039	9.57557	8.56983	10.697	10.697	9.7337	21.2684	10.5543
ANAPC5	7.93049	10.186	5.16417	4.73312	3.64092	5.02601	6.92797	22.0426	6.44479	5.81575	6.11658	13.7976	10.7967	11.1464	5.40007	8.5153	4.88344	4.30348	5.54732	9.0386	5.35799	6.15856	6.41646	5.28628	6.60654	4.86177	4.76741	5.72345	4.81129	5.60424	2.69554	4.97951	5.63237	5.25957	5.41058	6.43604	4.76741	4.76741	4.76741	4.76741	1.98015	2.43179	7.70948	5.1912	2.6592	2.6592	2.18188	4.76741	2.55646
ANAPC7	4.25096	4.06926	4.96832	4.56988	4.55421	5.7206	6.67853	9.18156	6.10898	5.91788	4.99326	9.14503	5.55175	5.99244	5.05687	5.80765	4.36172	3.36067	3.43031	2.09773	2.91488	5.95455	5.52976	5.96798	4.51537	5.06607	5.50226	4.98521	5.44612	5.54935	4.0365	5.62887	4.11881	5.05895	5.12372	3.00826	4.76741	4.76741	4.76741	4.76741	1.98015	2.43179	2.10584	2.11158	2.6592	2.6592	2.18188	4.76741	2.55646
ANGEL1	1.55045	2.16582	3.31776	2.63855	4.74451	1.56703	2.18714	4.76741	3.45274	1.43441	1.34916	2.62841	2.04548	2.27447	3.5603	1.77849	1.14991	1.09418	2.24287	2.09773	2.58052	4.22844	1.34726	3.32751	1.28104	1.24001	2.27623	5.03988	2.74357	3.1628	1.78191	2.52174	3.62351	2.57697	2.60712	3.60288	4.76741	18.566	4.76741	19.1805	7.22191	11.2481	9.1245	10.1774	7.8227	7.8227	3.45872	4.76741	8.57142
ANGEL2	7.02332	13.2049	7.64205	6.66345	6.59363	7.87769	10.7197	22.2247	6.47775	6.26494	5.57421	8.58596	8.26877	9.5918	6.82617	6.68889	5.85954	5.20875	7.17468	12.2939	6.60635	7.78831	7.92363	7.65425	6.54717	6.85571	6.82637	7.05107	6.87343	7.38987	5.6506	6.98527	7.71575	7.02623	6.75816	7.76802	4.76741	16.1165	17.8101	18.6766	8.37703	2.43179	2.10584	7.72246	2.6592	2.6592	2.18188	4.76741	10.0364
ANGPT1	2.94826	2.16582	3.0049	1.4257	2.67226	3.83021	4.93921	4.76741	5.91706	5.00889	5.04918	6.596	2.04548	4.11293	5.09324	1.77849	4.74803	3.9721	2.35559	4.05219	1.20318	3.58472	2.93433	3.73021	3.88246	4.30017	3.76223	2.73771	3.64874	3.2166	4.11449	3.92206	2.38391	3.39644	3.07716	1.41662	4.76741	18.3862	4.76741	4.76741	6.56568	5.31712	4.9801	5.08172	2.6592	2.6592	2.18188	4.76741	7.76256
ANGPT2	4.88889	9.1296	4.23564	4.17674	3.98841	4.2801	5.64817	13.9597	7.49125	6.53303	6.82509	10.2091	7.00456	6.36295	5.73979	5.84668	6.08417	5.50204	3.33872	8.56494	3.52014	5.4285	5.44636	4.91541	5.83529	5.54837	4.68506	4.74535	4.68541	4.57852	5.14868	4.70693	4.06499	4.65128	4.38344	4.71358	4.76741	8.60041	4.76741	4.76741	6.0954	7.20686	2.10584	4.27742	2.6592	2.6592	4.2454	4.76741	5.47235
ANGPTL1	4.64702	4.45705	2.69365	3.12571	1.39668	2.89156	2.18714	13.0148	6.32494	5.20842	5.20926	2.62841	5.02054	6.82649	6.30843	1.77849	4.2883	2.62998	1.96437	2.09773	1.9021	3.62383	1.34726	1.35405	3.58558	3.51078	3.22866	4.11216	2.79048	2.6598	3.83279	2.67087	3.59439	2.19375	2.11713	1.41662	4.76741	4.76741	4.76741	9.93004	1.98015	2.43179	2.10584	3.55083	2.6592	2.6592	2.18188	12.7924	2.55646
ANGPTL4	1.55045	2.16582	1.53249	1.4257	1.39668	1.56703	2.18714	4.76741	1.49816	1.43441	2.69894	2.62841	2.04548	2.27447	1.41788	1.77849	1.14991	1.09418	1.26505	2.09773	1.20318	1.41183	1.34726	1.35405	1.28104	1.24001	1.22546	1.31722	1.21036	2.24494	1.03171	1.24435	1.37986	1.27336	1.23484	1.41662	4.76741	4.76741	4.76741	4.76741	1.98015	2.43179	2.10584	2.11158	7.21587	7.21587	2.18188	4.76741	2.55646
ANGPTL6	1.55045	2.16582	1.53249	1.4257	1.39668	1.56703	2.18714	4.76741	1.49816	2.0761	1.34916	2.62841	3.38538	4.38973	1.41788	1.77849	1.14991	3.98573	2.60196	4.5203	2.64109	3.01045	1.34726	3.03985	2.27501	1.24001	2.63272	2.73771	2.93711	3.07569	2.14781	2.52174	3.02424	4.03045	2.88273	2.55416	4.76741	4.76741	4.76741	4.76741	1.98015	2.43179	2.10584	2.11158	2.6592	2.6592	2.18188	4.76741	2.55646
ANK1	1.55045	2.16582	1.53249	2.80272	1.39668	1.56703	2.18714	4.76741	1.49816	1.43441	1.34916	2.62841	2.04548	2.27447	1.41788	1.77849	1.14991	1.09418	1.26505	2.09773	1.20318	1.41183	1.34726	1.35405	1.28104	1.24001	1.22546	1.31722	1.21036	1.28103	1.03171	1.24435	1.37986	1.27336	1.23484	1.41662	4.76741	10.8509	4.76741	4.76741	1.98015	2.43179	2.10584	4.17796	2.6592	2.6592	2.18188	4.76741	2.55646
ANK3	3.67085	11.3098	1.53249	5.2925	4.49674	5.94437	8.48423	13.9597	4.04017	4.8633	5.37433	5.41321	7.22905	6.14506	1.41788	6.55239	2.49657	1.09418	5.55269	10.2133	5.34903	6.3937	3.37562	6.28936	1.28104	4.65482	4.09819	4.14417	4.12901	5.78954	3.40669	4.01887	6.4013	5.41619	5.03309	7.07692	29.5439	25.0482	24.8692	26.4246	9.85333	9.74943	8.7844	8.73327	15.9319	15.9319	13.0388	30.1074	13.5419
ANKAR	1.55045	2.16582	1.53249	1.4257	1.39668	1.56703	2.18714	4.76741	1.49816	1.43441	1.34916	2.62841	2.04548	3.89856	1.41788	1.77849	3.16881	1.09418	1.26505	2.09773	1.20318	1.41183	1.34726	1.35405	1.28104	1.24001	1.22546	1.31722	1.21036	2.08174	1.03171	1.74663	1.37986	1.27336	1.23484	1.41662	4.76741	4.76741	4.76741	4.76741	1.98015	2.43179	2.10584	2.11158	2.6592	2.6592	2.18188	4.76741	2.55646
ANKEF1	1.55045	2.16582	1.53249	1.4257	1.39668	1.56703	2.18714	4.76741	1.49816	1.43441	1.34916	2.62841	2.04548	2.27447	1.41788	1.77849	1.14991	1.09418	1.26505	2.09773	1.20318	1.41183	1.34726	1.35405	1.28104	1.24001	1.82857	2.34379	1.8654	1.28103	1.03171	1.24435	1.37986	2.54151	1.23484	1.41662	4.76741	4.76741	4.76741	4.76741	6.12441	8.61159	7.2742	7.55279	10.0046	10.0046	7.39669	17.623	7.3093
ANKFY1	5.5538	2.16582	7.30904	6.72554	6.49894	7.19666	9.99029	4.76741	6.94525	6.04755	6.045	9.53535	5.13243	5.51321	5.77708	5.08185	4.22626	4.05045	5.05059	5.68076	5.08878	6.72181	6.92154	6.69923	4.39309	5.28263	5.17917	6.40794	5.05723	5.80235	4.44996	5.38734	5.04393	6.04542	6.12481	3.60288	4.76741	18.0883	4.76741	9.93004	7.24171	10.6497	11.237	11.3991	13.6705	13.6705	6.44069	10.1369	7.74134
ANKHD1	3.20626	2.16582	8.68253	6.80132	6.97842	7.88834	12.3512	10.8032	8.21547	6.00904	6.26141	11.2299	7.24204	8.56589	7.36142	6.42443	6.2102	5.35717	3.20969	8.80848	3.98589	4.63413	1.34726	4.70864	1.28104	1.24001	5.34246	1.31722	5.17034	1.28103	3.95448	5.18159	4.22899	5.61089	1.23484	1.41662	4.76741	20.754	4.76741	4.76741	1.98015	10.091	8.50959	8.59274	2.6592	2.6592	2.18188	4.76741	2.55646
ANKIB1	7.56939	13.2163	7.53631	7.19545	6.97332	7.42858	11.3239	26.0134	7.57687	7.41598	6.62312	13.5372	11.1715	12.7058	7.124	9.5117	5.73512	5.30569	7.32383	13.231	6.96676	7.25697	7.94229	7.31215	6.58092	6.60213	5.75648	6.71465	5.71899	6.45997	5.41259	5.84016	7.95336	6.68637	6.425	8.69193	15.4188	23.5579	20.9883	17.0225	9.78194	12.6987	10.2829	10.3369	10.056	10.056	8.37111	17.6873	11.496
ANKLE1	1.55045	2.16582	1.53249	1.4257	1.39668	1.56703	2.18714	4.76741	1.49816	1.43441	1.34916	2.62841	2.04548	2.27447	1.41788	1.77849	1.14991	1.09418	1.26505	2.09773	1.20318	1.41183	2.46474	1.35405	1.28104	1.24001	1.22546	1.31722	1.21036	1.28103	2.50751	1.24435	1.37986	1.27336	1.23484	1.41662	4.76741	4.76741	4.76741	4.76741	1.98015	8.20779	2.10584	2.11158	2.6592	2.6592	2.18188	4.76741	2.55646
ANKLE2	4.82299	6.77415	6.89105	6.13338	6.64573	6.56397	10.4644	15.6412	7.18308	6.32174	6.48793	9.14503	6.43919	8.44137	5.79169	5.88448	4.01836	4.38073	4.75476	7.1776	4.71267	7.04237	4.78418	6.22478	3.54798	3.44506	5.54135	6.45049	5.36751	6.10282	3.60225	5.77508	5.6637	5.90338	5.1854	5.45631	4.76741	22.1596	4.76741	4.76741	8.2401	11.1661	10.6564	10.96	13.2953	13.2953	3.95477	21.7253	2.55646
ANKMY2	6.13941	7.05831	6.85274	6.25927	6.1136	7.25769	9.61859	23.2781	6.60052	6.66392	5.34668	12.0116	9.96345	10.6759	6.73975	8.37071	3.53517	2.82835	5.79912	7.41328	5.44552	5.54844	5.67102	5.00884	4.25211	4.96228	5.24724	5.22152	5.2705	4.77228	4.30258	5.44415	5.97748	4.95529	5.34328	4.56505	4.76741	4.76741	4.76741	9.93004	5.95699	8.53791	9.07175	6.49489	12.3286	12.3286	9.37347	18.4418	8.91859
ANKRA2	5.84443	11.9637	5.7328	4.78965	5.14863	5.52973	7.62512	22.5284	5.58537	5.67575	4.73793	8.24979	7.65553	9.30851	4.96379	6.51877	4.18866	3.52179	5.84966	10.0661	4.97724	6.74539	3.71204	5.33212	4.10684	4.66536	5.80562	6.19752	5.73557	6.1278	3.33984	5.82803	5.21462	5.25581	4.71345	5.63934	4.76741	16.2125	25.1827	22.7727	6.46747	8.58253	7.57176	8.29311	9.54758	9.54758	8.70058	14.1857	11.3141
ANKRD1	1.55045	2.16582	3.71413	5.2652	4.76741	6.97249	8.19203	21.8083	3.80091	4.70652	3.00891	2.62841	6.70305	8.15137	2.71198	4.62629	3.83391	1.09418	3.26352	2.09773	1.20318	3.90697	5.024	1.35405	1.28104	4.59654	2.27623	1.31722	3.29586	2.55898	3.06035	2.4887	2.24096	1.27336	1.23484	3.75488	13.4613	11.7679	11.1228	11.9076	4.48049	6.07219	4.64875	4.17796	6.87509	6.87509	4.9472	12.5173	5.61334
ANKRD10	5.75373	8.89753	5.43557	5.00686	5.05114	4.41456	7.97003	24.35	6.17048	6.122	6.50021	14.5506	9.54669	11.0555	5.10749	9.08655	4.27968	4.81129	2.67951	6.57303	2.97666	5.82607	6.60494	2.63031	6.03629	5.59518	2.18377	5.38815	2.35596	3.24235	3.75696	1.24435	3.37451	4.33256	4.80927	3.42417	4.76741	21.9341	25.3149	25.7657	7.74566	9.71891	10.9847	11.3133	2.6592	2.6592	9.83581	18.9185	13.0377
ANKRD11	5.28363	2.16582	9.19859	8.71583	8.76693	9.52338	13.4424	17.647	7.69171	6.45148	7.01053	12.0506	8.43292	10.3104	8.24838	6.7185	5.72764	5.57557	4.86058	10.7322	4.82366	6.16647	5.76243	6.17752	5.76483	5.54186	4.29757	5.64468	4.12901	4.92414	4.7377	4.29126	5.50488	5.65214	5.89871	4.87904	4.76741	4.76741	4.76741	4.76741	1.98015	2.43179	2.10584	2.11158	2.6592	2.6592	2.18188	4.76741	2.55646
ANKRD12	4.51213	6.10318	8.72429	8.4577	7.92634	9.73807	13.3439	22.0128	8.11314	7.18999	6.26762	10.9953	7.92237	9.73839	7.93574	6.83028	6.94068	5.51381	4.47664	9.39071	4.30479	6.16964	6.22616	5.82438	7.22606	6.06775	4.66466	5.61168	4.47765	6.09821	5.07883	4.45216	4.74285	5.42249	5.23325	4.46432	10.1925	11.6508	11.1228	13.5654	5.18324	7.10765	7.2742	6.9058	5.43567	5.43567	5.58911	14.0965	7.53784
ANKRD13A	7.09852	6.69423	6.75382	6.55082	6.66829	6.3431	9.75113	11.9009	5.40566	5.45765	5.21385	7.44786	5.23644	6.5092	6.1558	4.89448	4.59211	5.12417	5.40145	9.94252	5.33994	6.70614	7.38426	6.92516	5.34382	6.40571	5.35202	6.68765	5.3758	5.50874	5.06176	5.55129	6.10567	6.56419	6.31763	5.1907	21.6493	18.8415	25.109	23.2211	6.9832	6.35489	8.39872	8.29311	12.7404	12.7404	9.67577	18.6885	11.7193
ANKRD13B	4.9016	2.16582	5.35228	5.22278	4.5114	6.01418	8.94364	4.76741	4.94131	4.21889	4.93997	2.62841	2.04548	2.27447	3.95418	3.0919	3.49176	3.41812	2.8988	2.09773	2.801	5.56001	5.04966	5.27951	2.78755	4.50546	2.27623	4.8801	2.09555	4.72238	3.54257	2.25992	3.04155	5.05194	4.00582	3.14531	4.76741	4.76741	4.76741	4.76741	3.86605	7.03834	2.10584	2.11158	2.6592	2.6592	2.18188	4.76741	2.55646
ANKRD13C	5.80559	10.538	7.20077	6.89912	6.37163	7.13445	9.50114	20.3301	5.95826	6.38557	5.29318	8.61987	6.95843	8.29887	4.87028	5.92129	4.6764	4.77737	5.67679	8.97987	5.07825	6.50502	6.90228	6.58549	6.41131	6.03142	5.4919	6.12863	5.59136	6.30272	4.83287	5.59783	5.45292	5.93897	5.91723	6.65222	4.76741	4.76741	4.76741	4.76741	1.98015	7.65772	2.10584	6.97295	2.6592	2.6592	2.18188	4.76741	2.55646
ANKRD13D	2.397	2.16582	1.53249	1.4257	2.75885	1.56703	4.09979	4.76741	2.71639	3.1017	3.46081	5.89408	2.04548	2.27447	1.41788	3.50931	3.0637	1.09418	2.42371	3.22002	2.54851	1.41183	4.97051	4.10846	1.28104	3.09978	3.19827	2.69049	3.2699	2.08174	1.95034	3.08238	3.37451	3.15285	3.16774	3.07909	4.76741	11.6508	14.1394	4.76741	1.98015	2.43179	2.10584	5.34208	2.6592	2.6592	2.18188	4.76741	4.13302
ANKRD16	5.75962	5.24822	2.56691	3.00838	3.10628	3.54109	2.18714	15.5122	5.14806	4.87937	5.1275	12.4688	8.55974	8.61184	3.07829	8.3186	2.85218	2.46322	4.09061	5.96417	3.83711	2.40605	3.399	3.03985	1.28104	2.56713	3.73735	2.01357	4.24853	3.01272	3.26643	4.16017	4.85179	3.35264	2.92139	4.62709	4.76741	4.76741	4.76741	4.76741	1.98015	2.43179	5.25196	4.37086	2.6592	2.6592	2.18188	4.76741	2.55646
ANKRD17	8.31244	13.7573	9.40671	8.73764	8.47209	9.84744	13.6824	25.4444	9.19751	8.35351	7.90476	13.4261	9.87519	11.884	8.64425	8.74526	7.44273	7.41544	8.9412	15.2898	8.55279	10.7048	10.3917	10.6739	8.59575	9.28539	8.84139	9.79491	8.77308	9.79109	7.72454	8.91657	9.90869	9.88207	9.44079	8.53972	29.6264	4.76741	4.76741	13.6422	1.98015	12.277	11.3534	11.9008	2.6592	2.6592	2.18188	4.76741	7.28194
ANKRD22	1.55045	2.16582	1.53249	1.4257	1.39668	1.56703	2.18714	4.76741	1.49816	3.07165	1.34916	2.62841	2.04548	2.27447	1.41788	1.77849	1.14991	1.09418	1.26505	2.09773	1.20318	1.41183	1.34726	1.35405	1.28104	1.24001	1.22546	1.31722	1.21036	1.28103	1.03171	1.24435	1.37986	1.27336	1.23484	1.41662	4.76741	4.76741	7.89841	4.76741	1.98015	2.43179	3.85684	4.96358	2.6592	2.6592	2.18188	4.76741	2.55646
ANKRD23	1.55045	2.16582	1.53249	2.44301	1.39668	1.56703	2.18714	4.76741	2.33024	1.43441	1.34916	2.62841	2.04548	2.27447	1.41788	1.77849	2.13055	1.09418	1.26505	2.09773	1.20318	1.41183	1.34726	1.35405	1.28104	1.24001	1.22546	1.31722	1.21036	1.28103	1.03171	1.24435	1.37986	1.27336	1.23484	1.41662	4.76741	4.76741	4.76741	4.76741	1.98015	5.7349	2.10584	2.11158	2.6592	2.6592	2.18188	4.76741	2.55646
ANKRD26	4.3991	2.16582	6.91496	6.36434	6.35075	6.31513	10.6537	17.8859	7.29192	6.57814	5.9399	12.6215	7.47982	8.71237	5.51052	6.93307	3.67143	3.95826	3.09141	5.68076	3.31752	5.66096	3.85202	5.40009	3.7224	4.23495	3.58141	4.4769	3.09549	4.75761	3.36279	3.48225	4.01456	4.27411	4.25773	3.85575	4.76741	17.171	18.7335	12.2644	7.80001	11.3419	8.5574	9.09086	4.92098	4.92098	8.38399	15.2724	11.4132
ANKRD27	4.49407	8.82584	6.30595	6.26975	6.23909	7.18796	9.93299	22.7916	6.83439	7.01972	5.56787	12.3968	7.09282	9.33376	6.94981	8.38939	4.95519	3.23156	5.11808	7.7657	4.20932	5.56856	3.93528	6.09898	5.44034	4.87566	3.89831	5.52751	3.87992	5.35944	4.17758	3.79794	4.64136	4.90971	4.60027	6.26038	23.4406	16.5145	4.76741	4.76741	6.36203	9.99528	10.9026	9.35639	12.3532	12.3532	10.1886	19.7278	4.76741
ANKRD28	5.3103	6.52097	6.48272	6.29042	6.32694	7.06855	10.2936	4.76741	7.01746	6.09288	5.64747	2.62841	4.07583	4.95812	6.76379	3.50931	5.40193	4.80171	5.42745	6.46563	5.21818	6.74355	6.44502	6.91257	6.07196	5.57906	5.21936	5.99947	5.34209	6.11992	4.77081	5.30509	5.41091	6.0898	5.84493	5.38718	4.76741	4.76741	4.76741	4.76741	1.98015	7.73067	2.10584	6.56088	2.6592	2.6592	2.18188	4.76741	2.55646
ANKRD29	1.55045	2.16582	1.53249	1.4257	1.39668	3.07153	4.57461	4.76741	1.49816	1.43441	1.34916	5.00791	2.04548	2.27447	1.41788	1.77849	1.14991	1.09418	1.26505	2.09773	1.20318	1.41183	1.34726	1.35405	1.28104	1.24001	1.22546	1.31722	1.21036	1.28103	1.03171	1.24435	1.37986	1.27336	1.23484	1.41662	4.76741	13.8574	4.76741	4.76741	4.12099	4.48824	2.10584	3.95709	2.6592	2.6592	2.18188	4.76741	2.55646
ANKRD31	1.55045	10.4516	4.6514	4.62291	4.86427	6.97516	8.22276	4.76741	4.58924	3.40687	4.7152	8.81148	2.04548	2.27447	2.55346	4.89448	3.70656	4.23766	4.5039	10.2487	4.66574	5.33278	5.25114	5.01771	4.39309	4.32094	4.17319	5.10692	4.20447	5.0999	1.8709	4.06074	5.06891	4.96306	4.80013	6.28744	4.76741	4.76741	4.76741	4.76741	1.98015	2.43179	2.10584	2.11158	2.6592	2.6592	2.18188	4.76741	2.55646
ANKRD34A	1.55045	2.16582	1.53249	1.4257	1.39668	1.56703	2.18714	4.76741	1.49816	1.43441	1.34916	2.62841	2.04548	2.27447	1.41788	1.77849	1.14991	1.09418	1.26505	2.09773	1.20318	2.19526	1.34726	2.89591	1.28104	1.24001	1.22546	1.31722	1.21036	1.28103	1.03171	1.82048	1.37986	3.62291	2.32434	1.41662	4.76741	4.76741	4.76741	4.76741	1.98015	7.07336	2.10584	2.11158	2.6592	2.6592	2.18188	4.76741	2.55646
ANKRD35	6.92417	2.16582	1.53249	1.4257	1.39668	1.56703	2.18714	13.4	1.49816	2.22434	1.34916	5.41321	7.50161	6.59995	1.41788	3.50931	4.34597	5.43618	1.26505	2.09773	2.54851	1.41183	2.93433	1.35405	5.68477	4.89203	2.5068	1.31722	2.58568	1.28103	4.2287	2.25992	1.87336	1.27336	1.23484	1.41662	4.76741	4.76741	4.76741	4.76741	1.98015	2.43179	2.10584	2.11158	2.6592	2.6592	2.18188	4.76741	2.55646
ANKRD37	8.26469	2.16582	1.53249	1.4257	1.39668	1.56703	2.18714	9.92408	1.49816	2.0761	1.34916	5.22134	5.91012	6.20226	1.41788	1.77849	1.14991	2.2515	2.5463	2.09773	1.20318	2.11401	5.77853	1.35405	2.19558	2.49118	1.82857	1.31722	2.14469	1.28103	3.55139	1.95207	1.37986	1.27336	3.38328	2.93218	21.8114	18.1429	31.4268	28.7449	7.83942	11.4878	4.22442	6.17076	11.6682	11.6682	11.151	24.2747	15.2605
ANKRD39	6.41593	8.71733	6.22549	5.19355	5.18662	5.21578	8.32118	18.6513	7.74017	6.66198	7.03623	11.5778	8.7245	8.74251	5.99728	6.98945	6.06635	5.6543	4.1469	8.01837	4.497	6.23967	5.74188	5.33212	5.93034	6.067	5.28596	5.8144	5.00827	5.01433	5.17189	5.26783	4.47695	5.46101	5.16737	4.92501	4.76741	14.9711	4.76741	7.85335	5.67204	8.53791	8.93855	9.60007	4.41759	4.41759	2.18188	4.76741	10.3002
ANKRD40	2.50987	11.4912	1.53249	2.80272	3.10628	2.78962	3.79501	12.8761	3.67476	3.58818	3.1333	4.76741	3.7012	5.63694	3.34747	1.77849	4.81398	3.80453	5.64371	9.47682	5.17661	7.32099	6.40817	6.3744	4.08564	6.21364	6.18141	6.36335	5.81122	6.53645	4.35504	6.30219	5.98996	5.9929	5.83203	7.89905	4.76741	21.8185	24.0485	21.6653	7.75942	11.8845	11.0591	10.9884	11.655	11.655	9.9245	15.9942	11.7414
ANKRD42	4.27336	10.3245	5.2385	5.40719	4.98054	6.20629	7.90934	16.578	5.75901	4.85792	4.67607	9.472	4.89945	6.6219	6.0435	5.66101	4.77696	3.88512	5.25022	8.48407	4.62802	5.6239	3.76094	5.40009	3.79862	4.56591	4.33256	4.93187	4.15328	4.92824	3.94937	4.53509	5.31232	4.84719	3.91142	5.40843	4.76741	4.76741	4.76741	4.76741	1.98015	2.43179	2.10584	2.11158	2.6592	2.6592	2.18188	4.76741	2.55646
ANKRD44	3.74442	7.24197	4.8212	4.13604	3.9382	6.36135	5.59546	4.76741	5.92126	4.87937	5.10214	2.62841	5.02054	2.27447	3.62247	4.52278	4.68174	4.14411	5.83885	7.90803	5.40895	6.17903	6.17846	6.45876	3.60384	5.14896	5.41844	5.97537	5.2665	5.8714	4.34601	5.53337	5.58015	5.6261	5.60976	5.45631	4.76741	4.76741	4.76741	4.76741	1.98015	2.43179	2.10584	2.11158	2.6592	2.6592	2.18188	7.46171	2.55646
ANKRD45	1.55045	2.16582	1.53249	1.4257	1.39668	1.56703	2.18714	4.76741	2.63204	2.71104	1.34916	2.62841	2.04548	2.27447	1.41788	1.77849	1.14991	1.09418	2.42371	2.09773	2.14045	2.81802	1.34726	2.72706	1.28104	1.24001	3.18264	3.40488	3.33338	1.28103	1.03171	3.19642	1.37986	3.86638	1.23484	1.41662	4.76741	4.76741	4.76741	15.3396	1.98015	5.40904	2.10584	5.93047	7.07719	7.07719	8.64756	4.76741	9.75033
ANKRD46	6.16832	13.526	5.95432	5.62875	4.96204	6.03855	8.78835	16.8108	5.18176	5.23883	4.80303	10.0099	6.62676	8.18526	6.03216	6.43661	4.03009	2.88476	7.13122	11.6412	6.40042	6.58882	7.21518	6.55848	2.91015	5.57019	6.88201	6.14661	6.79966	6.22548	4.37846	7.0893	7.20031	5.76923	5.99855	7.07827	4.76741	17.2418	20.9144	24.5677	8.31634	4.32993	8.3883	7.09891	13.5115	13.5115	12.8738	26.2308	15.3148
ANKRD49	7.38078	6.92273	5.25045	5.1634	4.66015	5.99561	6.80812	21.9017	5.44537	5.58323	4.4629	9.82342	8.91893	10.3669	5.77708	7.06593	5.16344	5.34038	6.16649	7.04439	5.71389	7.05437	6.55239	6.18287	6.50118	5.77852	5.57137	6.16432	5.49895	6.05081	4.79264	5.66869	6.86404	5.57294	5.15818	5.80877	24.9045	4.76741	4.76741	4.76741	7.991	9.61629	8.71807	8.89026	5.31933	5.31933	9.62733	4.76741	7.16882
ANKRD50	5.71768	2.16582	4.8556	5.23711	4.82237	7.46156	7.88441	14.5294	5.99399	4.74948	4.84418	2.62841	6.03224	6.9558	4.92231	3.0919	5.03867	4.81129	1.26505	2.09773	1.20318	3.07829	6.59557	1.35405	6.52449	6.9719	1.22546	2.41104	1.79696	3.01272	5.42827	1.24435	1.37986	1.27336	1.23484	1.41662	4.76741	20.0136	15.6786	11.9076	8.45772	11.9264	6.48809	6.11417	2.6592	2.6592	4.70261	16.6769	8.41497
ANKRD52	1.55045	2.16582	3.38381	4.0495	3.49218	3.6949	4.85566	4.76741	4.9309	3.86258	5.43471	6.596	3.38538	2.27447	5.02674	3.0919	5.07248	4.78721	3.67687	2.09773	3.6665	5.5742	5.01962	5.18006	4.85074	5.02738	3.32755	5.50775	2.95623	4.60216	3.33984	2.86748	2.38391	3.68747	3.77725	1.41662	4.76741	9.1346	4.76741	4.76741	4.90869	2.43179	7.20703	4.37086	5.84106	5.84106	2.18188	4.76741	2.55646
ANKRD54	6.06592	5.77095	5.77042	5.20824	5.79474	4.51163	6.78308	21.4181	5.39892	4.83605	4.54844	9.76914	9.68107	11.0859	4.96379	6.76625	4.71808	4.18706	4.05291	7.84227	4.16498	3.92137	4.08294	4.43005	4.66441	4.40867	2.86372	4.4769	2.81299	4.1431	3.9016	3.11647	4.83206	4.05859	2.11713	3.94747	4.76741	4.76741	14.7511	15.4755	5.54858	11.139	9.34161	7.14357	2.6592	2.6592	2.18188	15.7234	7.33614
ANKRD6	2.79291	10.7008	2.91057	4.15664	3.10628	4.70375	4.85566	14.1602	4.34924	4.83605	4.21547	8.78086	2.04548	3.36122	4.3173	6.57435	3.98214	3.52179	5.1215	9.81214	4.95108	6.44672	5.57752	6.09018	2.27501	4.24053	4.60681	5.56584	4.21343	6.05926	4.64892	4.37737	5.51502	5.78737	5.17491	6.97337	4.76741	8.60041	4.76741	4.76741	4.65137	2.43179	2.10584	2.11158	2.6592	2.6592	2.18188	4.76741	2.55646
ANKRD61	4.3791	2.16582	1.53249	1.4257	1.39668	1.56703	2.18714	4.76741	3.1185	1.43441	1.34916	2.62841	2.04548	2.27447	1.41788	1.77849	3.10021	1.09418	1.71642	2.09773	1.20318	1.41183	1.34726	1.35405	1.28104	1.24001	1.22546	1.31722	1.21036	1.28103	2.14781	1.24435	1.37986	1.27336	1.23484	1.41662	4.76741	4.76741	4.76741	4.76741	1.98015	2.43179	3.85684	5.1912	2.6592	2.6592	2.18188	4.76741	2.55646
ANKRD9	1.55045	2.16582	1.53249	1.4257	1.39668	1.56703	2.18714	9.57296	2.33024	2.41318	2.56895	7.18029	2.04548	2.27447	3.07829	5.86571	1.14991	1.09418	1.90839	2.09773	1.9681	1.41183	1.34726	2.40209	1.28104	1.24001	1.22546	2.27135	1.21036	1.28103	1.03171	1.24435	1.37986	1.27336	1.23484	2.76056	4.76741	10.6974	4.76741	4.76741	5.0373	5.11735	3.85684	6.87117	2.6592	2.6592	2.18188	4.76741	2.55646
ANKS1B	1.55045	5.44261	1.53249	1.4257	1.39668	1.56703	2.18714	4.76741	1.49816	1.43441	2.56895	2.62841	2.04548	2.27447	1.41788	1.77849	2.98545	1.09418	3.16706	4.37975	3.15569	4.51335	2.81564	3.9105	2.19558	2.03622	4.61931	4.63319	4.80905	4.8991	2.14781	4.94529	3.80675	3.9403	2.68442	2.66253	4.76741	4.76741	4.76741	4.76741	1.98015	2.43179	2.10584	2.11158	5.06311	5.06311	2.18188	4.76741	2.55646
ANKS3	3.70822	2.16582	3.84845	3.00838	3.56934	4.02491	5.23513	4.76741	3.56944	2.62096	4.90907	9.26843	4.1822	4.89706	3.12834	5.84668	2.89898	2.82835	3.09141	3.37074	3.10576	3.0449	1.34726	3.03985	2.74272	2.45064	2.54001	3.08176	2.35596	2.08174	3.07712	2.55359	2.78849	3.39644	2.68442	3.42417	4.76741	4.76741	4.76741	4.76741	1.98015	10.0533	6.93148	7.02141	2.6592	2.6592	2.18188	4.76741	2.55646
ANKS4B	1.55045	7.09047	1.53249	1.4257	1.39668	1.56703	4.35503	4.76741	2.63204	1.43441	1.34916	2.62841	2.04548	2.27447	1.41788	1.77849	1.14991	1.09418	4.19529	7.54617	3.86617	3.01045	6.3945	3.37612	1.28104	1.24001	3.68539	1.31722	3.4152	2.31687	3.18498	3.93556	2.81043	3.47832	2.42893	3.47192	22.9958	4.76741	4.76741	4.76741	1.98015	4.89204	2.10584	3.95709	5.74746	5.74746	7.17926	16.7613	6.46694
ANKS6	4.56469	2.16582	1.53249	4.42382	3.56934	3.87189	5.69924	10.2428	4.90977	3.1017	4.87069	2.62841	2.04548	2.27447	5.04191	1.77849	3.37205	3.73352	2.51714	2.09773	2.32725	3.20169	4.53218	4.23446	3.38004	2.63713	2.27623	3.97221	2.23547	1.98784	2.77431	2.3428	1.37986	2.92135	3.74033	3.8872	4.76741	11.6508	4.76741	4.76741	4.23327	10.4792	7.22966	6.92291	2.6592	2.6592	2.18188	15.8614	2.55646
ANKZF1	7.64366	9.91871	4.42613	4.64844	4.77865	5.84157	8.39576	19.5109	6.49513	5.39511	5.69341	13.0368	9.03429	9.31693	3.95418	8.49103	4.75292	4.76741	4.19055	8.80051	4.26514	4.17402	3.35171	3.98951	4.75185	3.98242	4.05818	4.8606	4.03551	3.2166	3.53364	4.01887	4.36974	4.64396	3.43786	6.02544	4.76741	4.76741	4.76741	4.76741	4.48049	7.20686	2.10584	2.11158	2.6592	2.6592	2.18188	4.76741	2.55646
ANLN	6.86455	10.0146	9.61635	8.97203	8.16224	9.38744	13.5382	17.5393	9.0614	8.58883	7.77666	11.9719	8.0767	9.22595	8.06689	7.18633	7.66541	7.33037	6.46207	10.5351	6.02329	8.6256	8.37517	8.45849	8.77241	7.84152	6.91908	7.7405	6.77811	7.88255	6.7731	7.04569	6.74654	7.6575	7.24592	6.48116	4.76741	15.0162	20.5504	4.76741	1.98015	11.5266	10.9305	10.6176	13.9565	13.9565	12.532	27.1804	10.0179
ANO1	1.55045	2.16582	1.53249	1.4257	1.39668	1.56703	2.18714	4.76741	1.49816	1.43441	1.34916	2.62841	2.04548	2.27447	1.41788	1.77849	1.14991	1.09418	1.26505	2.09773	1.20318	1.41183	1.34726	1.35405	1.28104	1.24001	1.22546	2.53281	1.21036	1.28103	1.03171	1.24435	1.37986	1.27336	2.49234	1.41662	4.76741	13.529	15.4579	19.15	1.98015	2.43179	2.10584	5.02376	2.6592	2.6592	2.18188	4.76741	8.41497
ANO10	6.65602	9.2459	3.71413	4.96138	3.21752	3.48484	6.5075	14.5294	4.84378	4.57986	4.60153	8.81148	7.20276	6.8456	2.25727	5.59263	3.23211	3.29874	5.67123	8.43435	5.58611	6.0634	5.08698	5.53902	5.10695	4.94963	5.20349	5.71943	5.16889	5.73299	3.78951	5.35201	6.41061	5.36073	5.37514	5.9165	4.76741	11.9905	4.76741	11.2158	4.48049	8.24378	5.74378	4.83561	7.21587	7.21587	4.63508	11.4325	5.80635
ANO2	1.55045	2.16582	1.53249	1.4257	1.39668	3.15177	2.18714	4.76741	1.49816	1.43441	1.34916	2.62841	2.04548	2.27447	1.41788	1.77849	1.14991	1.09418	1.26505	2.09773	1.20318	1.41183	1.34726	1.35405	1.28104	1.24001	2.02385	1.31722	2.55633	1.28103	1.03171	2.30229	1.37986	1.27336	1.23484	1.41662	4.76741	4.76741	4.76741	4.76741	1.98015	6.19086	2.10584	2.11158	2.6592	2.6592	2.18188	4.76741	2.55646
ANO3	1.55045	2.16582	1.53249	4.13604	1.39668	5.04066	8.18164	10.5343	4.68527	2.52227	3.82725	6.86869	5.02054	4.21051	2.78287	3.38464	1.14991	1.09418	1.26505	2.09773	1.9681	2.27044	4.38486	3.03985	1.28104	2.60278	3.1506	2.78269	3.1114	2.31687	1.03171	3.38849	1.81617	1.95353	2.94009	1.41662	4.76741	4.76741	4.76741	4.76741	1.98015	2.43179	2.10584	2.11158	2.6592	2.6592	8.58712	4.76741	4.87171
ANO4	6.09243	10.3835	1.53249	1.4257	1.39668	1.56703	2.18714	4.76741	1.49816	1.43441	1.34916	2.62841	2.04548	4.62662	1.41788	1.77849	3.23211	5.13369	6.24999	9.9143	5.86038	6.2204	5.79631	6.38537	3.88246	5.48935	6.34795	5.68689	6.14752	5.27041	3.76361	6.27083	6.51921	5.70683	5.56617	7.32044	4.76741	4.76741	4.76741	4.76741	1.98015	4.48824	2.10584	2.11158	10.482	10.482	4.49053	4.76741	2.55646
ANO5	1.55045	8.09011	1.53249	2.32931	1.39668	1.56703	2.18714	4.76741	2.71639	1.43441	1.34916	2.62841	2.04548	3.65178	1.41788	1.77849	3.55604	1.09418	4.49378	2.09773	4.47251	4.59792	3.67802	4.87533	3.58558	3.58376	4.04641	4.49152	4.17694	4.77228	3.97955	4.17572	3.9546	4.72469	4.18753	3.07909	20.7392	7.60211	14.1394	17.7591	3.03844	7.99574	4.37941	4.542	11.4796	11.4796	8.53007	16.7405	10.7062
ANO6	4.5474	5.61533	8.73088	8.381	8.09303	8.73532	13.0329	15.8261	7.90362	7.53138	6.68882	11.9194	6.66542	7.41751	7.50243	6.94125	5.26929	5.01486	4.18106	4.22483	4.42138	6.25866	6.03175	5.92011	5.9534	5.5715	5.24571	5.77192	4.60068	6.0959	4.6726	5.44788	5.06442	5.15426	5.6757	4.46432	11.3417	4.76741	13.6355	14.0012	7.14666	10.8216	8.80052	7.96317	7.75662	7.75662	11.7104	19.0494	5.61334
ANO8	1.55045	2.16582	1.53249	1.4257	1.39668	1.56703	2.18714	4.76741	1.49816	1.43441	3.34269	2.62841	2.04548	2.27447	1.41788	3.24663	3.13523	2.36442	1.26505	2.09773	1.20318	1.41183	2.81564	1.35405	1.28104	1.24001	1.22546	1.31722	1.21036	1.28103	2.77431	1.24435	1.37986	1.27336	1.23484	1.41662	4.76741	4.76741	10.7848	9.93004	1.98015	2.43179	4.05174	2.11158	4.21536	4.21536	3.72622	8.74582	5.74423
ANP32A	4.51213	12.5692	11.108	10.4017	9.89425	10.6579	16.5659	20.6984	6.2928	6.81826	5.85342	13.742	6.19823	7.52146	8.13566	10.0636	3.53517	3.29874	5.33643	9.98667	5.33597	6.31485	6.08415	5.66968	3.25712	4.93686	3.98508	5.26762	3.87332	5.24165	4.60977	4.12825	6.06531	5.0061	5.72985	6.68686	4.76741	4.76741	4.76741	4.76741	1.98015	2.43179	2.10584	2.11158	2.6592	2.6592	2.18188	4.76741	2.55646
ANP32B	6.02963	2.16582	8.81892	8.453	7.88675	8.91396	13.0948	15.0181	7.64684	7.38535	6.36799	9.45045	9.13063	8.15137	8.73053	6.28215	6.52142	6.24614	3.71748	5.58427	3.48765	6.84676	5.88247	5.63746	7.59846	6.07711	5.33143	5.77192	5.48134	5.64664	5.2209	5.51968	3.29779	5.4458	5.32821	3.2075	25.0673	32.0349	31.7452	32.33	13.1732	15.2108	14.8367	14.3247	8.35826	8.35826	11.7484	28.6927	17.2979
ANP32E	4.87602	10.7597	10.5617	9.86765	9.30158	10.0735	15.3283	18.0153	7.51545	6.76562	5.79709	11.8351	6.22421	6.57778	7.59885	7.57413	3.70656	4.80171	6.28592	9.86993	6.04903	7.5615	7.86759	7.59108	4.48801	7.10762	7.11889	6.99693	7.06224	7.07095	5.19051	7.26351	6.41876	6.91997	6.72309	6.35338	4.76741	4.76741	4.76741	4.76741	3.71912	2.43179	4.9801	2.11158	2.6592	2.6592	2.18188	4.76741	2.55646
ANPEP	1.55045	2.16582	1.53249	3.00838	1.39668	1.56703	3.95478	4.76741	3.00037	3.56953	2.49676	2.62841	4.69674	4.69849	2.71198	1.77849	1.14991	1.09418	1.26505	2.09773	1.9021	1.41183	1.34726	1.35405	1.28104	1.24001	1.22546	1.31722	1.21036	3.2166	1.03171	1.24435	1.37986	1.27336	1.23484	2.4329	4.76741	24.2301	4.76741	4.76741	9.10315	15.1866	11.3414	13.616	2.6592	2.6592	2.18188	4.76741	2.55646
ANTXR1	1.55045	2.16582	4.49861	4.02669	5.51456	4.60103	6.78308	9.57296	4.77352	4.25827	3.17148	2.62841	2.04548	2.27447	3.02562	1.77849	4.05309	1.09418	1.26505	2.09773	1.20318	4.17402	1.34726	1.35405	1.28104	1.24001	1.22546	1.31722	1.21036	3.48664	1.03171	1.24435	1.37986	1.27336	1.23484	1.41662	4.76741	4.76741	4.76741	4.76741	1.98015	2.43179	2.10584	2.11158	2.6592	2.6592	2.18188	4.76741	6.91918
ANTXR2	1.55045	5.14112	4.23564	5.3059	4.30155	5.83436	6.4771	11.0525	3.1185	1.43441	4.14922	2.62841	2.04548	2.27447	1.41788	1.77849	4.01836	3.33031	4.17625	6.59023	3.90792	5.78548	3.37562	4.90552	1.28104	4.50546	4.37851	4.79948	3.93081	4.5481	4.17	4.81656	4.19718	4.64765	4.87071	4.8432	4.76741	4.76741	4.76741	4.76741	1.98015	2.43179	2.10584	2.11158	2.6592	2.6592	2.18188	4.76741	2.55646
ANXA1	4.52996	6.32594	8.78697	7.49329	8.37712	9.68424	13.1922	31.2282	7.69815	8.60432	7.44652	12.7322	9.60242	10.2109	6.70778	7.8313	4.1391	3.90027	1.26505	2.09773	1.20318	1.41183	2.40243	1.35405	1.28104	1.81277	1.82857	2.10748	4.16284	2.24494	1.03171	3.24116	1.37986	2.24513	1.23484	5.81351	4.76741	4.76741	4.76741	4.76741	1.98015	2.43179	4.52008	2.11158	2.6592	2.6592	2.18188	4.76741	2.55646
ANXA11	3.63217	2.16582	5.02786	4.0495	4.20762	4.46415	7.4694	15.2386	6.05856	6.19888	6.21823	8.65312	5.94162	5.7145	3.86309	5.8273	3.80384	1.09418	2.35559	2.09773	2.91488	1.41183	2.01152	1.35405	1.28104	2.21485	1.22546	2.47393	1.21036	2.38361	1.03171	1.24435	3.10806	2.46612	2.20586	3.64304	15.6495	20.9821	13.6355	14.4479	8.73464	9.97546	11.5349	11.7617	5.43567	5.43567	7.2853	7.46171	9.09102
ANXA2	7.64257	7.57843	9.51973	8.97067	8.64863	9.34811	13.6505	32.1006	9.00163	8.65015	8.08164	17.9431	13.1206	13.408	9.00758	12.0842	5.35846	5.10152	3.86404	5.93816	3.44235	4.627	2.10327	4.44603	4.03036	4.66536	4.68788	4.73415	5.14764	3.99803	3.14067	4.9899	2.97035	3.72816	2.3954	6.19118	4.76741	4.76741	4.76741	4.76741	1.98015	2.43179	8.80852	9.68538	2.6592	2.6592	2.18188	4.76741	2.55646
ANXA3	1.55045	7.15285	7.75346	7.09302	6.98715	7.08775	11.3854	25.7922	6.58254	7.23725	6.93208	15.2251	2.04548	5.37947	6.73401	9.63468	2.63278	1.09418	3.75638	6.95314	4.33854	4.78598	3.71204	2.63031	1.28104	1.96777	4.22312	2.86673	4.23552	3.79838	2.08766	4.15494	5.07112	2.46612	1.71025	5.29758	4.76741	22.27	4.76741	4.76741	9.68432	9.88014	10.5074	10.0759	2.6592	2.6592	2.18188	4.76741	2.55646
ANXA4	1.55045	7.0255	5.16417	5.0589	4.33682	4.25119	8.58418	11.0525	3.9914	4.42746	3.05215	11.5919	6.03224	2.27447	6.31928	5.97447	3.10021	3.23156	4.02495	5.98986	3.27631	2.27044	3.67802	2.40209	1.28104	1.24001	3.7784	2.64076	4.22233	2.70636	3.53364	4.30918	2.31499	3.15285	2.42893	4.03162	11.3417	19.1504	17.3946	14.2636	8.28505	4.89204	2.10584	4.37086	5.74746	5.74746	5.62631	12.5883	6.74394
ANXA5	8.21089	8.02145	8.12815	7.48616	7.42472	7.88717	11.3139	26.9192	7.36031	7.11633	6.8056	14.0667	11.3651	12.606	7.19426	9.69924	5.51232	5.12417	5.47502	7.75783	5.51651	6.56665	6.17314	6.05112	6.00183	5.20979	5.74184	6.12994	5.81909	5.77654	4.39842	5.91725	6.28146	5.74962	5.91396	7.07281	18.0997	19.5318	4.76741	4.76741	9.19968	8.76346	10.4133	8.09441	5.74746	5.74746	6.66499	4.76741	2.55646
ANXA6	5.77707	2.16582	9.36594	8.53191	8.53822	8.93042	12.913	25.6332	8.70889	7.73757	7.39322	15.8667	11.1006	10.762	7.93531	11.319	3.53517	3.67574	2.70398	2.09773	2.87114	3.97721	1.34726	3.9105	1.28104	2.81923	2.02385	2.90611	2.39275	3.13468	2.25531	1.95207	4.10121	2.54151	1.78101	2.84995	4.76741	4.76741	4.76741	4.76741	1.98015	2.43179	6.98539	4.37086	2.6592	2.6592	2.18188	4.76741	2.55646
ANXA7	7.14542	12.2043	5.51304	5.31253	5.92106	5.39959	9.73954	21.2979	5.86979	6.14882	5.52881	12.8871	6.97398	8.03594	6.15835	8.71067	3.77268	3.90027	6.28971	10.8193	5.90303	6.03143	6.6335	6.10481	2.34816	5.56127	5.39172	5.57282	5.42403	5.43591	4.06343	5.68991	6.4013	5.59274	5.46003	6.93476	22.7992	23.7889	4.76741	20.5473	10.1582	12.0094	12.9578	12.2295	15.5471	15.5471	13.1242	25.986	15.9009
ANXA8	5.43473	2.16582	7.53784	8.42548	7.51146	8.59938	12.3333	26.1976	7.87928	8.17636	7.55215	17.0272	11.8348	10.2351	7.37766	12.2486	1.14991	2.70181	1.96437	3.37074	2.19105	1.41183	1.34726	1.35405	1.28104	1.24001	1.22546	1.31722	1.21036	1.28103	1.03171	1.24435	2.35004	1.27336	1.23484	5.89497	4.76741	4.76741	4.76741	4.76741	1.98015	2.43179	5.55215	4.17796	2.6592	2.6592	2.18188	4.76741	2.55646
ANXA9	1.55045	2.16582	1.53249	1.4257	4.30155	1.56703	2.18714	4.76741	1.49816	1.43441	1.34916	2.62841	2.04548	4.21051	1.41788	1.77849	1.14991	1.09418	1.26505	2.09773	1.20318	1.41183	1.34726	2.40209	1.28104	1.81277	1.22546	1.31722	1.21036	1.28103	1.03171	1.24435	2.78849	1.27336	1.23484	1.41662	4.76741	4.76741	4.76741	4.76741	1.98015	4.32993	9.62295	5.56442	2.6592	2.6592	2.18188	4.76741	2.55646
AOAH	4.78152	2.16582	1.53249	2.32931	2.35619	1.56703	2.18714	10.2428	1.49816	1.43441	2.13883	2.62841	5.81143	4.00922	1.41788	1.77849	3.31887	2.36442	2.20195	5.25115	2.36828	3.33751	5.09102	2.97052	2.34816	3.11962	3.48619	4.19521	3.36939	3.07569	2.43256	3.72458	2.44835	2.73639	2.94009	3.85575	4.76741	4.76741	4.76741	4.76741	1.98015	2.43179	2.10584	2.11158	2.6592	2.6592	2.18188	4.76741	2.55646
AOC2	5.21882	6.21851	3.56127	1.4257	2.57749	1.56703	2.18714	12.7316	4.53029	3.81912	3.17148	6.15797	6.70305	7.04234	1.41788	3.0919	3.13523	3.29874	2.51714	4.97981	2.36828	2.77475	1.34726	1.35405	4.0417	3.58376	2.08046	1.31722	2.79048	1.28103	1.03171	2.55359	1.37986	3.13407	1.84658	3.37417	4.76741	4.76741	4.76741	16.7579	7.06726	7.1744	2.10584	7.12879	2.6592	2.6592	2.18188	4.76741	9.1217
AOC3	3.14711	2.16582	1.53249	1.4257	1.39668	1.56703	2.18714	4.76741	1.49816	1.43441	1.34916	2.62841	2.04548	3.77972	1.41788	1.77849	2.74966	1.09418	1.26505	2.09773	1.20318	1.41183	1.34726	1.35405	1.28104	2.40823	1.22546	1.31722	1.21036	1.28103	1.03171	1.24435	1.37986	1.27336	1.23484	2.84995	4.76741	8.60041	4.76741	4.76741	1.98015	7.82357	2.10584	5.13746	2.6592	2.6592	4.70261	4.76741	2.55646
AOPEP	1.55045	2.16582	4.34843	3.12571	2.75885	3.07153	4.23255	4.76741	2.54051	2.22434	3.17148	2.62841	2.04548	2.27447	1.41788	3.50931	1.14991	1.09418	2.31954	2.09773	2.0294	3.07829	1.34726	3.88267	2.94769	1.24001	3.24349	2.94392	2.97487	2.94508	2.3037	3.42482	1.81617	3.07524	2.60712	1.41662	4.76741	4.76741	4.76741	4.76741	1.98015	5.40904	2.10584	2.11158	2.6592	2.6592	2.18188	4.76741	2.55646
AOX1	4.9016	2.16582	6.85826	6.44874	5.7742	6.60487	9.66813	4.76741	6.88869	6.34261	5.86759	9.19536	2.04548	4.11293	4.59641	5.74682	4.52432	3.61338	1.26505	5.77149	1.9681	4.17402	5.18358	4.49254	5.04072	2.40823	3.3539	4.40794	2.49454	4.62522	2.8895	3.42482	2.38391	3.90815	3.27566	1.41662	4.76741	4.76741	4.76741	4.76741	1.98015	2.43179	2.10584	4.17796	2.6592	2.6592	6.32702	4.76741	2.55646
AP1AR	5.08766	9.15526	7.17196	6.89342	7.16313	7.61795	11.1402	20.6984	7.00982	6.83519	5.41622	8.92937	8.15514	9.63751	7.3929	6.0256	4.32987	3.15809	5.1697	7.84227	4.36705	5.12242	6.67324	5.70529	4.37752	4.27897	4.9807	4.73415	4.99919	5.02176	3.77666	5.13872	4.71442	4.92066	4.42987	6.35338	4.76741	20.3518	4.76741	12.7874	9.18295	7.47448	4.64875	5.86395	2.6592	2.6592	2.18188	4.76741	2.55646
AP1B1	5.33627	8.12325	7.72097	6.9754	7.0801	7.54242	10.4372	19.3423	6.81985	6.13311	6.43572	11.7914	7.81262	9.43088	6.31276	8.4463	4.67105	4.63097	4.46272	8.5557	4.58543	5.65574	5.89143	5.77279	4.74666	4.89743	3.86982	5.51269	4.23988	4.81955	4.58831	4.35659	5.42512	5.48629	5.29197	6.31946	4.76741	4.76741	4.76741	4.76741	1.98015	6.55235	2.10584	8.91338	2.6592	2.6592	2.18188	4.76741	2.55646
AP1G1	9.10038	10.4663	8.54514	8.04297	7.94338	8.5805	11.9284	25.5984	8.28618	7.63996	7.37744	12.3738	10.5306	11.8393	7.44806	9.10185	6.89957	6.65548	5.39639	9.74994	5.14942	1.41183	6.47957	5.88071	7.44838	5.05261	3.79433	5.24484	4.24417	5.5701	3.88499	4.211	5.70599	4.73144	4.72098	7.3606	21.5101	24.5634	11.1228	14.4479	9.56809	13.1241	10.1601	10.6355	10.5142	10.5142	9.01619	18.1624	7.3093
AP1G2	4.58159	2.16582	4.78565	5.05041	4.98962	5.67162	6.95083	13.2763	5.825	5.47874	5.45285	12.1731	7.24204	7.14048	4.79648	8.1548	4.23541	3.85382	3.35068	4.14092	2.93599	3.36264	1.34726	3.03985	2.94769	3.28082	2.7166	3.38176	3.06269	3.29186	2.25531	3.26984	3.43419	3.70804	4.12116	3.64304	4.76741	4.76741	4.76741	4.76741	1.98015	2.43179	2.10584	5.89753	2.6592	2.6592	2.18188	4.76741	2.55646
AP1M1	3.87846	5.24822	1.53249	3.12571	3.80049	2.89156	4.35503	4.76741	4.08683	4.68113	4.17627	7.73659	4.07583	4.30262	2.25727	5.11617	3.70656	3.94415	4.25007	6.96657	4.58543	5.4285	6.06799	4.94438	3.35672	4.4225	4.67924	5.36523	4.8531	4.26845	3.76361	4.9321	5.12555	5.29089	4.46734	5.75033	18.4134	17.3114	14.5194	15.8135	6.84271	9.2362	7.65936	7.57507	8.71619	8.71619	7.27243	16.9832	9.1116
AP1M2	6.22778	7.12198	8.26661	7.33218	6.55795	7.67742	11.56	17.9834	6.52666	5.95611	5.98867	12.2589	8.94357	8.89114	6.83532	8.88203	4.3539	3.33031	4.66083	5.12151	4.57292	5.11804	6.17584	6.17481	2.74272	5.16304	5.66359	5.43511	5.64328	4.35626	3.25348	5.71243	5.69888	5.06824	3.98884	5.07135	4.76741	9.1346	17.6931	13.5654	1.98015	9.46333	9.36393	10.547	7.94861	7.94861	8.09805	4.76741	11.2768
AP1S1	6.50074	10.0723	6.45115	5.50493	5.43041	5.9312	8.01706	18.781	7.79546	6.71283	7.02416	11.8657	9.10537	8.99179	5.93326	8.09967	6.27408	5.65107	4.94098	8.97273	4.66003	5.4825	5.78648	5.2659	5.88557	5.86916	4.96195	4.96776	4.90121	4.47072	5.20491	4.95612	5.6183	5.03055	4.68258	5.79927	4.76741	9.37344	12.6556	8.23832	5.56987	8.24378	9.15661	8.67003	5.06311	5.06311	2.18188	11.2304	8.61194
AP1S2	5.94831	13.2714	3.0049	3.06868	1.39668	4.41456	5.0186	20.841	4.34924	5.13649	4.72282	9.33874	6.54627	8.5858	2.97011	5.97447	3.61572	3.36067	5.63403	11.7273	5.20146	5.46062	4.98412	4.39728	4.74141	5.37235	5.85911	5.98749	5.75415	4.89481	3.85647	5.82312	6.34066	5.09785	5.60883	7.33758	4.76741	14.9711	4.76741	4.76741	2.90805	7.86819	4.52008	2.11158	2.6592	2.6592	2.18188	4.76741	2.55646
AP1S3	2.61236	7.81559	5.89632	6.40626	5.82288	7.13672	9.84463	23.4194	6.39737	6.37438	5.32239	10.8764	9.63086	9.92603	6.33644	7.82312	1.14991	1.09418	2.42371	5.02858	2.48083	3.17218	1.34726	2.81514	1.28104	1.24001	3.40433	3.5526	3.20139	2.55898	1.03171	3.32453	3.43419	2.57697	3.0282	5.21641	4.76741	7.96801	11.5746	8.89909	5.69165	4.89204	2.10584	2.11158	6.39298	6.39298	3.30577	11.0156	2.55646
AP2A1	5.09828	2.16582	6.06182	5.38895	5.44207	6.35226	8.63186	4.76741	6.0659	5.59664	5.93329	5.58734	4.46181	4.00922	5.04943	4.4102	3.96972	3.94415	3.92931	5.12151	3.55148	4.5449	4.93791	5.00884	1.28104	4.17667	2.63272	4.12296	2.83496	4.06304	3.53364	2.64293	2.87342	4.81121	3.9831	4.05825	4.76741	4.76741	4.76741	4.76741	1.98015	2.43179	7.77392	8.45644	2.6592	2.6592	2.18188	4.76741	2.55646
AP2A2	6.67687	4.45705	5.28547	5.07565	5.53062	4.57933	8.15004	20.6693	6.92068	6.22384	6.48665	14.1468	10.064	9.78012	5.78439	8.77105	4.45751	4.14411	4.83528	5.85708	4.79966	5.57138	5.07876	5.19488	4.43812	4.11436	3.66738	5.21474	3.72239	4.83332	3.07712	3.62591	5.36703	4.82038	4.91213	5.40843	4.76741	4.76741	4.76741	4.76741	1.98015	2.43179	2.10584	2.11158	2.6592	2.6592	2.18188	4.76741	2.55646
AP2B1	5.89754	2.16582	8.02517	7.68454	7.28631	7.70257	11.5831	13.8548	8.3688	7.59636	7.01627	8.03347	6.72156	5.89362	7.16256	4.28677	6.14368	5.62952	4.45564	4.7093	4.89188	6.13597	7.35671	6.60824	6.22063	6.5232	5.59331	5.85682	5.38984	5.65414	5.30029	5.5689	5.32108	5.85066	5.96379	1.41662	4.76741	13.9194	4.76741	18.3843	7.29329	7.2386	6.62845	5.89753	6.46026	6.46026	10.2346	20.2641	11.4073
AP2M1	8.42036	9.7657	8.11758	7.566	7.48967	7.80435	11.3182	23.7343	8.50034	8.11934	7.84263	15.0837	11.1679	11.0729	7.81515	10.706	5.69539	5.73921	5.76187	8.73989	5.84738	6.30243	6.24488	6.43215	5.70731	5.812	6.47558	6.10762	6.58712	5.70685	4.8453	6.72583	6.39419	6.12195	5.77479	7.40621	4.76741	18.9428	4.76741	4.76741	7.44348	11.0514	11.4768	11.334	11.2543	11.2543	5.10844	4.76741	5.06409
AP2S1	6.23553	2.16582	5.90291	5.27211	4.97133	4.77959	6.7576	19.7299	6.56419	6.16273	6.26141	13.3802	10.0037	9.70871	4.97187	9.26956	4.47809	4.19745	3.35068	3.74949	3.7355	4.32932	2.10327	3.85404	5.19502	3.26427	4.33678	4.06777	3.93698	3.75565	3.80839	4.29126	4.00807	3.45183	3.12359	3.47192	4.76741	10.5367	4.76741	18.2084	5.48264	9.85193	10.3009	8.93619	2.6592	2.6592	2.18188	13.5058	6.85105
AP3B1	9.2124	11.7662	8.67188	8.4433	7.99701	8.89007	12.9114	28.2426	8.48521	8.30682	7.5303	14.3651	12.3715	13.3223	7.60069	10.1395	6.56035	5.84961	6.77404	11.077	6.47737	7.46239	7.45715	7.59995	7.16303	6.32443	6.47215	6.76649	6.3039	6.72867	5.34568	6.4945	7.26082	6.85458	6.81348	8.00976	4.76741	14.2701	17.3686	18.268	7.62031	9.3055	7.82056	6.56088	7.61701	7.61701	4.82959	12.5883	8.41497
AP3B2	5.18991	6.42654	1.53249	1.4257	1.39668	1.56703	2.18714	9.92408	3.70772	2.75335	3.46081	6.78209	5.37993	5.4253	1.41788	5.21417	2.8025	3.11859	5.08677	8.44946	4.93249	6.11621	6.58513	5.5944	2.78755	5.51123	4.6676	5.6425	4.6563	4.63655	4.13879	4.83149	5.05311	6.26444	5.33581	6.08493	4.76741	4.76741	4.76741	4.76741	1.98015	2.43179	2.10584	2.11158	2.6592	2.6592	2.18188	4.76741	2.55646
AP3D1	7.33008	10.6914	8.82076	8.34144	8.11042	8.72976	13.0263	23.3055	8.01464	7.5648	7.5844	14.7884	11.0507	11.3852	7.82011	9.95508	5.81607	5.53684	5.22922	10.3531	4.92623	6.62475	5.69304	6.08131	5.82062	5.39734	4.60369	6.28623	4.65358	5.72953	4.47575	4.69549	5.69171	5.69639	5.67224	6.88978	4.76741	15.7754	4.76741	4.76741	1.98015	10.3502	12.2847	11.3209	2.6592	2.6592	5.58911	17.136	2.55646
AP3M1	9.42644	13.0332	7.49355	7.19232	6.69866	7.82934	10.9211	25.9852	7.74714	7.60174	7.06544	13.2878	11.3722	12.2527	7.27706	9.70111	6.67022	6.08535	7.63503	11.707	7.23386	7.72803	8.73091	8.07211	7.6367	7.34149	7.1627	7.29146	7.03743	7.24447	6.31105	7.27403	8.25128	7.30249	7.20449	9.03993	4.76741	23.8852	10.4099	17.4232	9.99679	10.6178	10.1893	10.3115	13.1734	13.1734	10.4235	21.3406	8.4877
AP3M2	5.3103	5.44261	3.96814	4.3757	3.49218	3.22667	6.53724	4.76741	3.00037	2.71104	3.20825	2.62841	2.04548	2.27447	1.41788	3.0919	2.89898	3.29874	4.24115	5.29205	4.05748	5.93288	5.41787	5.79297	3.85537	5.2703	4.19353	5.11068	4.28224	4.94048	4.18512	4.45595	5.32805	5.47744	5.32185	3.26615	4.76741	15.916	19.0203	18.4222	4.87464	8.59712	2.10584	7.28356	2.6592	2.6592	7.29807	4.76741	10.2349
AP3S2	7.9653	7.57843	6.2353	5.6763	6.27771	6.97249	10.0035	20.4729	6.03242	5.82005	5.90213	11.9017	9.53861	9.55211	6.12496	9.45995	3.23211	4.15505	5.29222	7.54617	5.23009	4.83391	4.02413	4.47724	3.85537	3.65128	4.88965	5.1332	4.93117	4.2256	3.07712	5.19161	5.87116	5.01839	4.8449	6.03684	4.76741	18.4527	4.76741	4.76741	8.36802	9.28593	8.35629	9.48784	2.6592	2.6592	2.18188	4.76741	2.55646
AP4B1	6.28802	10.6818	4.29349	3.32652	3.77053	5.01112	7.27824	16.5293	4.15328	3.99541	4.34701	8.29014	7.24204	7.67737	2.78287	7.40909	2.89898	3.38994	4.71036	8.7766	4.45819	4.43852	2.18714	4.5075	2.53814	3.54805	4.69364	4.38384	4.58331	2.6598	1.03171	4.94747	5.16095	4.15097	4.17833	5.95822	4.76741	4.76741	4.76741	4.76741	1.98015	5.49634	2.10584	5.68373	2.6592	2.6592	2.18188	4.76741	2.55646
AP4E1	5.08766	5.34839	5.26225	5.67159	5.20876	5.5577	8.65526	13.7466	6.23804	5.65337	5.11745	9.75075	8.03957	8.06324	5.12153	5.88448	5.61323	4.94204	5.33643	7.23455	4.65142	6.48561	5.54	6.3897	5.60336	5.79637	6.0153	5.81078	5.77086	5.91611	4.14674	5.82803	5.50488	5.52646	5.37273	4.48182	4.76741	4.76741	4.76741	4.76741	6.51192	2.43179	7.6422	8.50522	2.6592	2.6592	2.18188	4.76741	2.55646
AP4M1	5.97769	2.16582	2.56691	2.44301	3.04573	3.15177	2.18714	13.4	4.46789	3.86258	4.82381	9.04029	7.53372	5.63694	3.68103	6.91653	3.37205	3.5457	2.7957	4.92946	2.28417	2.0257	1.34726	1.35405	3.70632	2.92283	2.27623	2.53281	2.83496	2.44587	3.38508	2.86748	3.8834	2.8722	3.81276	3.2075	4.76741	4.76741	4.76741	4.76741	1.98015	11.4624	7.88058	8.47492	2.6592	2.6592	2.18188	4.76741	2.55646
AP4S1	2.94826	2.16582	1.53249	1.4257	1.39668	1.56703	3.79501	9.92408	3.17303	4.85247	3.43261	8.29014	4.07583	6.14506	1.41788	4.89448	1.14991	1.09418	1.71642	2.09773	1.20318	2.81802	1.34726	1.35405	1.28104	1.24001	2.43646	1.31722	1.92888	1.28103	1.03171	2.3428	1.37986	1.27336	1.23484	1.41662	4.76741	4.76741	4.76741	4.76741	1.98015	5.40904	2.10584	2.11158	2.6592	2.6592	2.18188	4.76741	2.55646
AP5B1	3.63217	2.16582	1.53249	1.4257	1.39668	1.56703	2.18714	4.76741	1.49816	1.43441	4.60153	2.62841	4.54435	5.01715	1.41788	4.72206	1.14991	3.15809	1.26505	2.09773	1.20318	1.41183	2.40243	1.35405	1.28104	1.24001	1.22546	1.31722	1.21036	1.28103	1.03171	1.24435	1.37986	1.27336	1.23484	1.41662	4.76741	4.76741	4.76741	4.76741	1.98015	8.9276	5.74378	9.45279	5.84106	5.84106	2.18188	4.76741	2.55646
AP5M1	6.13522	11.782	4.20552	4.74467	4.41999	4.86782	6.09708	15.7038	5.14806	5.18497	3.84613	10.2379	7.81262	8.82428	4.44633	7.26494	3.95713	3.95826	5.71051	10.2039	5.79174	6.09439	4.51035	6.02627	2.59373	4.50961	5.94753	5.98445	5.80692	5.3465	4.11862	5.94631	6.50769	5.29089	5.47522	6.96267	4.76741	24.7424	4.76741	12.4832	9.88264	10.4287	9.03089	8.50522	11.6856	11.6856	9.38034	22.394	11.4988
AP5S1	6.9827	7.81559	6.10098	5.60915	4.77865	4.66379	6.56655	19.364	5.38529	5.47874	4.76741	12.3362	9.73211	10.748	3.88662	8.97255	3.77268	2.76763	4.62332	6.44696	4.30479	3.38713	1.34726	2.81514	1.28104	1.24001	4.68506	3.01538	4.47765	3.2166	1.03171	4.82652	5.45141	3.86638	3.42724	5.22476	4.76741	4.76741	4.76741	4.76741	1.98015	5.40904	2.10584	2.11158	2.6592	2.6592	2.18188	4.76741	2.55646
AP5Z1	4.49407	2.16582	2.69365	2.80272	3.67493	2.89156	2.18714	16.0581	4.56018	4.55842	5.57738	11.143	7.56512	7.94121	3.45942	8.0762	3.29093	4.38888	1.26505	2.09773	1.20318	1.41183	1.34726	1.35405	1.28104	3.60682	1.22546	1.31722	1.21036	1.28103	2.8895	1.82048	2.64574	1.27336	1.23484	1.41662	4.76741	4.76741	4.76741	4.76741	1.98015	5.40904	2.10584	4.17796	2.6592	2.6592	2.18188	4.76741	2.55646
APAF1	6.19646	11.1644	5.4555	5.35145	5.39466	5.84878	7.93395	19.2327	6.56651	6.07796	5.82934	9.14503	6.34744	8.28318	5.63997	5.46991	5.62358	5.07482	6.32368	11.6453	6.06053	8.81246	7.12612	7.75248	5.6259	6.53703	6.72417	8.07673	6.47153	7.98529	5.24561	6.5668	6.98526	7.25047	6.80749	6.56347	4.76741	4.76741	13.7871	4.76741	1.98015	2.43179	2.10584	2.11158	2.6592	2.6592	2.18188	7.13538	8.72826
APBA1	6.08367	6.85018	1.53249	1.4257	1.39668	1.56703	2.18714	4.76741	2.71639	2.0761	2.81355	2.62841	2.04548	2.27447	1.41788	3.38464	4.26225	4.19745	4.62623	5.88466	4.77499	5.44792	5.04542	5.45804	5.8825	4.97468	4.21822	4.91803	4.1816	4.95649	4.21447	4.31801	5.31411	4.90971	5.22047	5.41537	4.76741	4.76741	4.76741	12.9762	1.98015	2.43179	2.10584	2.11158	12.0411	12.0411	2.18188	20.1571	8.07329
APBA2	1.55045	2.16582	1.53249	1.4257	1.39668	1.56703	2.18714	10.2428	1.49816	1.43441	1.34916	8.20839	4.1822	5.01715	1.41788	3.24663	1.14991	1.09418	1.26505	2.09773	1.20318	1.41183	1.34726	1.35405	1.28104	1.24001	1.22546	1.31722	1.21036	1.28103	1.03171	1.24435	1.37986	1.27336	1.23484	1.41662	4.76741	4.76741	16.443	15.0505	1.98015	2.43179	2.10584	2.11158	2.6592	2.6592	4.49053	9.6788	6.50913
APBA3	4.79555	2.16582	1.53249	3.67183	4.40386	4.12747	6.34926	8.74009	4.9309	3.64219	4.30121	8.03347	6.92683	6.11561	3.26538	6.12208	2.63278	1.09418	2.70398	4.22483	2.91488	3.66152	1.34726	2.40209	4.58038	2.56713	2.90783	3.98472	3.0458	2.16692	1.03171	2.7497	2.81043	2.38399	3.13853	3.26615	4.76741	4.76741	4.76741	4.76741	1.98015	7.52883	6.81745	8.86207	2.6592	2.6592	2.18188	4.76741	2.55646
APBB1	1.55045	2.16582	4.74894	3.231	2.47288	1.56703	7.40247	10.2428	3.9138	3.58818	3.93545	6.38953	3.7012	5.89362	3.65218	5.66101	1.14991	1.09418	1.71642	2.09773	1.20318	2.0257	1.34726	1.35405	1.28104	1.24001	1.22546	1.31722	1.21036	1.28103	1.03171	1.74663	1.37986	1.27336	1.23484	4.00435	4.76741	4.76741	4.76741	4.76741	1.98015	2.43179	2.10584	5.38927	4.60041	4.60041	2.18188	4.76741	2.55646
APBB1IP	4.84982	9.55052	3.50526	2.32931	2.8386	4.70375	4.35503	15.1666	2.33024	1.99311	1.34916	4.76741	4.46181	6.02417	5.4816	4.28677	1.14991	3.38994	5.00714	9.84036	4.92412	5.65313	4.09432	5.4353	1.28104	4.75166	4.49646	4.58827	4.45762	4.86458	3.81458	4.59501	5.27844	4.93409	4.65868	5.99434	4.76741	4.76741	4.76741	4.76741	1.98015	2.43179	2.10584	2.11158	2.6592	2.6592	2.18188	4.76741	2.55646
APBB2	6.44492	9.48327	7.04859	6.54483	5.19402	7.13217	7.82022	16.3279	6.41865	5.78527	5.45643	2.62841	6.70305	8.68167	5.46678	6.63811	5.90571	5.33305	6.51584	9.04867	5.97311	7.69188	7.83519	7.91903	6.56203	6.77406	6.20543	7.24931	6.0352	7.18151	5.80438	6.3198	7.02093	7.14179	7.25518	6.79516	4.76741	4.76741	4.76741	4.76741	1.98015	10.2225	2.10584	5.47933	9.1523	9.1523	3.59814	9.14985	2.55646
APBB3	3.67085	2.16582	4.04132	2.32931	3.31759	1.56703	4.09979	11.7076	4.9309	4.00782	4.96405	11.431	5.37993	6.11561	3.49415	7.09527	3.74025	3.69544	1.90839	2.09773	1.20318	1.41183	1.34726	1.35405	2.10866	1.89362	1.22546	1.31722	1.21036	1.28103	1.78191	1.24435	1.37986	2.29377	1.23484	1.41662	4.76741	4.76741	4.76741	4.76741	1.98015	2.43179	2.10584	5.02376	2.6592	2.6592	2.18188	4.76741	2.55646
APC	6.66648	10.1369	9.03431	8.66607	8.48543	9.43531	13.2156	22.537	8.5736	8.20749	7.45063	13.0434	9.30634	10.8751	8.2885	8.3186	6.63619	6.23531	5.18576	10.3303	5.11627	8.15087	6.09715	7.43178	7.59871	5.59276	5.90733	7.28073	5.51523	7.74567	4.88874	5.87644	6.38047	6.83688	6.48026	6.66872	25.5795	21.4395	21.7842	22.9031	1.98015	2.43179	2.10584	2.11158	2.6592	2.6592	9.10335	16.7193	13.7663
APC2	2.79291	2.16582	1.53249	1.4257	1.39668	1.56703	2.18714	4.76741	2.8677	1.43441	1.34916	2.62841	2.04548	2.27447	1.41788	1.77849	1.14991	2.98674	2.11422	2.09773	1.20318	2.11401	2.63079	2.72706	1.28104	3.65128	2.27623	3.40488	2.04344	1.28103	3.22682	1.88867	2.31499	1.27336	1.23484	1.41662	14.6901	4.76741	12.4432	8.23832	1.98015	2.43179	2.10584	2.11158	9.42473	9.42473	7.78604	10.5412	6.46694
APEH	6.69486	6.2732	6.07317	4.52818	4.10392	3.87189	4.09979	18.4616	6.16711	5.76067	6.36239	13.0204	8.88538	8.76036	4.79648	8.70453	2.69326	3.61338	3.77896	5.68076	3.05276	2.4676	1.34726	3.82452	2.59373	1.24001	3.1506	3.35812	3.50017	2.83344	1.03171	3.47105	3.67939	3.38212	3.31302	5.11894	4.76741	15.5148	4.76741	4.76741	6.91053	11.5018	11.0074	11.4469	2.6592	2.6592	5.38859	4.76741	2.55646
APEX1	8.82231	8.87739	8.98604	8.43218	8.7471	9.05993	12.6624	26.1502	7.82534	7.15707	7.18579	13.3134	11.6634	12.1201	7.65996	9.00403	5.52204	5.42753	5.52461	6.40889	5.52397	6.00764	6.56849	5.70963	6.80171	5.87276	5.55863	5.46429	5.73557	4.71726	5.10106	5.82393	6.0137	5.49355	5.52745	5.10959	4.76741	4.76741	4.76741	4.76741	1.98015	10.3821	9.98294	9.64336	2.6592	2.6592	2.18188	4.76741	2.55646
APEX2	5.33627	10.576	6.471	5.65277	5.35764	5.84157	9.23628	17.6115	6.35894	5.65839	5.73726	9.76914	8.38618	9.31693	5.91093	7.17957	4.6764	4.80171	4.35077	8.62409	4.29173	5.7809	5.48489	5.23104	6.20558	5.20024	4.63776	5.17305	4.82696	4.74768	4.33997	5.14743	4.98957	5.18737	4.83613	4.51596	24.1736	17.074	22.3387	18.7459	6.50093	13.4073	10.601	10.7108	7.68801	7.68801	9.43685	21.4114	12.864
APH1A	6.66129	11.5082	6.45912	5.73931	5.28593	5.42059	9.36444	22.9236	4.31276	4.00782	4.55748	13.2878	9.65111	10.8929	5.80955	9.11092	3.65326	3.15809	4.06923	9.68722	3.43062	3.89236	4.2211	1.35405	3.75366	3.26427	2.8174	4.42368	2.61407	3.97529	3.64213	2.82218	4.48902	2.01968	2.8	5.39433	4.76741	4.76741	4.76741	4.76741	1.98015	8.7502	9.70034	9.55551	5.93028	5.93028	2.18188	4.76741	5.67994
APH1B	5.77125	9.60878	1.53249	1.4257	3.1634	1.56703	4.57461	4.76741	3.94031	3.87664	4.56645	4.76741	3.55178	4.38973	1.41788	4.62629	3.37205	3.98573	3.87745	9.02832	4.47251	5.08656	5.61598	4.34596	4.26101	4.5013	5.3878	4.99812	4.87852	4.72751	3.74355	4.97951	4.96501	4.86756	4.89787	4.24921	22.0538	4.76741	14.7511	10.8947	1.98015	2.43179	4.05174	3.38718	2.6592	2.6592	3.84469	4.76741	4.41347
API5	7.53148	10.399	8.73747	7.83103	7.2398	8.91396	11.6153	23.0063	7.22016	6.37689	5.84863	10.1198	8.65189	9.92887	5.91093	7.27757	6.29639	5.40997	6.14341	9.78141	5.99916	6.96811	6.405	6.96084	6.74733	6.07209	6.79438	6.39036	6.75893	6.58685	5.22368	6.98191	7.05377	6.34269	6.28009	6.54066	30.0778	26.7168	32.1633	31.3781	11.5606	13.0997	10.9924	10.0347	15.8266	15.8266	14.1317	26.7781	16.6103
APIP	6.03878	14.0914	5.62836	5.61898	5.27231	6.82034	9.73571	22.6543	5.71945	6.51675	5.38978	13.442	9.97767	10.9137	6.26157	9.17414	3.65326	3.49712	6.114	12.1553	5.5058	5.97382	3.52847	5.76047	4.24308	3.79134	7.22912	5.61616	7.12403	5.29558	3.14067	7.34701	6.08324	5.47591	4.8896	7.64938	4.76741	17.5763	24.1629	20.9223	7.37933	10.251	8.85569	9.7766	2.6592	2.6592	7.20654	11.976	9.19123
APLF	3.31588	9.96485	4.26491	3.41385	4.94325	4.93379	7.29662	13.0148	5.3784	4.88467	3.80795	9.42863	5.55175	5.51321	4.8432	5.95695	4.70267	4.58184	5.59526	11.0928	5.80028	7.043	6.77287	6.58015	5.23608	5.51935	6.20855	6.54052	6.10298	6.63592	4.33389	6.23842	6.89743	6.17817	6.29349	5.58189	4.76741	4.76741	4.76741	10.5407	4.90869	5.22009	2.10584	2.11158	2.6592	2.6592	6.73929	4.76741	7.67589
APLP1	3.99808	7.85512	1.53249	2.63855	4.354	4.36269	5.09406	4.76741	3.83027	3.69354	4.26539	2.62841	2.04548	2.27447	2.3658	4.15019	5.25077	4.41279	2.83833	6.79749	2.72472	5.95646	4.40965	3.69663	5.90524	5.02738	3.06488	5.05608	3.42628	5.32005	4.42055	2.67087	3.17036	3.68747	2.77802	3.64304	4.76741	4.76741	4.76741	4.76741	1.98015	6.96612	2.10584	2.11158	2.6592	2.6592	2.18188	4.76741	2.55646
APLP2	8.01724	8.42148	8.58882	8.31927	7.89233	8.67617	12.7512	26.1562	7.33237	6.5965	6.53273	14.9938	10.6169	11.1927	7.71603	10.3539	4.22626	4.08688	5.28798	9.4486	5.30932	5.79466	5.68867	6.04807	4.86925	4.64062	4.56496	6.00092	4.7009	5.48882	3.60225	4.7513	5.82714	5.49648	5.43003	5.69367	4.76741	22.4957	4.76741	4.76741	9.80066	14.2412	11.4206	13.0657	12.0447	12.0447	8.94637	17.0795	10.4539
APMAP	4.63105	2.16582	5.65334	5.53202	4.91434	5.22816	5.84326	13.635	5.19824	3.93115	5.07603	8.20839	7.17607	6.70685	5.29401	6.72819	3.51372	1.09418	2.06691	4.37975	3.27631	3.66152	1.34726	3.9105	1.28104	3.23023	2.43646	3.44947	1.92888	4.31738	2.20347	2.86748	3.20017	2.9905	2.24716	3.14531	4.76741	12.76	20.6927	4.76741	1.98015	8.05617	8.39872	7.1726	2.6592	2.6592	2.18188	9.3353	2.55646
APOA1	1.55045	2.16582	1.53249	4.15664	3.64092	3.87189	6.09708	14.3497	3.41086	4.64843	4.81699	14.8932	4.76741	3.65178	3.73647	9.18135	3.42202	3.61338	1.26505	2.09773	1.20318	1.41183	1.34726	1.35405	1.28104	1.24001	1.22546	1.31722	3.20139	1.28103	1.03171	2.3428	1.37986	1.27336	1.23484	4.10939	4.76741	4.76741	4.76741	4.76741	1.98015	4.76741	2.10584	5.96267	2.6592	2.6592	2.18188	4.76741	2.55646
APOA2	1.55045	2.16582	1.53249	1.4257	1.39668	1.56703	2.18714	4.76741	1.49816	1.43441	1.34916	2.62841	2.04548	2.27447	1.41788	1.77849	1.14991	1.09418	1.26505	2.09773	1.20318	1.41183	1.34726	1.35405	1.28104	1.24001	1.22546	2.69049	1.21036	1.28103	1.03171	1.24435	1.81617	1.27336	1.23484	1.41662	4.76741	4.76741	4.76741	4.76741	5.0677	2.43179	2.10584	2.11158	10.974	10.974	6.92704	4.76741	2.55646
APOBEC1	1.55045	2.16582	1.53249	2.32931	1.39668	4.60103	4.23255	4.76741	1.49816	1.43441	1.34916	2.62841	2.04548	2.27447	1.41788	1.77849	1.14991	1.09418	1.26505	2.09773	1.20318	1.41183	1.34726	1.35405	1.28104	1.24001	1.22546	1.31722	1.21036	1.28103	1.03171	1.24435	1.37986	1.27336	1.23484	1.41662	4.76741	4.76741	4.76741	4.76741	1.98015	2.43179	2.10584	2.11158	2.6592	2.6592	2.18188	4.76741	2.55646
APOBEC2	3.77946	6.37705	1.53249	1.4257	1.39668	1.56703	2.18714	13.0148	1.49816	1.43441	2.86617	2.62841	6.56682	7.84068	1.41788	1.77849	1.14991	1.09418	4.66368	3.8572	3.15569	5.21503	3.67802	4.75597	1.28104	3.97492	3.611	4.28063	3.50017	4.38624	4.02267	3.83626	3.87602	3.84906	4.67202	4.08418	4.76741	4.76741	4.76741	4.76741	1.98015	5.65891	6.52442	6.02506	2.6592	2.6592	2.18188	4.76741	2.55646
APOD	1.55045	4.61992	1.53249	1.4257	1.39668	1.56703	3.95478	4.76741	1.49816	1.43441	1.34916	2.62841	2.04548	2.27447	1.41788	1.77849	1.14991	2.2515	1.84881	3.22002	1.20318	4.21778	5.04117	4.4138	1.28104	4.33613	2.31906	3.8229	2.64154	2.90934	3.25348	2.58439	2.50886	3.41064	4.18753	1.41662	11.5317	4.76741	4.76741	4.76741	1.98015	2.43179	2.10584	2.11158	2.6592	2.6592	2.18188	4.76741	2.55646
APOE	1.55045	2.16582	1.53249	1.4257	1.39668	1.56703	3.79501	4.76741	2.79467	2.29119	3.40354	5.58734	2.04548	2.27447	1.41788	1.77849	1.14991	1.09418	1.26505	2.09773	1.20318	1.41183	1.34726	1.35405	1.28104	1.24001	1.22546	1.31722	1.21036	1.28103	1.03171	1.82048	1.37986	1.27336	1.23484	1.41662	4.76741	16.1165	4.76741	8.58444	5.21077	6.72963	9.90745	9.07439	2.6592	2.6592	2.18188	4.76741	4.97039
APOF	3.90955	2.16582	1.53249	1.4257	1.39668	1.56703	2.18714	4.76741	1.49816	1.43441	1.34916	2.62841	2.04548	2.27447	1.41788	1.77849	1.14991	1.09418	1.26505	2.09773	1.20318	1.41183	1.34726	1.35405	1.28104	1.24001	1.22546	1.31722	1.21036	1.28103	1.03171	1.24435	1.37986	1.27336	1.23484	1.41662	4.76741	7.96801	4.76741	4.76741	1.98015	2.43179	2.10584	2.11158	2.6592	2.6592	2.18188	4.76741	2.55646
APOH	1.55045	2.16582	1.53249	1.4257	1.39668	1.56703	2.18714	4.76741	1.49816	1.43441	1.34916	2.62841	2.04548	2.27447	1.41788	1.77849	1.14991	1.09418	1.26505	2.09773	1.20318	1.41183	1.34726	1.35405	1.28104	1.24001	1.96343	1.31722	1.92888	1.28103	1.03171	2.0668	1.37986	1.27336	1.23484	2.93218	4.76741	14.4853	4.76741	4.76741	5.82164	5.7349	2.10584	4.542	2.6592	2.6592	2.18188	4.76741	8.21096
APOLD1	3.70822	5.69514	3.80547	2.44301	3.26878	3.29695	5.48424	4.76741	4.8882	3.95733	4.2894	5.22134	4.07583	3.65178	3.02562	1.77849	3.99438	3.44531	2.5463	4.4517	2.58052	2.93782	2.85679	2.89591	3.08412	3.85396	3.18264	3.2833	2.91762	2.94508	3.27923	3.08238	2.53777	3.22435	2.90231	3.68172	4.76741	4.76741	4.76741	4.76741	1.98015	2.43179	2.10584	2.11158	2.6592	2.6592	2.18188	4.76741	2.55646
APOO	8.3426	10.368	6.87205	6.13338	5.61198	7.37075	9.24689	26.4689	6.03624	6.82715	5.26309	12.5168	11.304	12.658	7.55659	8.99256	4.42198	3.95826	6.41704	9.70914	6.00831	5.6239	2.10327	4.59301	5.30161	4.56591	6.52325	5.53963	6.26341	4.89058	3.66503	6.41754	6.96345	4.67286	4.71598	6.6768	4.76741	20.1368	4.76741	4.76741	8.77335	10.6542	7.25209	8.50522	12.8381	12.8381	9.67861	20.2641	7.01671
APOOL	4.51213	2.16582	6.78976	6.19404	5.62657	6.96991	8.61611	19.0496	5.82957	5.98566	5.3346	10.042	7.06398	9.19001	5.51527	5.93926	3.53517	1.09418	1.26505	2.09773	1.20318	1.41183	1.34726	1.35405	1.28104	2.49118	1.22546	1.31722	2.46186	1.28103	1.03171	1.95207	1.37986	1.27336	1.23484	1.41662	4.76741	14.9711	4.76741	4.76741	7.62031	7.2386	6.78754	7.37447	2.6592	2.6592	2.18188	4.76741	2.55646
APP	4.75299	2.16582	7.88349	7.54511	7.72941	8.50419	12.1674	18.047	5.26169	5.98931	4.39079	8.81148	2.04548	5.78854	5.20178	5.76745	5.25348	4.64284	3.93558	4.4517	3.86617	5.90464	5.59934	5.46928	3.62171	4.90276	3.16677	4.0791	3.09549	4.78195	4.03191	2.95166	4.04009	5.28726	4.38344	4.05825	4.76741	4.76741	4.76741	4.76741	1.98015	6.35489	8.40914	8.23683	12.2461	12.2461	2.18188	4.76741	9.50427
APPBP2	8.185	8.89753	7.6966	6.55082	6.61549	7.77356	10.6296	24.4394	7.22398	6.91315	6.28306	11.5848	9.03051	10.5197	5.59715	7.79822	6.18456	5.74359	6.16864	8.0898	5.21969	6.53411	5.327	5.5338	7.29645	5.85081	5.31182	5.90075	4.9506	5.89619	4.75183	5.27386	6.60041	5.17915	4.70326	6.57473	10.699	15.8111	21.2095	21.2021	7.62031	9.9689	8.14939	8.09441	7.9179	7.9179	9.63606	19.2775	11.0171
APPL1	4.61477	6.4744	6.4228	6.22177	5.66903	6.31042	10.2605	16.3794	6.52187	6.63709	5.50527	10.0735	6.19823	6.59995	6.00614	6.47244	4.75775	4.32131	5.46452	8.88536	5.30661	5.76459	6.11426	6.46275	5.26042	4.8893	5.51022	5.70329	5.46228	5.76994	4.88874	5.47968	6.57358	5.81545	5.63347	5.31309	4.76741	22.717	8.28671	8.89909	9.30265	9.87308	10.2889	10.4812	9.78386	9.78386	9.6389	14.5213	10.1844
APPL2	6.03878	12.0592	6.29216	5.96914	5.82686	6.8762	9.72007	21.3222	6.36456	5.83913	5.57104	12.451	9.10895	10.5616	5.30571	7.50228	4.15928	4.20768	6.48877	11.0195	6.00711	7.32961	7.30753	6.97763	4.45983	6.39567	5.73393	6.29828	5.53514	6.72514	4.89018	5.66284	7.01713	6.4606	6.2678	7.89417	4.76741	4.76741	19.0687	4.76741	1.98015	8.01604	2.10584	7.22909	2.6592	2.6592	2.18188	4.76741	2.55646
APRT	1.55045	2.16582	1.53249	2.94429	1.39668	2.553	2.18714	10.5343	2.93602	4.04418	3.82725	7.98721	4.69674	4.83348	3.90966	6.70872	2.33357	2.36442	1.26505	2.09773	1.20318	2.11401	1.34726	3.03985	2.19558	2.09977	1.22546	1.31722	3.1114	1.98784	1.03171	2.45435	2.24096	2.67591	2.20586	3.32161	4.76741	19.82	4.76741	4.76741	5.45997	11.8507	12.8629	12.7425	6.46026	6.46026	2.18188	4.76741	2.55646
APTX	1.55045	2.16582	2.69365	3.87791	4.41999	4.91765	4.67402	10.2428	4.4995	3.47092	4.00149	2.62841	4.37437	2.27447	2.91148	1.77849	2.74966	3.41812	4.1617	5.12151	3.7272	5.39532	1.34726	4.59301	2.87108	3.94423	4.62244	4.58827	4.68801	4.85574	2.91049	4.78321	3.04155	4.30645	4.09621	4.81855	4.76741	14.1571	4.76741	4.76741	5.50492	8.80273	7.95228	2.11158	2.6592	2.6592	2.18188	11.2304	2.55646
AQP11	6.40275	4.27512	2.91057	3.06868	2.98127	2.553	4.85566	16.1138	4.98191	5.26114	4.51134	11.7976	7.0785	9.94343	3.99686	7.81903	5.19265	4.98882	2.9181	4.14092	1.9681	1.41183	3.37562	1.35405	6.37057	3.47191	2.97003	2.98034	2.91762	1.28103	3.51549	2.93137	2.78849	2.01968	1.23484	2.4329	4.76741	4.76741	4.76741	4.76741	1.98015	6.96612	4.05174	2.11158	4.21536	4.21536	2.18188	4.76741	2.55646
AQP3	9.44226	4.76741	9.57421	9.12892	8.30281	10.3882	13.3592	31.6718	7.8813	6.87686	7.14059	15.3498	12.454	14.7693	8.51834	10.5513	6.17059	4.95397	4.71567	5.33181	4.73655	4.05549	4.88934	2.97052	6.04404	2.36365	2.88602	3.04916	2.95623	4.25154	2.69554	2.69793	4.11881	2.92135	3.15323	3.9763	4.76741	12.928	4.76741	4.76741	4.94196	12.2004	7.80519	9.01115	2.6592	2.6592	2.18188	4.76741	2.55646
AQP7	1.55045	2.16582	1.53249	1.4257	1.39668	1.56703	2.18714	4.76741	1.49816	2.35394	1.34916	2.62841	2.04548	2.27447	1.41788	1.77849	3.61572	1.09418	1.26505	2.09773	1.20318	1.41183	1.34726	1.35405	1.28104	1.24001	1.22546	1.31722	1.21036	1.28103	1.03171	1.24435	1.37986	1.27336	1.23484	1.41662	4.76741	4.76741	4.76741	4.76741	1.98015	5.22009	2.10584	2.11158	2.6592	2.6592	2.18188	4.76741	2.55646
AQR	7.4438	7.3534	8.94321	8.36546	7.71914	9.25299	12.8852	20.0956	8.44184	7.62512	7.06477	9.73222	8.91473	10.141	7.33221	7.42607	6.29639	5.8832	5.3888	7.67665	4.82125	7.58458	6.60069	7.31966	7.01558	5.56895	5.79092	7.03421	5.5651	7.08934	4.97509	5.76731	5.76339	6.44475	6.57682	5.53968	23.3644	16.8974	4.76741	18.8804	8.17327	10.6362	9.51155	9.64621	9.81856	9.81856	8.82102	23.0917	9.22025
AR	1.55045	2.16582	1.53249	1.4257	1.39668	1.56703	2.18714	4.76741	2.33024	1.43441	4.03286	2.62841	2.04548	2.27447	1.41788	1.77849	4.31348	1.09418	1.26505	2.09773	1.20318	1.41183	1.34726	1.35405	1.28104	1.24001	1.22546	1.31722	1.21036	1.28103	1.03171	1.24435	1.37986	1.27336	1.23484	1.41662	4.76741	4.76741	4.76741	4.76741	1.98015	5.87777	2.10584	2.11158	2.6592	2.6592	2.18188	4.76741	2.55646
ARAF	5.89234	2.16582	6.38518	4.68558	4.80072	6.41448	7.84613	18.8062	5.97429	5.45464	5.9399	11.9833	7.62608	8.48401	6.09589	8.72908	3.63469	4.43604	3.45182	4.22483	3.18746	4.00396	5.53744	4.81203	2.34816	4.66536	3.22866	3.95956	3.30857	3.8655	2.86783	3.56711	4.26487	4.27958	4.08096	3.60288	4.76741	4.76741	4.76741	4.76741	5.00622	8.01604	8.61288	8.61523	2.6592	2.6592	2.18188	4.76741	2.55646
ARAP1	4.13165	2.16582	1.53249	1.4257	1.39668	1.56703	2.18714	4.76741	3.36734	2.22434	3.61482	6.78209	4.1822	3.36122	1.41788	3.82366	1.14991	2.70181	2.75098	2.09773	2.40744	1.41183	1.34726	4.23446	1.28104	1.24001	2.35999	1.31722	1.98807	2.44587	2.86783	2.11913	3.15518	3.03385	1.78101	3.00826	4.76741	4.76741	4.76741	4.76741	1.98015	2.43179	2.10584	6.08503	2.6592	2.6592	2.18188	4.76741	2.55646
ARAP2	5.40286	9.04091	6.92806	6.56465	6.21255	7.40186	9.96361	14.8626	7.10203	7.02977	6.21655	8.58596	5.94162	5.67618	6.5706	6.12208	5.79411	4.95791	6.27586	9.61957	6.03393	8.01569	8.03721	8.02492	5.7508	7.04599	6.70119	7.19419	6.40399	7.47678	5.64854	6.65926	6.60428	7.18457	6.95141	6.85975	18.3376	4.76741	16.9219	23.4294	1.98015	2.43179	2.10584	2.11158	12.6793	12.6793	9.97403	22.6364	12.3782
ARC	1.55045	2.16582	1.53249	1.4257	1.39668	1.56703	2.18714	4.76741	1.49816	1.43441	1.34916	2.62841	2.04548	2.27447	1.41788	1.77849	1.14991	1.09418	1.26505	3.74949	1.20318	1.41183	1.34726	1.35405	1.28104	1.24001	1.22546	2.27135	1.21036	1.28103	1.03171	1.24435	1.37986	1.27336	1.23484	2.55416	4.76741	4.76741	4.76741	4.76741	1.98015	2.43179	2.10584	2.11158	2.6592	2.6592	2.18188	4.76741	2.55646
ARCN1	7.49722	10.552	8.29259	8.05173	7.86761	8.21773	12.1294	22.6953	7.6998	7.54802	7.12069	11.9545	9.33467	10.9839	7.11315	8.09967	5.50646	5.07482	5.74131	10.1349	5.60651	7.50616	7.30585	6.98352	6.62871	5.49207	7.07814	6.89478	6.79548	7.02164	4.92557	7.07885	6.74737	6.70012	6.47396	7.33439	9.2576	12.6727	4.76741	4.76741	1.98015	8.52283	7.33854	8.12556	12.2331	12.2331	8.42173	14.8636	2.55646
AREG	1.55045	7.50696	1.53249	1.4257	1.39668	1.56703	2.18714	4.76741	1.49816	1.43441	1.34916	2.62841	2.04548	2.27447	1.41788	1.77849	1.14991	1.09418	1.26505	4.22483	1.20318	1.41183	1.34726	1.35405	1.28104	1.24001	1.22546	1.31722	1.21036	1.28103	1.03171	1.24435	1.37986	1.27336	1.23484	1.41662	4.76741	4.76741	19.9633	4.76741	1.98015	2.43179	2.10584	2.11158	2.6592	2.6592	2.18188	4.76741	2.55646
AREL1	6.18049	6.10318	6.1753	5.74366	6.1254	6.79283	9.14835	10.2428	5.75901	4.15678	4.65186	8.12297	5.42483	6.48578	3.90966	4.46774	5.34903	5.76509	5.01485	6.36987	4.85386	6.22781	6.2824	6.20142	5.6961	6.15759	4.73806	5.83232	4.55354	5.5963	4.79924	4.68093	6.32686	6.03664	6.09746	5.07135	4.76741	12.6727	13.1359	10.8947	5.89095	7.50184	6.93148	4.69593	2.6592	2.6592	4.63508	11.0156	8.70308
ARF1	10.4143	13.4898	9.67895	8.46882	8.54171	9.17041	13.3799	29.6385	8.77653	8.46081	8.17048	16.8614	13.9816	14.4909	8.26943	12.267	6.56035	6.72009	8.34213	12.7534	7.72999	8.46253	8.78817	8.17319	6.91182	7.41229	7.84748	7.90615	7.9947	7.45443	6.17017	8.09044	8.98164	7.86175	7.67503	10.0149	20.8021	25.7874	27.6314	27.5037	10.848	14.9256	14.324	14.6948	15.1747	15.1747	11.6832	29.6638	15.8895
ARF4	7.69273	15.3614	6.82171	6.92835	6.29768	6.96458	10.2181	25.4699	7.73081	8.0809	7.17479	12.5844	10.1741	9.99438	7.45373	8.29041	5.4174	4.61291	7.57595	14.1368	6.98264	8.71243	7.55428	8.26188	6.09297	7.29331	9.0958	8.38443	9.03349	7.69283	5.39954	9.15542	7.96627	7.87455	7.64249	9.73414	15.1065	25.4017	21.497	20.0212	11.2317	13.3856	12.7875	12.3605	2.6592	2.6592	7.19301	20.2186	10.9544
ARF5	6.29895	14.3076	7.66503	6.79505	7.31823	7.28402	10.5596	23.5615	6.37835	6.58223	6.74947	15.3566	11.4382	11.7162	6.25697	10.2911	3.49176	3.07706	6.28497	13.3023	6.14403	5.435	3.90826	5.64213	2.94769	4.21784	5.7582	5.82876	5.75948	4.65327	3.42769	5.90157	6.65885	6.00633	5.87908	8.72657	4.76741	16.4857	24.5407	24.0802	7.16062	12.656	12.2968	12.7219	8.095	8.095	8.00347	19.4246	13.4802
ARF6	8.41431	10.5415	5.74039	6.16852	5.9564	6.397	9.27324	21.8188	6.3364	6.01614	6.05863	12.4733	10.8878	11.2194	5.91738	8.09629	3.87703	4.20768	6.32735	9.14957	5.72737	6.1311	5.49298	5.88802	4.80264	4.90549	4.04641	5.57282	4.26971	5.2029	4.27658	4.06653	6.14216	5.85461	5.46874	6.73389	17.96	21.9279	19.9013	22.0731	9.62739	13.2006	10.4408	10.6162	10.6154	10.6154	9.39714	18.1064	12.5516
ARFGAP1	2.61236	2.16582	3.09179	3.06868	3.64092	1.56703	7.76685	4.76741	1.49816	1.43441	2.63607	2.62841	2.04548	2.27447	3.17612	1.77849	1.14991	1.09418	2.20195	2.09773	2.51536	4.05549	2.89634	1.35405	1.28104	4.05428	2.97003	3.87993	3.39263	2.08174	1.78191	3.50427	2.7197	3.69785	2.32434	1.41662	4.76741	4.76741	4.76741	4.76741	1.98015	7.44676	7.47889	9.29336	2.6592	2.6592	2.18188	4.76741	2.55646
ARFGAP2	5.45806	2.16582	5.41535	4.68558	4.68501	5.42059	7.1433	13.9597	5.9862	5.369	5.61455	10.5779	7.80383	6.05522	5.69307	7.19976	4.36948	3.38994	4.29763	5.91162	4.4618	5.20289	4.69715	5.39413	4.50858	4.65128	3.60126	5.20789	4.09893	3.83924	3.6104	4.18082	4.75216	5.27077	5.18392	4.58091	4.76741	4.76741	4.76741	4.76741	1.98015	2.43179	2.10584	2.11158	2.6592	2.6592	4.9472	4.76741	2.55646
ARFGAP3	9.0731	5.14112	8.2296	7.672	8.05742	8.39504	11.3605	29.9067	8.01104	7.76175	6.88459	14.5149	12.561	13.8522	7.45876	9.97215	6.3563	6.12852	3.67687	7.73392	3.65748	5.09107	5.99894	2.81514	7.3368	6.21915	3.89127	4.91803	3.84651	4.32533	5.02756	3.55697	4.05264	2.92135	2.52247	4.20473	4.76741	14.4853	14.2708	18.9133	8.34089	11.0551	9.11144	8.9042	2.6592	2.6592	4.1543	21.0896	12.893
ARFGEF1	8.70215	11.022	8.93439	8.18874	7.80644	9.22424	12.4916	28.4228	8.46154	8.19207	7.48153	13.5893	10.5264	11.8511	8.31793	9.09571	6.61836	5.95761	7.01617	10.6113	6.21544	7.69118	7.8587	8.01226	7.19544	6.89546	6.15996	6.79652	5.96833	7.13674	5.75609	6.1003	6.99402	7.25111	6.94048	7.92625	4.76741	19.2434	7.89841	11.2158	7.54269	13.6624	9.96441	11.3498	13.503	13.503	8.34526	4.76741	6.42374
ARFGEF2	6.6185	5.69514	8.72781	7.566	7.691	8.53709	11.447	16.3794	7.99576	7.02309	7.09513	8.12297	8.09848	9.1485	7.57254	6.89119	5.05236	5.17062	5.10948	9.64474	4.9693	6.67395	6.32882	6.79964	4.34575	5.61111	5.14044	6.2917	5.09711	6.10628	5.06408	5.17991	6.28408	6.30799	5.5892	5.97444	29.1	21.9041	4.76741	4.76741	10.3531	13.2164	10.5887	11.318	14.5833	14.5833	11.4322	23.2311	11.2893
ARFGEF3	4.13165	8.46166	1.53249	1.4257	1.39668	3.15177	2.18714	4.76741	2.79467	2.94212	1.34916	2.62841	2.04548	2.27447	1.41788	1.77849	2.41906	3.36067	5.6074	7.80451	5.50255	6.67204	6.75475	6.19086	5.08543	4.74534	5.61267	6.29499	5.62483	5.78794	4.00859	5.72898	5.90179	6.13144	5.58728	6.12736	15.2972	7.96801	4.76741	13.0668	4.28623	7.00259	4.05174	5.38927	10.7962	10.7962	7.73881	7.46171	9.88889
ARFIP1	7.84645	13.4972	7.2446	6.87189	6.55983	7.64593	10.5103	27.3216	6.72277	6.75959	5.74798	11.943	9.85555	10.6293	6.48616	8.65812	4.95134	4.63693	7.36096	12.7049	6.91045	7.73713	7.65337	7.65249	5.22987	6.56251	6.93458	7.05845	6.7927	7.35586	5.16488	6.99355	7.73411	7.0482	6.9703	8.3698	26.0658	25.4987	15.8457	24.4489	10.5682	12.1396	9.45006	10.4364	12.7874	12.7874	13.0909	23.2216	14.2061
ARFIP2	5.93831	5.97865	5.47496	4.72143	5.19402	3.98856	7.66897	14.8626	5.9901	5.31471	5.42736	11.0981	7.906	7.49598	5.73214	7.51802	3.67143	4.30348	3.93558	4.14092	3.18746	4.3944	4.60156	4.56532	3.78389	3.21275	3.97227	4.40794	3.89293	3.52488	2.98921	4.10069	4.50496	4.3274	3.61067	5.20791	4.76741	15.629	4.76741	4.76741	6.50093	8.42933	7.45962	7.31017	2.6592	2.6592	2.18188	4.76741	6.03592
ARFRP1	7.34721	2.16582	3.56127	2.44301	3.10628	3.54109	3.61741	20.5344	4.84378	4.55117	4.45292	11.9313	9.96959	10.0733	3.5603	8.61445	2.69326	2.62998	3.20969	4.4517	2.93599	2.34054	4.32443	1.35405	4.67012	1.81277	2.08046	2.10748	2.39275	1.28103	2.69554	2.64293	3.63303	2.42595	1.84658	5.36551	4.76741	14.214	4.76741	4.76741	1.98015	2.43179	5.85939	6.05537	2.6592	2.6592	2.18188	4.76741	2.55646
ARG1	3.93986	6.10318	3.44618	3.12571	2.67226	3.4256	4.67402	13.0148	5.75414	4.79079	4.96405	7.18029	4.1822	6.05522	4.93075	4.07602	4.79564	3.99907	1.26505	4.64889	1.75285	2.34054	2.89634	2.63031	3.38004	3.94423	3.02818	2.98034	2.93711	3.24235	3.67994	3.25559	2.56592	2.13931	1.78101	2.84995	4.76741	4.76741	4.76741	4.76741	1.98015	2.43179	2.10584	2.11158	5.64907	5.64907	2.18188	4.76741	2.55646
ARG2	9.25527	12.7996	5.86275	6.17137	5.8029	6.41009	8.9046	28.9894	6.08403	5.51094	2.81355	15.1917	13.154	13.7624	7.23736	11.1534	4.57417	4.87497	6.14448	10.9992	5.67304	5.70663	3.64272	5.6468	4.85074	5.13049	5.00711	4.80475	4.32261	5.26477	3.56011	5.93112	6.65747	4.00136	4.97091	8.26709	29.7949	21.3416	25.4773	26.84	9.58729	11.5321	9.4448	8.34062	17.6022	17.6022	13.7138	29.696	15.36
ARGLU1	2.94826	5.14112	8.72682	8.09329	7.60622	9.01488	11.856	12.7316	6.1298	5.86194	5.59614	10.8865	4.62249	6.5092	5.46678	6.19731	5.06248	5.21159	3.7715	7.65148	3.52014	6.26727	5.60177	6.1612	5.2724	5.72147	5.31893	5.6072	5.50609	5.5701	4.63267	5.59254	3.89803	5.75293	5.34828	3.00826	4.76741	4.76741	4.76741	4.76741	1.98015	6.1325	2.10584	4.27742	2.6592	2.6592	2.18188	4.76741	2.55646
ARHGAP1	6.73238	8.17176	5.22647	5.20824	5.3126	5.12489	8.24299	20.2481	6.35055	6.11877	6.25041	11.3847	9.25111	9.28292	5.68109	8.93334	5.18977	5.44684	3.92931	7.91516	3.82225	4.61253	4.90416	4.8651	6.47812	4.99179	2.90783	4.16491	3.1114	3.64747	4.55034	2.77452	4.15317	4.29576	4.18296	6.80769	4.76741	20.8372	17.9012	19.5118	7.69873	12.9567	10.199	11.1244	9.20056	9.20056	7.78604	18.9407	11.1123
ARHGAP10	5.98731	8.40784	7.35946	6.69667	6.55795	7.70672	10.548	14.6157	6.15033	5.59399	5.77409	10.2805	6.77557	6.93794	6.5723	7.09527	4.74309	4.74197	5.32694	8.7766	5.05136	6.53743	7.03963	6.41753	6.16689	5.74367	4.93634	6.09694	4.94872	5.95198	4.99047	5.05784	5.71772	6.19593	6.21829	5.53968	4.76741	4.76741	4.76741	8.58444	1.98015	10.4742	8.68385	8.19334	12.4778	12.4778	4.88949	17.797	4.27862
ARHGAP11A	5.968	8.82584	6.9912	7.14776	6.28022	7.4495	10.6229	10.8032	7.87381	7.59134	6.65186	6.2773	5.37993	5.75192	6.60378	4.46774	5.96544	5.35242	6.47649	9.96297	6.17699	8.09743	7.6785	8.33737	6.88626	7.2284	6.70474	7.29068	6.51359	7.50016	5.71127	6.64526	7.24536	7.44733	7.04032	6.69288	4.76741	21.5215	14.5194	15.2459	8.25951	12.3158	10.1957	11.1605	11.9374	11.9374	10.6354	23.6352	9.22984
ARHGAP12	7.20984	12.2354	6.94607	7.18911	6.33176	8.61121	11.524	16.2225	6.4576	6.81008	5.77409	8.20839	7.41243	7.71138	6.58237	6.16779	5.6537	5.46774	6.56973	11.9883	6.60942	8.20099	8.5524	8.42017	6.70108	7.65149	6.6885	7.569	6.61266	7.5115	6.11796	6.74779	7.28172	7.76211	7.51184	7.96195	4.76741	16.1808	23.2018	26.5099	8.12456	8.36403	6.93148	7.29697	10.6678	10.6678	8.82102	4.76741	14.5551
ARHGAP15	3.20626	2.16582	5.81402	3.06868	3.98841	5.87691	7.69763	12.5807	5.42574	4.42746	5.19537	2.62841	6.82773	5.82436	4.15177	1.77849	2.33357	1.09418	1.26505	2.09773	1.20318	1.41183	1.34726	1.35405	1.28104	1.24001	1.22546	1.31722	1.21036	1.28103	1.03171	1.24435	1.37986	1.27336	1.23484	1.41662	4.76741	4.76741	17.0101	18.3266	1.98015	2.43179	4.37941	2.11158	2.6592	2.6592	7.37258	9.99082	10.4141
ARHGAP17	4.22809	11.0701	6.95626	6.92564	6.72164	7.42858	9.84463	17.6115	7.02196	6.65725	6.55499	12.3028	6.77557	7.90175	6.27745	7.41478	4.179	4.32131	5.09734	9.57027	4.91354	7.36829	6.67008	6.72571	4.30431	5.81491	4.00389	6.52695	3.99054	6.46151	4.5247	4.10629	5.21462	6.20402	5.59296	6.54753	8.45429	4.76741	4.76741	4.76741	1.98015	2.43179	4.37941	2.11158	5.54536	5.54536	3.45872	12.2184	2.55646
ARHGAP18	4.56469	11.0272	7.61308	7.26018	7.24462	7.42153	10.9628	14.6157	6.62262	6.72983	6.0332	9.9442	6.50433	8.72454	5.06424	6.74731	3.29093	3.76979	5.98641	11.2664	5.68279	6.64077	4.69715	6.67689	5.22359	5.36603	6.89205	5.81802	6.84517	6.09475	3.88499	7.05552	7.12959	5.33348	5.23041	6.2725	28.0665	22.7313	25.8634	30.4766	10.4334	9.95552	10.9771	9.76878	14.5775	14.5775	12.508	26.051	15.9661
ARHGAP19	1.55045	5.24822	7.80641	6.89627	6.97332	7.38368	10.2181	4.76741	6.52666	6.05774	5.15226	2.62841	4.07583	4.30262	5.53867	4.07602	4.79564	3.90027	3.05927	3.95779	3.54113	6.19146	6.30935	5.4858	4.51537	5.32362	5.25631	5.22824	5.00282	5.42157	4.31212	5.10283	3.31097	5.09785	5.35075	3.00826	4.76741	4.76741	4.76741	8.23832	3.63962	2.43179	4.05174	7.28356	2.6592	2.6592	2.18188	4.76741	2.55646
ARHGAP20	4.15653	4.06926	1.53249	1.4257	1.39668	1.56703	2.18714	4.76741	2.54051	1.43441	1.34916	2.62841	2.04548	2.27447	3.65218	1.77849	2.49657	3.47162	3.48319	3.22002	3.77599	4.97057	3.56808	4.64609	4.55495	3.2474	3.40433	3.94678	3.42628	4.2256	3.1253	3.59698	4.25976	3.65576	3.43786	3.00826	4.76741	4.76741	4.76741	16.9655	1.98015	5.80773	2.10584	2.11158	9.48031	9.48031	7.69986	10.1369	6.50913
ARHGAP21	3.46247	2.16582	9.08312	8.36646	8.40107	9.33487	12.5773	17.4282	7.90692	7.57068	7.41596	9.14503	7.43523	8.00808	7.69264	6.93307	6.16616	5.8303	3.82248	7.212	3.82225	6.14084	5.83659	6.27481	6.6517	6.47745	3.80218	5.70329	3.87332	5.39473	5.50642	3.91522	3.59439	5.90803	4.50964	3.64304	4.76741	4.76741	4.76741	4.76741	1.98015	10.1095	8.12454	2.11158	2.6592	2.6592	2.18188	4.76741	2.55646
ARHGAP22	4.49407	5.69514	1.53249	1.4257	1.39668	1.56703	2.18714	4.76741	2.93602	1.43441	1.34916	2.62841	2.04548	3.36122	1.41788	1.77849	1.14991	3.29874	4.50725	6.96657	4.67699	5.62122	3.85202	5.11831	1.28104	3.85396	3.96577	5.2644	4.11908	4.63092	3.10956	4.1173	5.06891	4.77059	4.80699	4.42849	4.76741	4.76741	4.76741	4.76741	1.98015	2.43179	2.10584	2.11158	2.6592	2.6592	2.18188	4.76741	2.55646
ARHGAP23	1.55045	2.16582	1.53249	1.4257	1.39668	1.56703	2.18714	4.76741	1.49816	1.43441	4.03286	2.62841	2.04548	2.27447	1.41788	1.77849	2.23824	1.09418	1.26505	2.09773	1.20318	3.14182	1.34726	1.35405	1.28104	2.7328	1.22546	2.10748	1.21036	1.28103	1.03171	1.24435	1.37986	2.08144	1.23484	1.41662	4.76741	12.76	4.76741	4.76741	1.98015	2.43179	10.9539	10.5329	2.6592	2.6592	2.18188	4.76741	2.55646
ARHGAP24	1.55045	4.76741	1.53249	1.4257	1.39668	1.56703	2.18714	9.92408	1.49816	2.46912	2.24137	2.62841	2.04548	2.27447	1.41788	1.77849	2.13055	1.09418	4.28492	5.20919	4.39076	4.53714	6.10712	4.47724	1.28104	3.73399	4.2931	4.39997	4.06783	4.34089	2.63797	4.37737	4.62749	4.85012	3.73274	3.85575	4.76741	4.76741	4.76741	4.76741	1.98015	2.43179	5.91404	2.11158	2.6592	2.6592	2.18188	4.76741	2.55646
ARHGAP25	8.35997	11.5692	4.07618	3.32652	3.56934	2.553	3.61741	9.18156	3.64076	3.40687	3.76822	2.62841	3.7012	2.27447	4.58472	1.77849	3.55604	3.52179	7.76723	11.1408	7.28686	7.44947	7.87271	7.38675	5.60752	6.78032	6.64972	7.03724	6.66652	6.61504	5.06748	6.8461	8.10101	6.96912	6.91221	8.41881	4.76741	4.76741	4.76741	4.76741	1.98015	2.43179	2.10584	2.11158	2.6592	2.6592	2.18188	4.76741	2.55646
ARHGAP26	4.64702	6.10318	6.41039	5.29927	2.57749	6.97249	7.18299	4.76741	5.70417	5.9295	5.8746	2.62841	3.38538	2.27447	5.49131	1.77849	4.48488	3.52179	3.71748	6.44696	4.26514	7.05232	7.16567	6.94134	5.12457	6.45513	4.44891	6.52781	4.33047	5.94794	4.52945	4.2958	5.11065	6.63066	6.6929	4.08418	4.76741	4.76741	8.95224	4.76741	1.98015	4.89204	2.10584	2.11158	2.6592	2.6592	2.18188	4.76741	2.55646
ARHGAP27	4.22809	2.16582	1.53249	1.4257	1.39668	1.56703	2.18714	4.76741	1.49816	1.43441	1.34916	2.62841	2.04548	2.27447	1.41788	1.77849	2.33357	1.09418	2.9914	2.09773	2.93599	3.62383	2.40243	2.5228	2.47908	1.96777	1.82857	4.0791	1.21036	4.08366	3.80839	1.74663	2.81043	3.18927	3.42724	3.07909	4.76741	4.76741	4.76741	4.76741	1.98015	6.00969	7.13669	6.49489	2.6592	2.6592	2.18188	4.76741	2.55646
ARHGAP28	2.50987	2.16582	5.7328	6.03016	4.95268	5.73642	9.23628	10.5343	5.59106	5.08994	5.13249	5.22134	2.04548	5.89362	4.41904	4.15019	4.01836	4.14411	1.26505	2.09773	1.20318	2.5257	1.34726	1.35405	3.58558	2.70205	2.5068	3.11331	1.21036	1.28103	2.79881	1.24435	1.37986	2.73639	2.32434	1.41662	12.2015	10.1908	16.5772	17.2421	5.61165	6.19086	4.52008	5.13746	9.494	9.494	7.70968	16.9636	8.21096
ARHGAP29	6.70501	10.5965	4.29349	3.53247	4.03618	6.14213	4.76741	17.0292	4.43531	5.43004	5.03272	2.62841	5.94162	7.63097	4.49886	3.62287	4.8003	4.91753	7.01427	11.9502	6.7082	8.19132	8.27837	8.08673	6.37057	7.53028	6.92575	7.55926	6.69073	7.61001	5.79499	6.95703	7.72086	7.61707	7.4417	6.4762	25.2875	19.2038	4.76741	13.862	6.62756	10.6677	10.8071	10.0717	13.8653	13.8653	12.1499	21.8271	5.47235
ARHGAP30	1.55045	2.16582	1.53249	2.32931	1.39668	2.6775	2.18714	13.148	2.63204	3.04081	1.34916	2.62841	6.48296	5.89362	1.41788	1.77849	1.14991	2.62998	1.26505	2.09773	1.20318	2.19526	3.48718	1.35405	1.28104	1.24001	1.22546	1.31722	1.21036	1.28103	1.03171	1.24435	1.37986	1.27336	1.23484	1.41662	4.76741	4.76741	4.76741	4.76741	1.98015	2.43179	2.10584	2.11158	2.6592	2.6592	5.51198	8.95367	2.55646
ARHGAP31	1.55045	2.16582	4.3213	4.11508	3.10628	3.78688	3.95478	4.76741	4.96183	3.90425	4.21547	2.62841	2.04548	2.27447	3.12834	3.82366	5.18109	4.18706	2.20195	2.09773	1.83064	3.94968	3.30193	4.68414	4.68145	3.07945	3.42853	3.6456	3.53975	4.36389	4.26992	3.35066	2.1185	3.78597	4.34602	1.41662	4.76741	4.76741	4.76741	4.76741	5.34076	7.2386	4.22442	4.62087	2.6592	2.6592	2.18188	4.76741	4.65672
ARHGAP32	4.3791	6.37705	5.05651	5.66225	4.56811	6.54877	7.08173	4.76741	5.97826	5.5993	5.25432	2.62841	2.04548	2.27447	4.96379	3.0919	4.63253	4.64864	3.52336	7.25668	4.06313	7.17459	7.23539	6.75597	6.19795	6.40119	3.92595	6.50008	3.94915	6.18846	5.19247	3.77417	4.42693	6.67637	5.82771	4.27074	26.1774	10.9977	20.3473	20.3914	6.18074	6.81206	8.61288	6.88859	13.1914	13.1914	10.7085	25.0163	11.4536
ARHGAP33	1.55045	2.16582	1.53249	3.97942	4.74451	1.56703	8.16064	4.76741	4.06376	1.99311	1.34916	2.62841	2.04548	2.27447	3.65218	1.77849	2.56746	1.09418	1.26505	2.09773	1.20318	1.41183	2.46474	1.35405	1.28104	1.24001	1.22546	1.31722	1.21036	1.28103	1.03171	1.24435	1.37986	1.27336	1.23484	1.41662	4.76741	4.76741	4.76741	11.6473	1.98015	2.43179	2.10584	2.11158	7.42687	7.42687	3.95477	12.5883	5.61334
ARHGAP35	6.05243	6.32594	8.53426	7.92378	7.96957	9.16477	12.4579	4.76741	7.81231	7.11447	6.80107	7.25086	5.13243	5.01715	7.67038	3.82366	6.05123	5.77915	5.11808	8.14591	5.05678	7.0214	7.68672	7.1699	6.35969	6.63474	4.98689	6.41756	4.76499	6.4184	5.40686	4.94747	6.06282	6.64327	6.09795	5.73524	4.76741	12.0966	4.76741	4.76741	7.05241	9.05539	9.62295	8.73327	2.6592	2.6592	4.41296	4.76741	6.74394
ARHGAP36	1.55045	2.16582	1.53249	1.4257	1.39668	1.56703	2.18714	4.76741	1.49816	1.43441	1.34916	2.62841	4.96122	6.72744	1.41788	1.77849	4.12881	1.09418	1.26505	2.09773	1.20318	1.41183	1.34726	1.35405	2.74272	1.24001	1.22546	1.31722	1.21036	1.28103	1.03171	1.24435	1.37986	1.27336	1.23484	1.41662	4.76741	4.76741	4.76741	4.76741	8.08139	7.84606	2.10584	9.66595	2.6592	2.6592	2.18188	4.76741	2.55646
ARHGAP39	1.55045	2.16582	3.71413	1.4257	1.39668	2.78962	2.18714	4.76741	4.60347	3.84831	3.63823	2.62841	2.04548	2.27447	3.02562	1.77849	3.20106	1.09418	3.25036	4.76741	3.77599	5.12686	5.024	4.64609	3.78389	2.92283	2.2312	5.3298	2.14469	4.28504	2.82254	1.82048	4.12467	4.52675	4.50649	3.68172	4.76741	4.76741	4.76741	4.76741	1.98015	2.43179	6.16106	2.11158	2.6592	2.6592	5.10844	4.76741	2.55646
ARHGAP42	5.02145	5.34839	5.85593	5.79042	5.58223	6.25707	9.05529	13.5194	7.20496	6.59851	6.05667	6.2773	5.18541	6.80716	6.43158	4.28677	4.32171	4.41279	4.49036	5.44519	4.03425	6.18525	5.59934	6.12207	4.82217	4.60032	4.63163	5.72542	4.31468	6.09705	4.33079	4.86789	5.14239	5.27446	4.76506	5.44285	4.76741	4.76741	4.76741	4.76741	8.03694	8.52283	5.68261	7.14357	2.6592	2.6592	4.1543	4.76741	4.76741
ARHGAP44	3.20626	2.16582	1.53249	2.72388	3.26878	1.56703	2.18714	4.76741	3.94031	3.77379	4.43262	5.22134	2.04548	2.27447	4.22124	3.0919	1.14991	4.2178	3.54284	5.58427	3.56165	5.9026	5.6277	5.55953	2.27501	5.01566	3.42853	5.38249	3.43723	5.00683	3.81458	3.14932	4.45225	5.73969	5.61254	1.41662	4.76741	12.928	4.76741	4.76741	1.98015	2.43179	2.10584	8.20062	2.6592	2.6592	2.18188	4.76741	2.55646
ARHGAP45	1.55045	2.16582	1.53249	1.4257	1.39668	1.56703	2.18714	4.76741	2.44043	1.43441	1.34916	2.62841	2.04548	2.27447	1.41788	1.77849	1.14991	3.07706	1.26505	2.09773	1.20318	1.41183	1.34726	1.35405	1.28104	3.96735	1.22546	1.31722	1.21036	1.28103	1.03171	1.24435	2.24096	1.27336	1.23484	1.41662	4.76741	4.76741	4.76741	4.76741	1.98015	2.43179	2.10584	6.35384	2.6592	2.6592	2.18188	4.76741	2.55646
ARHGAP5	6.41593	9.95976	8.24156	7.64084	7.31914	8.42317	12.0032	19.7683	8.42011	7.91171	7.33683	9.26843	7.99375	10.4087	8.41278	6.61721	7.98618	7.25389	6.34803	10.9241	5.72737	7.947	8.51973	8.33764	8.50518	7.88647	6.80309	7.14868	6.61127	7.53379	6.81653	6.81324	6.75896	7.47738	7.13966	6.53365	4.76741	23.7326	4.76741	12.7874	10.7324	8.55286	2.10584	7.62934	4.92098	4.92098	3.84469	11.976	5.06409
ARHGAP6	1.55045	2.16582	1.53249	1.4257	1.39668	2.6775	2.18714	4.76741	4.13163	1.43441	1.34916	2.62841	2.04548	2.27447	1.41788	1.77849	1.14991	1.09418	1.26505	2.09773	1.20318	1.41183	1.34726	1.35405	1.28104	2.15917	1.82857	1.31722	1.21036	1.28103	1.95034	1.74663	1.37986	1.27336	1.23484	1.41662	4.76741	4.76741	16.3031	10.7224	1.98015	2.43179	2.10584	2.11158	4.41759	4.41759	6.20462	8.74582	5.23844
ARHGAP8	3.99808	2.16582	8.15076	7.50355	6.85104	7.55825	11.909	16.8108	6.34778	6.15807	6.19004	12.5296	8.99942	7.49598	6.88494	8.37872	3.10021	3.90027	1.96437	2.09773	2.23887	4.37626	3.64272	3.73021	1.28104	1.24001	2.572	3.38176	2.23547	3.67969	2.39201	2.4187	1.37986	3.72816	2.32434	3.42417	4.76741	4.76741	20.3142	4.76741	3.46586	7.20686	4.9801	5.52251	2.6592	2.6592	6.6459	8.74582	2.55646
ARHGAP9	1.55045	2.16582	6.1281	4.66098	4.90456	4.38886	7.16331	9.57296	3.9138	2.83304	2.81355	5.41321	3.96129	2.27447	3.17612	3.91338	1.14991	1.09418	1.26505	2.09773	1.20318	1.41183	1.34726	1.35405	1.28104	1.24001	1.22546	1.31722	1.21036	1.28103	1.03171	1.24435	2.50886	2.24513	1.23484	2.4329	4.76741	4.76741	4.76741	4.76741	1.98015	5.80773	2.10584	2.11158	2.6592	2.6592	2.18188	4.76741	2.55646
ARHGDIA	1.55045	2.16582	7.38727	7.16644	6.88617	8.14628	10.6296	4.76741	6.04748	6.10593	6.54332	2.62841	2.04548	2.27447	1.41788	1.77849	4.21706	4.58813	1.26505	4.14092	1.20318	5.40874	4.50294	4.34596	1.28104	3.88781	2.88602	4.94095	2.7673	4.67511	3.77016	3.36347	1.37986	4.66217	3.44842	1.41662	20.083	4.76741	4.76741	4.76741	1.98015	8.22591	11.6362	11.0798	10.2119	10.2119	6.50506	19.8317	8.62523
ARHGDIB	1.55045	2.16582	3.09179	1.4257	1.39668	2.6775	7.3853	14.0612	2.44043	3.04081	4.9339	7.03087	4.07583	2.27447	1.41788	4.67502	1.14991	1.09418	1.26505	2.09773	1.20318	1.41183	1.34726	1.35405	1.28104	1.24001	1.22546	1.31722	1.21036	1.28103	1.03171	1.24435	1.37986	1.27336	1.23484	1.41662	4.76741	4.76741	4.76741	4.76741	1.98015	2.43179	6.72584	6.98921	2.6592	2.6592	2.18188	4.76741	2.55646
ARHGEF1	3.14711	2.16582	3.24741	3.06868	4.0593	3.59469	7.10251	4.76741	5.00169	3.84831	4.67607	2.62841	3.83692	2.27447	3.88662	3.62287	3.10021	4.08688	1.71642	2.09773	1.75285	4.29021	2.01152	2.81514	1.28104	4.30538	2.74289	3.8937	2.64154	2.50415	3.06035	2.84514	2.59324	2.29377	3.2367	1.41662	4.76741	4.76741	4.76741	4.76741	1.98015	8.8538	7.65936	7.61867	2.6592	2.6592	2.18188	4.76741	2.55646
ARHGEF10	3.26239	2.16582	1.53249	1.4257	1.39668	1.56703	2.18714	4.76741	2.44043	1.43441	1.34916	2.62841	2.04548	2.27447	1.41788	1.77849	2.85218	1.09418	1.26505	5.02858	1.20318	3.47975	1.34726	1.35405	3.08412	2.21485	2.18377	2.58833	2.19123	2.38361	1.03171	1.24435	2.44835	1.27336	3.06117	1.41662	4.76741	4.76741	4.76741	4.76741	1.98015	2.43179	2.10584	2.11158	6.9788	6.9788	2.18188	4.76741	2.55646
ARHGEF11	2.50987	6.21851	5.53158	5.51042	5.08474	5.47152	7.40247	4.76741	6.66127	5.54214	5.52544	6.86869	2.04548	2.27447	5.04943	1.77849	4.81847	4.22781	3.74873	2.09773	3.63913	2.11401	3.6246	3.79405	4.97757	2.15917	3.11733	3.14381	3.29586	2.38361	3.7503	2.99098	4.56257	3.29075	3.59301	4.05825	8.8793	4.76741	4.76741	4.76741	1.98015	5.65891	2.10584	7.27016	2.6592	2.6592	2.18188	15.8883	2.55646
ARHGEF12	6.52477	6.77415	7.42773	6.70181	6.4805	7.39277	9.45991	9.18156	6.74637	6.47673	6.56072	2.62841	2.04548	3.65178	6.21726	3.72717	5.0247	5.99339	5.51468	7.18914	4.98711	8.0656	6.77287	7.53367	6.61903	7.09894	5.56929	6.96894	5.36151	6.71278	5.24922	5.59994	6.17445	7.74995	7.25777	6.1377	4.76741	4.76741	4.76741	4.76741	6.15282	10.403	4.76741	9.35639	2.6592	2.6592	2.18188	4.76741	2.55646
ARHGEF16	3.31588	2.16582	3.38381	3.4944	3.56934	3.07153	5.36461	9.57296	4.36699	4.17787	5.11233	11.143	6.22421	5.59668	4.94741	7.75118	1.14991	1.09418	3.23695	3.74949	2.99633	3.33751	2.46474	3.54944	1.28104	2.97045	2.43646	3.8229	2.14469	2.16692	2.72272	2.11913	3.50139	3.67703	2.86273	4.41	4.76741	4.76741	20.9516	21.8231	1.98015	2.43179	9.47596	10.9187	11.7115	11.7115	8.69011	20.6481	12.4792
ARHGEF17	2.79291	2.16582	2.56691	2.80272	1.39668	1.56703	4.67402	4.76741	3.1185	2.46912	2.91609	2.62841	2.04548	2.27447	1.41788	1.77849	1.14991	1.09418	1.26505	2.09773	1.20318	1.41183	1.34726	2.81514	1.28104	1.24001	1.22546	1.31722	1.21036	1.28103	1.03171	1.24435	1.37986	1.27336	1.23484	1.41662	13.1294	4.76741	4.76741	4.76741	1.98015	2.43179	7.11247	6.98921	2.6592	2.6592	2.18188	4.76741	2.55646
ARHGEF18	4.25096	2.16582	3.31776	5.02447	5.44207	4.96537	6.67853	4.76741	5.0115	3.84831	4.33575	2.62841	2.04548	3.36122	4.47292	1.77849	3.0637	3.29874	2.42371	2.09773	2.08673	4.71616	4.96593	5.09414	1.28104	3.78204	3.97864	4.14417	4.1091	4.23438	3.77666	4.06074	2.83188	3.70804	3.93593	1.41662	4.76741	4.76741	4.76741	4.76741	1.98015	2.43179	2.10584	6.92291	2.6592	2.6592	2.18188	4.76741	2.55646
ARHGEF19	2.79291	2.16582	1.53249	1.4257	1.39668	1.56703	2.18714	4.76741	1.49816	1.43441	1.34916	2.62841	2.04548	3.89856	1.41788	1.77849	2.49657	2.36442	1.26505	2.09773	1.20318	1.41183	1.34726	1.35405	3.17462	1.81277	1.22546	1.31722	1.21036	1.28103	2.86783	1.24435	1.37986	1.27336	1.23484	1.41662	4.76741	4.76741	4.76741	4.76741	1.98015	7.77773	4.87755	5.13746	2.6592	2.6592	2.18188	4.76741	2.55646
ARHGEF2	3.87846	4.45705	2.80744	3.37115	5.04263	4.30831	5.30118	16.6259	4.53029	4.23876	4.73038	9.61656	7.09282	6.97354	3.30721	6.44861	3.57645	2.82835	3.87074	6.08825	3.38219	3.25823	2.01152	4.08585	1.28104	3.07945	1.96343	3.25702	2.39275	3.46691	1.95034	2.82218	4.55884	3.66646	4.01138	3.75488	4.76741	4.76741	4.76741	4.76741	1.98015	2.43179	8.29048	7.38703	2.6592	2.6592	2.18188	4.76741	2.55646
ARHGEF25	1.55045	2.16582	1.53249	3.231	3.82954	1.56703	2.18714	4.76741	1.49816	1.43441	1.34916	2.62841	2.04548	2.27447	1.41788	1.77849	2.69326	3.44531	3.04277	6.06423	3.08844	2.63272	2.40243	1.35405	1.28104	4.01187	1.22546	3.53285	1.8654	2.97954	3.1253	1.24435	3.00657	3.60037	2.52247	3.42417	4.76741	4.76741	4.76741	4.76741	1.98015	6.19086	2.10584	3.69864	2.6592	2.6592	2.18188	4.76741	2.55646
ARHGEF26	6.77106	7.96796	6.8991	6.38786	6.25731	6.8791	8.77413	16.5293	6.20958	5.39511	5.78441	10.4285	6.34744	7.63097	5.38943	6.07478	4.3999	4.57549	6.30521	9.16835	6.03393	6.64769	7.108	7.09597	5.82229	5.79048	5.45171	6.1142	5.35425	5.97209	5.06408	5.51041	7.48435	6.12781	6.11283	6.47372	4.76741	4.76741	4.76741	4.76741	1.98015	2.43179	2.10584	2.11158	2.6592	2.6592	2.18188	4.76741	2.55646
ARHGEF28	5.58861	8.43502	5.79969	6.29548	5.56191	5.97665	9.74347	4.76741	5.39892	5.31822	4.98166	5.00791	3.38538	3.65178	4.44633	5.66101	4.00646	5.12094	5.90988	9.76253	5.51121	7.65038	7.09729	7.63448	5.39461	6.49524	5.85299	6.82563	5.7222	6.80867	5.37199	5.8182	6.16258	7.05329	6.89905	6.41791	4.76741	4.76741	4.76741	4.76741	1.98015	2.43179	2.10584	2.11158	7.26001	7.26001	3.45872	4.76741	2.55646
ARHGEF3	7.1196	10.6199	3.44618	4.84319	4.33682	4.86782	8.37739	20.4417	5.10446	5.17306	3.70541	8.03347	5.51064	8.46286	5.52938	5.72593	3.84852	4.5495	6.79554	10.9075	6.69352	7.41199	7.08537	7.25392	6.1159	6.24519	5.70268	7.18273	5.68898	6.47239	4.92005	5.82641	7.46945	6.86611	6.85806	6.95346	4.76741	7.96801	4.76741	21.809	6.59697	7.97507	5.55215	7.3619	2.6592	2.6592	10.6731	4.76741	11.9341
ARHGEF33	1.55045	2.16582	1.53249	1.4257	1.39668	1.56703	2.18714	4.76741	3.00037	1.43441	1.34916	2.62841	2.04548	2.27447	1.41788	1.77849	1.14991	2.88476	3.53316	3.8572	3.7017	5.09107	5.23727	4.81203	2.34816	4.05428	4.50357	4.72849	4.36497	4.43646	3.40669	4.33967	2.98863	4.37286	4.623	2.76056	21.2133	14.3251	17.3946	20.5063	6.40985	6.45641	2.10584	2.11158	13.1694	13.1694	11.0348	20.3237	12.7754
ARHGEF37	1.55045	7.48238	4.10997	1.4257	1.39668	3.07153	2.18714	4.76741	1.49816	1.43441	2.96358	2.62841	2.04548	2.27447	2.25727	1.77849	3.59634	1.09418	3.02594	6.11185	2.64109	5.31104	3.0729	5.14966	2.59373	4.62617	5.33559	4.29861	5.07242	4.99543	3.33984	5.26322	3.47945	4.29041	3.82652	3.9763	4.76741	4.76741	4.76741	4.76741	4.87464	5.49634	2.10584	2.11158	11.1309	11.1309	2.18188	4.76741	2.55646
ARHGEF38	3.14711	2.16582	1.53249	1.4257	1.39668	1.56703	2.18714	4.76741	1.49816	1.43441	1.34916	2.62841	2.04548	2.27447	1.41788	1.77849	1.14991	2.62998	3.20969	4.30423	3.48765	5.03982	4.88429	4.79002	3.23041	4.57366	4.4638	4.28063	4.35359	4.59633	3.14067	4.57217	3.37451	4.21751	4.37609	4.00435	4.76741	4.76741	4.76741	4.76741	1.98015	2.43179	2.10584	2.11158	2.6592	2.6592	2.18188	4.76741	4.87171
ARHGEF39	6.07041	7.85512	3.61468	3.45491	2.57749	4.2801	4.57461	19.6715	5.79256	5.33881	5.32239	11.9313	9.23782	9.79912	5.82373	8.66034	4.00646	4.82535	5.20777	7.50936	5.12295	5.7504	5.99092	4.38049	3.30824	4.78582	4.75418	5.28034	4.84881	4.02019	2.66732	5.23211	5.54324	5.18934	4.77217	5.92075	20.8884	18.4527	4.76741	4.76741	5.97302	10.4491	6.90368	9.59426	4.21536	4.21536	2.18188	4.76741	4.27862
ARHGEF4	1.55045	4.06926	4.23564	3.60453	3.56934	1.56703	4.93921	13.4	5.00169	5.55877	5.3346	11.3689	6.73977	6.57778	4.22124	7.12399	2.85218	1.09418	2.01706	2.09773	3.18746	4.46408	4.72113	3.27633	4.88296	4.39466	2.66158	3.44947	2.7673	4.1431	3.06035	3.11647	3.67028	2.96802	4.57996	4.20473	4.76741	4.76741	4.76741	4.76741	1.98015	2.43179	2.10584	5.56442	2.6592	2.6592	2.18188	4.76741	2.55646
ARHGEF40	3.90955	2.16582	1.53249	1.4257	2.35619	1.56703	2.18714	4.76741	1.49816	1.43441	1.34916	2.62841	4.07583	2.27447	1.41788	1.77849	2.33357	2.46322	1.26505	2.09773	2.23887	2.58062	2.18714	2.40209	1.28104	1.24001	1.96343	2.86673	2.04344	3.04475	1.78191	2.0668	1.97872	1.27336	2.92139	1.41662	4.76741	4.76741	4.76741	4.76741	1.98015	2.43179	2.10584	2.11158	2.6592	2.6592	2.18188	4.76741	2.55646
ARHGEF5	7.22263	5.24822	7.33992	6.58019	7.06522	7.68024	10.8877	21.5342	5.88725	5.81575	5.95285	13.1481	10.0545	10.4302	5.77347	8.55541	3.23211	2.36442	5.00524	7.38328	4.8941	4.31972	5.55017	4.79002	2.74272	3.17666	3.08271	3.71396	2.85632	3.1628	2.8895	3.08238	5.4029	4.64396	3.97736	5.925	4.76741	4.76741	4.76741	4.76741	1.98015	2.43179	2.10584	5.13746	2.6592	2.6592	2.18188	4.76741	2.55646
ARHGEF6	5.59543	4.76741	3.61468	4.42382	3.26878	4.60103	6.28113	14.3497	4.63149	3.80428	4.81004	2.62841	3.38538	6.3111	2.63577	1.77849	3.78844	3.69544	1.84881	3.50783	1.20318	1.41183	4.31547	2.5228	2.6957	2.45064	1.22546	1.31722	1.21036	2.24494	3.66503	1.24435	1.37986	1.27336	2.01853	2.4329	4.76741	4.76741	4.76741	4.76741	1.98015	2.43179	2.10584	2.11158	2.6592	2.6592	2.18188	4.76741	2.55646
ARHGEF7	4.99851	2.16582	5.52231	5.91175	5.94942	5.85583	9.3195	4.76741	5.76387	4.77917	5.39363	5.00791	3.96129	4.62662	5.35122	5.21417	5.09215	5.31576	4.07998	5.6493	4.11824	5.40542	5.01524	5.89161	5.53444	5.46256	3.04674	5.39381	3.15758	4.79623	4.56623	3.01002	4.30426	5.25957	5.32692	3.14531	4.76741	4.76741	4.76741	4.76741	1.98015	2.43179	2.10584	6.51717	2.6592	2.6592	2.18188	4.76741	2.55646
ARHGEF9	3.20626	5.5313	1.53249	2.54538	1.39668	3.54109	6.6513	15.0931	4.99187	3.90425	3.86468	5.74689	5.07751	7.17198	4.16956	1.77849	2.74966	1.09418	2.81727	2.09773	2.64109	4.22844	2.18714	3.10457	1.28104	1.24001	2.7166	4.00922	2.42797	2.6108	1.03171	2.86748	4.02739	3.09523	2.01853	3.32161	4.76741	4.76741	4.76741	9.69977	1.98015	2.43179	2.10584	2.11158	2.6592	2.6592	2.18188	4.76741	4.13302
ARID1A	6.65075	6.69423	8.66536	7.49093	8.02097	8.55606	11.7293	10.2428	7.80355	6.80427	6.87798	4.76741	5.3336	4.62662	7.62203	4.5756	6.41356	6.30331	5.41265	7.1776	5.38939	7.84944	7.73104	7.72635	6.74855	6.87568	5.18076	7.10462	5.26378	6.81027	5.98395	5.57537	5.76229	7.21342	6.32967	6.05193	4.76741	10.5367	8.28671	4.76741	6.53361	2.43179	4.05174	4.96358	2.6592	2.6592	4.5645	15.8342	3.97516
ARID1B	5.81125	2.16582	5.39473	5.59418	5.41267	5.36731	6.83283	11.2849	4.96183	3.87664	3.96904	7.89088	6.27473	7.40398	3.81431	4.81116	2.94337	2.93739	4.61744	5.16598	4.21413	4.35777	4.59483	4.68414	3.20293	3.37413	3.31407	4.20509	3.25664	4.21683	2.43256	2.91059	4.56257	4.32218	3.53794	4.22718	4.76741	4.76741	4.76741	4.76741	1.98015	2.43179	2.10584	2.11158	2.6592	2.6592	2.18188	4.76741	2.55646
ARID2	6.30251	10.4141	7.55569	6.67579	6.82059	7.51829	10.0296	18.6248	7.64938	6.79517	6.52915	6.15797	6.50433	8.63766	6.90458	5.90297	5.90571	5.53876	5.92911	11.304	5.9286	7.97715	7.5784	7.94625	6.50041	6.79272	6.14244	7.08302	6.01214	7.23807	5.78674	6.2228	6.73191	7.24181	6.5759	6.2295	4.76741	4.76741	4.76741	4.76741	1.98015	9.42746	7.01171	2.11158	9.23194	9.23194	9.20874	4.76741	2.55646
ARID3A	1.55045	2.16582	3.38381	3.27983	3.10628	1.56703	6.70532	4.76741	4.2941	4.14602	4.40138	4.76741	2.04548	2.27447	4.01756	4.22026	2.13055	1.09418	1.26505	3.22002	1.20318	2.72957	1.34726	1.35405	1.28104	1.24001	1.22546	1.31722	1.21036	1.28103	1.03171	1.24435	1.37986	1.27336	1.23484	1.41662	25.0418	22.7784	22.4776	23.9503	9.33641	11.1861	12.0971	10.7917	13.1473	13.1473	9.8333	23.9939	11.3955
ARID3B	5.20929	2.16582	5.42554	5.14023	5.21602	6.06832	8.75248	9.57296	3.67476	3.94435	4.42236	6.03062	5.42483	4.89706	5.37866	4.93423	3.31887	4.6006	3.75638	4.14092	3.24768	5.7288	5.51676	4.97255	5.22987	4.58519	3.71174	5.22824	3.53975	4.24302	3.81458	3.68993	2.85286	4.73806	4.69036	1.41662	4.76741	18.4692	14.0717	17.6664	6.39797	11.3419	11.5534	10.3549	10.6305	10.6305	7.60866	21.8889	11.2768
ARID4A	3.70822	9.16371	8.93102	7.92641	7.60895	9.12222	12.4059	17.6115	7.08503	6.33615	5.91784	11.5708	6.86148	9.36264	7.24261	5.99172	6.48055	5.38973	5.69703	12.7656	5.89413	7.66061	7.11663	8.31584	6.47812	6.92999	7.266	7.06089	7.30795	7.27861	6.01562	7.39566	6.76144	7.52641	7.08978	4.59657	15.813	4.76741	4.76741	4.76741	6.36203	2.43179	2.10584	2.11158	2.6592	2.6592	2.18188	4.76741	2.55646
ARID4B	3.96939	2.16582	7.16989	7.76802	6.96829	8.36237	12.0425	14.3497	6.66337	6.13785	5.72653	11.1162	6.22421	7.32073	6.60378	6.13747	5.85954	5.11777	4.18106	9.412	3.88729	5.27751	5.88604	5.85857	5.97998	6.14698	5.37205	4.88497	5.21833	5.71736	5.51772	5.47364	5.46051	5.47298	5.01703	3.2075	4.76741	4.76741	4.76741	4.76741	1.98015	6.40644	7.96629	7.61867	2.6592	2.6592	2.18188	4.76741	2.55646
ARID5A	1.55045	2.16582	1.53249	1.4257	1.39668	1.56703	3.95478	4.76741	3.49304	3.13082	4.53003	2.62841	2.04548	5.51321	1.41788	3.24663	3.83391	4.31245	3.13758	2.09773	3.30399	3.45737	3.42177	3.76264	4.7571	3.17666	2.63272	3.25702	2.66817	3.77013	3.43795	2.55359	3.17036	3.84906	3.2233	2.93218	4.76741	4.76741	4.76741	4.76741	1.98015	5.11735	2.10584	4.37086	2.6592	2.6592	2.18188	4.76741	2.55646
ARIH1	8.69153	11.706	8.05651	7.9128	7.38178	8.70218	12.2837	25.6122	7.91621	7.59908	6.76822	14.1412	10.597	12.4749	7.84329	9.17708	6.13908	5.29032	7.10497	13.6077	6.9211	8.46514	8.45189	8.35314	7.16188	7.4764	6.60793	7.65877	6.56104	7.78564	6.10527	6.58696	8.31744	7.54793	7.41472	6.83928	25.4656	23.6719	23.0244	24.4225	9.80066	12.9359	10.7189	11.2884	13.7462	13.7462	10.9904	25.7087	12.4378
ARIH2	7.10735	7.64676	7.14238	6.61612	6.01373	6.68244	9.57178	22.3258	6.37557	5.54214	5.71007	9.31561	9.16264	9.9548	5.92376	7.32701	4.0417	4.08688	4.93889	10.1201	4.80694	4.59792	5.28813	3.46664	2.47908	4.12713	4.88046	5.17305	5.13687	4.12369	3.81458	5.18993	5.45748	4.79581	4.14067	4.22718	4.76741	23.1675	4.76741	4.76741	8.68771	12.8035	12.2726	11.5281	2.6592	2.6592	2.18188	13.9106	4.27862
ARL¬†1.00	7.94134	13.2598	8.28347	7.16102	7.33694	8.39426	11.3521	26.6386	7.435	7.49853	6.35956	14.132	11.1589	12.5246	7.97154	9.08967	4.46441	4.96185	5.83183	11.2795	5.63021	6.61868	5.4822	6.48665	4.56135	5.72042	6.47558	5.91873	6.39007	5.909	4.38424	6.48548	6.14216	5.50227	5.46003	6.59903	4.76741	21.6407	24.9045	20.9675	9.60878	10.5427	10.0409	9.51898	9.77202	9.77202	9.90279	17.9624	14.4586
ARL¬†10.00	5.54675	4.27512	5.38424	4.51392	5.72295	5.04066	5.42552	21.2734	6.12291	5.8742	6.41589	10.3893	8.86411	8.95017	6.9898	7.70689	3.86289	3.90027	1.84881	2.09773	2.0294	2.0257	1.34726	1.35405	1.28104	3.92048	1.89854	1.31722	1.7227	1.28103	3.21314	2.38156	2.2787	1.8048	1.23484	1.41662	4.76741	4.76741	4.76741	4.76741	1.98015	5.94501	6.16106	6.22535	7.34524	7.34524	5.25473	7.13538	3.80235
ARL13B	5.49589	13.1018	8.11398	7.50041	7.3352	8.65015	12.3835	21.3101	6.70465	6.08958	5.18592	9.42863	8.53847	9.07686	6.98079	6.5852	4.44348	3.95826	5.84739	13.5677	5.86393	6.99303	4.70921	6.94621	5.12803	4.80988	6.51382	6.18658	6.55039	6.42167	4.16232	6.64818	7.18409	6.22592	6.34356	6.71065	4.76741	4.76741	4.76741	11.9076	1.98015	2.43179	4.52008	2.11158	2.6592	2.6592	2.18188	4.76741	2.55646
ARL14EP	10.8558	8.79411	8.34362	7.59301	7.71069	8.86805	11.3618	30.8285	8.13494	8.31378	7.5678	12.6973	13.9292	14.4762	7.71327	9.34959	7.33499	7.02258	7.4504	9.44346	7.10175	7.85643	7.80939	6.80959	8.87182	7.22685	7.12998	7.48747	6.93516	7.28534	6.30109	7.04102	8.11094	6.45863	6.93233	6.54753	24.9831	24.1932	29.5889	28.0114	10.2386	10.2397	8.32375	7.85675	8.12305	8.12305	11.8291	22.8414	14.5137
ARL¬†15.00	1.55045	4.90212	6.59712	6.22177	5.61687	6.4401	8.67057	4.76741	4.84378	4.66815	3.96904	4.76741	2.04548	2.27447	4.53651	1.77849	2.89898	2.93739	2.60196	3.8572	2.32725	5.6635	4.87425	5.70089	2.19558	4.61886	5.69993	5.07597	5.52521	5.13334	3.35145	5.55682	2.31499	4.92875	4.92022	1.41662	4.76741	20.7623	4.76741	10.146	8.37109	9.49847	5.33272	5.13746	2.6592	2.6592	2.18188	4.76741	2.55646
ARL¬†2.00	3.50736	2.16582	4.14277	4.87398	4.64751	5.77513	5.30118	10.2428	4.04017	2.62096	5.13749	8.20839	4.62249	5.7145	2.97011	6.74731	1.14991	1.09418	1.78499	2.09773	2.08673	3.36264	1.34726	2.63031	1.28104	2.97045	2.572	3.11331	2.64154	1.28103	1.03171	2.52174	3.05859	4.34281	4.21451	2.4329	4.76741	17.6394	12.7571	4.76741	5.56987	10.59	11.0825	10.7877	6.46026	6.46026	2.18188	4.76741	4.87171
ARL2BP	6.5626	5.69514	3.50526	4.09369	4.01258	3.83021	6.56655	19.4487	3.6057	3.84831	3.40354	10.0735	8.28155	8.40509	3.70911	6.12208	1.14991	1.09418	4.23217	4.87733	3.43062	3.64289	2.85679	3.42243	3.58558	2.60278	5.26084	3.66312	5.48552	2.75069	2.02214	5.66776	5.07112	3.60037	2.95843	3.91779	4.76741	22.8156	20.2694	15.732	8.96256	12.476	11.0074	10.1511	6.01551	6.01551	9.37347	14.8636	12.0032
ARL¬†3.00	5.78288	6.42654	4.3213	4.19649	4.80072	4.06017	6.56655	16.2225	3.73963	5.14882	4.60153	11.353	8.01687	9.51526	4.95563	8.48863	4.42198	4.97738	4.45918	7.2785	3.90792	4.15143	1.34726	2.81514	5.66555	4.13978	3.24349	3.62769	3.22947	2.6108	3.56877	3.24116	3.27088	3.15285	3.01128	5.42231	21.4691	20.5897	25.1283	22.6864	8.57861	12.2894	9.63232	9.72898	12.4046	12.4046	9.60988	19.1962	13.7117
ARL4A	7.28139	10.3835	4.74894	5.18607	5.42455	5.85583	9.60175	17.3903	4.38444	4.62834	3.98537	10.3082	8.35621	8.70623	3.62247	6.87412	4.42917	4.49479	6.28446	11.8558	6.23571	6.05458	6.16243	5.9409	4.82698	6.07426	6.78317	5.69513	6.5853	5.22102	4.71051	6.75712	6.79842	5.37576	5.7998	6.50057	4.76741	22.143	4.76741	4.76741	9.50215	8.62594	5.16668	6.83559	2.6592	2.6592	2.18188	18.064	2.55646
ARL4D	8.19965	11.0117	4.71094	2.54538	3.1634	3.48484	2.18714	10.8032	2.44043	2.0761	3.37359	4.76741	2.04548	7.73367	1.41788	4.46774	3.95713	3.5689	4.99354	8.21168	4.45097	3.41113	6.52969	1.35405	4.29579	5.48656	3.64899	3.53285	3.29586	2.97954	4.1308	3.72458	3.69733	2.29377	4.50964	5.90793	8.8793	21.0987	18.2423	18.8472	7.34309	14.5792	9.65527	11.7966	11.0419	11.0419	5.25473	14.8271	10.6802
ARL5A	8.22329	11.8771	6.54326	6.45744	5.72734	6.94045	9.67217	22.9689	6.96772	7.21028	5.91784	11.8227	10.5458	11.032	7.69094	8.65812	6.11585	5.74791	6.51767	12.7917	6.24311	7.634	7.99915	7.59555	7.35038	6.98195	6.53679	6.85151	6.35461	7.17248	5.80608	6.56605	6.90743	6.88864	6.79557	7.31399	4.76741	27.538	17.5965	24.2227	10.3657	9.58346	8.18582	7.96317	12.0339	12.0339	9.82305	21.302	14.4742
ARL5B	1.55045	4.06926	6.08435	6.07521	5.48733	7.57384	9.98701	4.76741	6.4576	6.14567	5.10726	6.78209	4.76741	4.47253	6.35324	3.24663	4.16917	3.03319	4.16657	6.48409	3.98589	6.15214	4.40143	4.7207	5.39461	3.89612	4.94927	5.1145	4.71863	5.4616	3.56877	4.77531	5.04166	4.82942	4.78859	3.85575	23.4809	24.1681	26.8877	27.2367	10.4278	11.6635	9.5065	8.16356	12.8309	12.8309	12.3586	25.2055	13.4378
ARL¬†6.00	5.81684	10.3245	4.42613	4.07181	4.67265	4.57933	6.73168	13.9597	5.10446	5.41433	3.66116	2.62841	4.62249	6.2846	5.35122	3.91338	5.55602	5.25328	6.90724	9.36365	6.22446	8.03051	8.42293	8.14448	6.38499	7.38718	7.83903	7.32077	7.74422	7.52739	5.86592	7.87119	7.01741	7.30491	7.08132	6.97939	4.76741	12.928	4.76741	11.2158	1.98015	4.89204	2.10584	2.11158	7.58044	7.58044	2.18188	14.3156	11.1431
ARL6IP4	6.38608	2.16582	3.96814	3.4944	3.88534	4.02491	3.79501	13.8548	3.9914	4.25827	4.1895	9.472	6.54627	6.93794	4.5609	7.23924	2.56746	3.75184	2.20195	4.22483	2.48083	2.5257	1.34726	3.46664	2.53814	1.24001	3.13412	3.08176	3.07921	3.46691	1.03171	3.13302	3.10806	3.20703	2.20586	1.41662	4.76741	4.76741	4.76741	4.76741	1.98015	2.43179	7.22966	5.72153	2.6592	2.6592	2.18188	4.76741	2.55646
ARL6IP5	5.3948	2.16582	4.37494	4.43943	4.72111	4.19102	7.16331	23.3529	5.72447	6.03887	5.37433	12.1155	8.91893	9.75135	5.47174	7.78559	3.74025	1.09418	3.02594	4.5203	3.71878	2.27044	1.34726	2.81514	2.34816	3.2474	3.97227	3.14381	4.22233	2.79296	3.00763	3.92206	3.31097	2.70666	2.01853	3.42417	4.76741	23.254	4.76741	4.76741	8.86899	12.3961	9.84827	11.0427	2.6592	2.6592	2.18188	4.76741	3.97516
ARL6IP6	5.61559	9.55052	7.2485	6.07207	6.71347	6.89336	9.38883	17.4282	6.59828	6.04067	5.1275	5.58734	6.17184	6.90166	6.78321	5.27561	4.82295	4.3642	5.21239	7.50936	5.26354	6.95145	6.90416	6.33628	5.75958	5.72253	5.66451	6.16057	5.60231	6.57379	4.61188	5.69557	6.18177	5.79998	5.71682	5.32832	4.76741	19.5318	11.2802	15.198	7.47735	9.05539	8.06063	7.28356	10.3646	10.3646	3.59814	15.3043	6.46694
ARL8A	1.55045	2.16582	1.53249	1.4257	1.39668	1.56703	2.18714	4.76741	1.49816	1.43441	2.24137	2.62841	2.04548	2.27447	1.41788	1.77849	1.14991	1.09418	1.90839	2.09773	1.20318	3.14182	1.34726	1.35405	1.28104	1.24001	1.75253	2.41104	1.21036	2.16692	1.03171	1.82048	2.38391	2.82025	1.23484	1.41662	4.76741	12.4911	4.76741	4.76741	1.98015	6.40644	5.80275	5.60528	2.6592	2.6592	2.18188	4.76741	2.55646
ARL8B	4.97502	8.51374	5.4653	5.91909	5.65507	6.25707	9.20391	18.3767	6.75026	6.25934	5.57738	10.7164	7.54426	8.92356	5.63579	6.18264	4.52432	4.09865	4.87633	7.84971	4.27856	5.83045	6.00527	5.25907	4.96104	4.57366	5.90004	5.36233	5.70616	5.61013	3.56011	6.02495	5.2069	4.58723	5.18985	5.21641	4.76741	4.76741	4.76741	4.76741	1.98015	2.43179	8.09927	2.11158	2.6592	2.6592	2.18188	4.76741	2.55646
ARL¬†9.00	3.20626	2.16582	1.53249	1.4257	1.39668	4.77959	6.24602	4.76741	3.00037	1.43441	1.34916	2.62841	2.04548	2.27447	1.41788	1.77849	2.49657	2.46322	1.26505	4.30423	1.83064	1.41183	2.46474	1.35405	1.28104	1.24001	1.82857	2.19291	1.21036	1.28103	2.74898	1.24435	1.37986	1.27336	1.23484	1.41662	4.76741	4.76741	4.76741	4.76741	1.98015	2.43179	2.10584	2.11158	2.6592	2.6592	2.18188	4.76741	2.55646
ARMC1	9.16953	15.297	9.40701	7.97425	8.35554	9.05782	12.5658	28.5215	7.55582	7.41691	6.77564	15.0568	12.4216	14.4538	9.09677	10.4828	6.44329	6.17026	7.92966	14.7274	7.4659	7.98562	7.69366	7.69724	6.84872	7.29741	7.24499	7.60733	7.14624	7.35496	5.90884	7.35329	8.72616	7.23506	7.22987	9.60721	11.3417	17.1469	20.1781	19.9252	5.56987	13.6232	10.199	10.4992	14.3792	14.3792	9.76315	16.9636	9.21066
ARMC10	8.46982	7.45747	5.65334	5.67159	5.71855	6.0018	8.48423	21.2979	6.80704	6.96041	6.43309	13.0303	11.2866	11.8294	5.29401	9.3383	5.06248	2.76763	7.20561	8.02508	6.48609	6.74539	7.19072	6.28936	4.25211	5.94313	5.1318	6.12994	5.04004	6.34173	4.71784	5.31237	7.47345	6.16703	5.96626	8.03526	14.2159	19.3843	4.76741	4.76741	8.13862	4.32993	2.10584	2.11158	2.6592	2.6592	2.18188	4.76741	2.55646
ARMC2	5.22836	7.93124	2.69365	1.4257	1.39668	1.56703	2.18714	4.76741	1.49816	2.94212	2.33419	2.62841	2.04548	4.00922	1.41788	1.77849	4.39237	4.45114	6.00476	7.50936	5.56217	7.64741	7.64172	6.95596	4.85542	6.62737	6.49476	7.17193	6.47625	6.7653	5.22925	6.57638	6.5348	6.76398	6.80119	5.62241	4.76741	12.4911	4.76741	4.76741	5.65214	8.66837	3.85684	6.25195	2.6592	2.6592	2.18188	4.76741	2.55646
ARMC3	1.55045	2.16582	1.53249	1.4257	1.39668	1.56703	2.18714	4.76741	1.49816	1.43441	1.34916	7.62633	2.04548	2.27447	1.41788	1.77849	1.14991	1.09418	1.26505	2.09773	1.20318	1.41183	1.34726	1.35405	2.87108	1.24001	1.75253	1.31722	1.21036	1.28103	1.03171	1.24435	1.37986	1.27336	1.23484	1.41662	4.76741	4.76741	4.76741	4.76741	1.98015	2.43179	2.10584	2.11158	2.6592	2.6592	2.18188	4.76741	5.39758
ARMC5	2.79291	2.16582	2.91057	1.4257	1.39668	1.56703	2.18714	4.76741	3.22502	3.07165	3.2778	2.62841	2.04548	3.65178	1.41788	1.77849	2.89898	1.09418	1.96437	2.09773	1.20318	2.5257	1.34726	1.35405	3.52858	2.15917	1.22546	2.82563	1.21036	1.28103	2.02214	1.24435	1.37986	1.27336	1.23484	1.41662	4.76741	4.76741	4.76741	4.76741	3.93416	6.72963	2.10584	3.55083	2.6592	2.6592	2.18188	4.76741	2.55646
ARMC6	5.44255	2.16582	3.61468	3.27983	2.67226	3.74175	2.18714	16.8108	3.49304	3.77379	4.45292	10.8661	8.14123	8.15137	1.41788	7.85566	4.10788	4.11024	2.01706	2.09773	1.20318	1.41183	1.34726	1.35405	4.81731	1.81277	1.22546	1.31722	1.21036	1.28103	2.5756	1.95207	2.7197	1.27336	1.23484	1.41662	4.76741	4.76741	4.76741	4.76741	1.98015	6.55235	2.10584	2.11158	2.6592	2.6592	2.18188	4.76741	2.55646
ARMC7	6.29895	5.14112	4.40084	3.95497	3.96362	3.4256	5.54078	4.76741	3.77072	2.15284	4.12143	4.76741	3.7012	3.77972	1.41788	3.62287	3.44593	3.41812	4.7263	6.28869	5.09052	5.96811	3.24952	4.57927	1.28104	3.4313	3.611	4.92725	3.99629	3.38352	3.76361	4.00655	5.2376	5.43344	6.33134	5.69367	18.4875	4.76741	4.76741	4.76741	7.532	10.1758	9.91903	10.3041	8.87281	8.87281	2.18188	4.76741	2.55646
ARMC8	6.76153	8.17176	6.7198	6.48745	5.94942	6.96192	9.65992	19.652	7.1896	6.56889	6.10565	11.4537	9.10169	10.0759	6.44696	8.3074	5.11135	5.09162	4.35077	8.01176	4.58236	5.88819	4.02413	5.52859	4.32109	4.91603	5.73749	4.91803	5.69067	5.00306	3.82066	5.85217	4.53228	4.99114	5.14737	4.69963	4.76741	17.2418	16.8006	20.6076	1.98015	2.43179	4.76741	4.17796	8.12305	8.12305	7.31072	19.4722	10.7652
ARMC9	4.51213	2.16582	3.09179	1.4257	2.75885	3.4256	4.09979	10.2428	1.49816	2.41318	2.33419	7.10709	5.3336	3.51293	1.41788	5.08185	3.49176	1.09418	1.26505	3.50783	1.20318	2.19526	1.34726	2.89591	1.28104	2.63713	3.08271	4.00922	2.79048	2.38361	2.14781	2.91059	2.78849	1.27336	2.92139	1.41662	17.8439	4.76741	18.8375	19.386	1.98015	2.43179	2.10584	3.83336	9.66313	9.66313	2.18188	4.76741	11.0458
ARMCX5	5.18991	9.18883	5.40508	4.59675	4.28346	5.3228	6.53724	21.4533	5.45833	4.86868	4.64363	8.40658	8.84243	9.92023	5.05687	5.1497	3.96972	3.61338	4.37037	5.91162	3.36962	1.41183	1.34726	3.76264	5.01753	3.95973	4.22796	3.62769	3.9552	4.12369	3.55139	4.82901	4.00807	2.61116	2.20586	4.33279	4.76741	4.76741	4.76741	4.76741	1.98015	2.43179	2.10584	5.52251	2.6592	2.6592	2.18188	4.76741	2.55646
ARMH1	3.67085	6.92273	1.53249	1.4257	1.39668	1.56703	2.18714	4.76741	1.49816	1.99311	1.34916	7.10709	2.04548	2.27447	1.41788	4.52278	1.14991	1.09418	4.34678	7.24567	4.15987	3.75011	2.33581	3.58837	1.28104	2.97045	4.01626	3.5526	4.23988	2.87219	1.78191	3.90134	3.97496	4.11901	4.22334	4.53261	4.76741	4.76741	4.76741	7.85335	1.98015	2.43179	2.10584	2.11158	2.6592	2.6592	5.43081	4.76741	6.88544
ARMH3	4.96316	8.90749	6.52096	5.74366	5.81897	6.21147	8.31166	8.74009	6.52906	5.70243	4.78893	2.62841	5.13243	5.85938	5.50577	4.15019	4.75775	4.38888	5.3511	7.85716	5.06941	5.98709	5.34592	6.25511	5.70174	5.17891	4.74885	5.60266	4.89304	5.22102	4.24274	4.89365	5.24326	5.27994	5.87012	4.67122	21.8576	18.1607	22.3756	21.1768	6.15282	7.65772	5.33272	5.38927	9.97306	9.97306	8.17998	18.9516	9.99907
ARMH4	5.33627	8.55165	1.53249	4.29001	4.38751	2.89156	6.62352	17.3519	4.40167	4.85247	1.34916	5.00791	6.56682	8.75445	2.78287	3.24663	4.37719	3.73352	6.25442	8.70223	5.79643	6.71539	5.4983	6.27968	5.29584	5.34346	5.67866	6.00388	5.65623	6.06048	4.02267	5.8215	6.85031	5.94877	5.6171	5.925	23.1632	17.7014	4.76741	13.9323	8.67573	8.7502	2.10584	5.72153	12.7529	12.7529	9.02044	8.74582	10.1266
ARMT1	7.54699	2.16582	4.95284	5.41325	5.65975	6.70939	8.3495	22.0326	5.90433	6.10105	5.10726	10.5047	8.95165	10.2849	6.07689	6.07478	6.07928	5.51769	1.26505	2.09773	1.20318	2.27044	5.721	1.35405	7.29446	4.72928	1.22546	2.10748	2.27753	1.28103	5.1151	1.24435	1.37986	2.50458	1.23484	2.76056	4.76741	28.5082	4.76741	12.4832	13.1316	14.807	10.9166	11.6713	2.6592	2.6592	2.18188	4.76741	2.55646
ARNT	4.97502	2.16582	5.38424	5.87026	5.18662	5.56687	8.17114	11.0525	6.03624	4.97554	5.06537	7.38439	5.51064	5.18239	5.4816	4.28677	5.23456	4.51575	1.26505	2.09773	2.95657	3.66152	2.52328	3.66183	4.89641	2.56713	2.18377	1.31722	2.58568	2.6598	3.56011	2.4187	2.20177	3.39644	1.78101	1.41662	4.76741	4.76741	4.76741	4.76741	6.37411	6.68695	2.10584	2.11158	12.4165	12.4165	2.18188	7.46171	2.55646
ARNTL	5.32767	12.2945	4.54451	4.17674	4.37089	4.53467	8.61611	15.7656	3.77072	4.60095	3.68356	6.596	6.70305	7.58321	2.25727	5.36249	2.23824	3.90027	6.21615	10.3446	5.84227	7.02889	6.37092	6.79964	4.08564	5.71608	6.37816	6.42711	6.3767	6.27928	4.43938	6.60668	6.61242	6.03498	5.72336	7.20413	4.76741	4.76741	4.76741	4.76741	1.98015	2.43179	2.10584	2.11158	2.6592	2.6592	2.18188	4.76741	2.55646
ARNTL2	3.26239	2.16582	1.53249	2.32931	1.39668	1.56703	2.18714	4.76741	1.49816	2.35394	1.34916	2.62841	2.04548	3.89856	1.41788	1.77849	1.14991	1.09418	1.26505	3.22002	1.20318	2.58062	1.34726	3.32751	1.28104	2.21485	1.22546	1.31722	1.21036	1.28103	1.03171	1.24435	1.37986	2.79312	1.23484	1.41662	4.76741	4.76741	4.76741	4.76741	1.98015	5.57951	5.96679	6.6445	2.6592	2.6592	2.18188	4.76741	2.55646
ARPC1A	8.62959	8.38022	6.14404	5.55312	5.18662	6.09731	8.6241	23.7763	6.66127	6.48354	6.58683	14.7714	11.896	11.9352	5.72441	10.4033	4.33798	5.14304	5.17134	7.91516	5.16867	4.85134	4.39321	4.4618	5.50023	4.70293	5.37996	4.51312	5.55941	4.72751	3.42769	5.42772	5.62348	4.55145	4.91417	5.14643	4.76741	17.074	4.76741	4.76741	1.98015	12.3106	13.0709	13.0579	2.6592	2.6592	2.18188	4.76741	8.21096
ARPC1B	5.26549	7.43213	7.15939	7.22162	6.83232	7.70398	11.3296	21.3101	3.94031	4.06763	5.25432	16.0768	7.81262	7.40398	5.75114	10.8019	1.14991	2.36442	5.48653	9.05874	5.21818	4.69625	3.10462	4.25389	2.98368	3.4313	4.07558	5.00662	4.34209	4.11389	2.79881	4.45216	6.09849	4.36789	4.51915	5.49562	4.76741	4.76741	4.76741	4.76741	1.98015	2.43179	2.10584	2.11158	2.6592	2.6592	2.18188	4.76741	2.55646
ARPC2	10.2559	12.1959	9.68868	9.18125	8.46748	9.48554	13.4487	32.6291	9.59467	9.50814	8.81855	18.4196	14.7504	15.9113	8.38393	12.5343	6.41224	6.27191	7.8616	13.1925	7.50037	8.41947	8.0494	7.70177	7.47836	7.19734	6.78532	7.84101	6.75118	7.21142	5.99684	6.96275	8.74092	7.44402	7.51283	7.48994	4.76741	17.5119	4.76741	4.76741	6.65746	7.70672	8.11191	5.24325	5.54536	5.54536	4.33136	12.4451	4.97039
ARPC3	5.90273	8.82584	5.42554	4.3757	5.92106	6.65133	6.99566	17.4656	5.52072	5.2313	5.35072	10.5539	6.62676	7.49598	5.91419	7.71143	3.83391	4.40491	4.05291	6.03979	3.88729	5.76226	5.74188	5.24519	4.23398	4.88658	3.19827	5.64679	2.66817	5.19066	4.10206	3.04691	4.43121	5.36245	4.54088	4.62709	4.76741	30.0759	19.0365	19.5662	13.2879	15.0622	13.0839	12.9522	5.06311	5.06311	3.84469	4.76741	13.5739
ARPC4	6.57687	7.29872	6.05608	4.83271	4.58179	5.01112	8.25294	18.0153	5.90013	5.31127	5.09694	11.4002	8.1129	8.8966	5.74738	7.38614	4.01836	4.30348	5.41392	6.68946	5.04222	5.13992	4.09432	4.88555	3.38004	3.73399	4.84278	4.87529	4.92924	5.05808	2.98921	5.01248	5.70006	4.89869	4.68776	5.32074	9.59823	20.1468	18.9219	17.8044	8.13159	11.9154	10.6059	10.87	10.2581	10.2581	4.70261	17.2099	11.9451
ARPC5	8.27027	4.61992	7.94939	7.74841	6.96696	8.68087	11.3908	32.2596	7.46354	7.59793	7.09047	15.6503	12.2142	13.5621	7.83152	10.7646	5.86718	5.3476	5.7508	6.64069	5.308	5.48561	5.11891	4.5075	6.37692	5.56127	4.77004	4.84565	4.72366	5.24165	4.49571	5.06356	6.13837	4.59888	5.09946	6.49575	4.76741	4.76741	16.0819	4.76741	5.83927	9.81594	10.546	10.5105	2.6592	2.6592	2.18188	4.76741	2.55646
ARPC5L	8.71556	7.45747	8.12018	6.84694	7.29644	7.56452	10.5596	25.4518	6.17707	6.45844	6.33662	15.456	12.1887	13.1957	7.13279	10.9121	4.88758	5.24787	6.06251	8.5083	5.65325	5.31471	5.12289	5.15738	5.79737	4.85334	4.90773	5.38249	4.90321	4.99928	4.86506	4.93428	6.49865	4.75773	5.05408	5.81819	4.76741	25.309	25.109	25.4189	10.2256	14.4997	11.9541	11.6981	5.64907	5.64907	5.43081	14.7904	12.2931
ARPIN	6.24701	8.44844	5.88306	4.54229	3.96362	2.553	8.60026	16.8108	3.9914	4.67468	4.66811	11.5131	7.59591	6.64362	2.78287	7.98523	1.14991	2.46322	5.28652	7.34217	4.69642	3.28534	4.48044	3.58837	1.28104	3.51078	3.71174	2.73771	3.87992	2.55898	3.56011	4.12825	5.60271	4.08597	4.02243	6.49575	4.76741	15.0605	11.5746	8.58444	6.37411	6.1325	5.85939	4.542	4.41759	4.41759	3.30577	9.99082	5.47235
ARPP19	8.63184	13.2469	5.02786	5.31253	4.46671	5.62046	7.82022	27.3845	6.12291	6.5113	5.13249	12.6497	10.5917	12.924	7.65996	8.59213	5.0212	4.76741	6.78789	11.0094	6.39194	5.72146	6.35455	5.04384	4.93145	5.07053	6.45291	5.52995	6.33555	5.13007	3.90707	6.68066	7.33691	5.03291	4.87916	7.6384	4.76741	19.2172	4.76741	4.76741	1.98015	12.0987	11.0645	10.4648	2.6592	2.6592	10.4042	18.8511	9.41147
ARPP21	1.55045	2.16582	1.53249	1.4257	1.39668	1.56703	2.18714	4.76741	2.54051	1.43441	1.34916	2.62841	2.04548	2.27447	1.41788	1.77849	1.14991	1.09418	1.26505	2.09773	1.20318	2.40605	1.34726	1.35405	1.28104	1.24001	1.22546	1.31722	1.21036	1.28103	1.03171	1.24435	1.37986	1.27336	1.23484	1.41662	4.76741	4.76741	17.4463	16.9942	1.98015	2.43179	2.10584	2.11158	2.6592	2.6592	2.18188	4.76741	8.54394
ARR3	1.55045	2.16582	1.53249	1.4257	1.39668	1.56703	2.18714	4.76741	3.06104	1.43441	1.34916	2.62841	2.04548	5.59668	1.41788	1.77849	2.23824	2.62998	1.26505	2.09773	1.20318	1.41183	1.34726	1.35405	1.28104	2.03622	1.22546	1.31722	1.21036	1.28103	1.03171	1.24435	1.37986	1.27336	1.23484	1.41662	4.76741	4.76741	4.76741	4.76741	1.98015	2.43179	2.10584	2.11158	2.6592	2.6592	2.18188	4.76741	2.55646
ARRB1	1.55045	2.16582	6.60762	5.1557	6.58805	4.77959	7.36803	11.7076	5.33608	4.4834	4.38	8.07881	2.04548	5.12905	1.41788	6.00879	1.14991	1.09418	1.26505	2.09773	1.20318	1.41183	1.34726	2.72706	1.28104	1.24001	1.22546	1.31722	2.04344	2.08174	1.03171	1.24435	1.37986	1.27336	1.23484	1.41662	4.76741	11.8811	4.76741	4.76741	1.98015	9.22598	8.06063	9.30044	2.6592	2.6592	2.18188	4.76741	2.55646
ARRB2	3.20626	2.16582	8.35872	7.3011	7.18079	7.14353	11.1703	10.8032	6.14014	5.56702	5.40874	10.7164	6.91077	6.3882	5.57503	7.38036	2.33357	2.55098	2.87907	2.09773	3.1717	4.15143	4.36795	3.46664	3.50878	3.17666	2.8174	3.85181	2.46186	4.05247	3.18498	2.79866	3.29779	3.32221	4.1261	3.00826	4.76741	4.76741	4.76741	4.76741	1.98015	5.31712	5.55215	4.07154	2.6592	2.6592	2.18188	4.76741	2.55646
ARRDC1	5.05502	5.97865	4.56673	5.46579	4.86427	4.66379	7.54912	14.1602	5.87856	5.52234	6.17985	10.9367	7.65553	6.2846	5.35122	7.92965	2.23824	3.76979	3.75638	6.22471	3.84445	4.7096	4.83814	4.49254	3.46779	3.69356	4.13115	4.52017	4.30263	4.37881	3.04317	4.0781	4.18635	5.0613	4.50328	5.12815	16.0197	4.76741	4.76741	4.76741	3.79446	8.56782	8.87875	10.2111	2.6592	2.6592	2.18188	14.7532	4.53912
ARRDC2	6.10111	10.2077	1.53249	4.55612	2.91249	3.07153	2.18714	13.7466	3.27453	3.98286	4.43262	9.49329	7.01969	7.9892	2.46392	5.70467	4.81398	5.81848	5.87243	9.40141	5.87879	5.6239	6.95421	5.72689	6.76527	6.76544	5.06324	5.3298	5.25028	4.68581	5.54289	5.42132	6.28477	5.62483	5.39656	7.16723	4.76741	18.6911	4.76741	4.76741	7.25478	12.4519	2.10584	9.82527	2.6592	2.6592	2.18188	4.76741	2.55646
ARRDC3	5.03277	6.95771	9.55651	8.30173	8.24185	9.77708	12.8837	13.8548	8.39157	8.06441	7.43296	7.50924	4.89945	5.23391	7.41162	4.34991	4.5307	3.5457	4.85375	5.48116	4.41759	6.5363	6.66287	6.4486	4.88296	5.99112	6.03736	5.68281	6.03187	6.01859	4.82498	5.83774	5.49473	5.46101	5.59389	5.44285	4.76741	22.0977	4.76741	4.76741	9.54205	9.99528	7.60745	8.09441	2.6592	2.6592	2.18188	4.76741	2.55646
ARRDC4	1.55045	7.6015	7.21088	4.81139	5.06804	5.1777	8.09601	11.0525	5.25398	4.9995	4.20258	6.15797	4.2814	3.65178	3.70911	3.91338	3.26206	4.17655	4.72098	6.99289	3.26212	5.13555	4.60156	4.44603	5.09267	3.60682	3.48619	3.5719	3.45871	4.25154	3.48737	3.13302	3.69733	4.57545	3.91759	4.95823	4.76741	19.4711	4.76741	4.76741	5.31571	2.43179	2.10584	2.11158	2.6592	2.6592	6.27924	4.76741	2.55646
ARSA	1.55045	2.16582	1.53249	1.4257	1.39668	1.56703	2.18714	13.635	3.32195	3.4286	4.1072	9.09338	4.83491	3.51293	2.25727	7.09527	1.14991	1.09418	1.84881	2.09773	1.20318	2.4676	1.34726	1.35405	1.28104	1.24001	1.96343	1.31722	1.21036	1.28103	1.03171	1.82048	2.41662	1.27336	1.23484	1.41662	4.76741	4.76741	4.76741	4.76741	1.98015	8.03623	2.10584	2.11158	2.6592	2.6592	2.18188	4.76741	2.55646
ARSB	3.55054	11.7852	3.24741	5.51042	4.98054	6.1585	8.00547	18.6248	6.59153	6.10428	5.26748	10.322	7.17607	8.27522	5.22092	6.84797	2.89898	2.46322	4.9676	11.2053	4.38685	5.9309	5.67102	5.54931	3.08412	3.59541	4.88965	5.65324	4.75065	5.15921	3.21314	5.05398	5.30176	5.47298	4.96326	7.06729	4.76741	8.87787	4.76741	11.2158	1.98015	6.07219	8.14939	6.83559	4.41759	4.41759	2.18188	4.76741	2.55646
ARSG	1.55045	2.16582	1.53249	1.4257	1.39668	1.56703	2.18714	4.76741	1.49816	1.43441	1.34916	2.62841	2.04548	2.27447	1.41788	1.77849	1.14991	1.09418	1.26505	2.09773	1.20318	2.0257	1.34726	1.35405	1.28104	1.24001	2.27623	1.31722	2.39275	1.28103	1.03171	2.58439	1.37986	1.27336	3.66155	1.41662	4.76741	13.794	4.76741	14.5072	6.59697	3.96261	4.22442	4.17796	2.6592	2.6592	2.18188	4.76741	5.74423
ARSJ	2.397	2.16582	1.53249	1.4257	1.39668	1.56703	2.18714	4.76741	1.49816	1.43441	1.34916	2.62841	2.04548	2.27447	1.41788	1.77849	4.36172	4.16588	1.26505	2.09773	1.20318	1.41183	2.10327	1.35405	4.77759	4.24617	1.22546	2.34379	1.21036	1.28103	4.11037	1.24435	1.37986	1.27336	1.23484	1.41662	4.76741	4.76741	4.76741	4.76741	1.98015	2.43179	2.10584	2.11158	2.6592	2.6592	2.18188	4.76741	2.55646
ARSK	1.55045	2.16582	3.61468	1.4257	1.39668	1.56703	2.18714	4.76741	2.33024	1.43441	1.34916	2.62841	2.04548	3.51293	1.41788	1.77849	1.14991	1.09418	1.26505	2.09773	1.20318	1.41183	1.34726	1.35405	1.28104	1.24001	1.82857	1.31722	2.14469	1.28103	1.03171	2.0668	1.37986	1.27336	1.23484	1.41662	4.76741	4.76741	4.76741	4.76741	4.33732	8.29631	6.75701	6.6445	2.6592	2.6592	5.92675	11.3329	8.58497
ART3	3.63217	10.8964	1.53249	1.4257	1.39668	1.56703	2.18714	14.4407	3.06104	1.43441	2.91609	2.62841	2.04548	5.78854	1.41788	3.0919	3.23211	1.09418	5.5191	9.16835	5.00654	6.4273	2.85679	5.29962	3.14541	2.60278	5.76929	5.99196	5.28242	5.54935	3.21314	5.5231	6.38709	4.76092	5.22047	6.58805	4.76741	4.76741	4.76741	4.76741	1.98015	2.43179	2.10584	2.11158	2.6592	2.6592	2.18188	4.76741	2.55646
ART5	1.55045	2.16582	1.53249	1.4257	1.39668	1.56703	2.18714	4.76741	1.49816	1.43441	1.34916	2.62841	2.04548	2.27447	1.41788	1.77849	1.14991	1.09418	1.84881	2.09773	1.20318	1.41183	1.34726	1.35405	1.28104	1.24001	1.22546	1.31722	1.21036	1.28103	1.03171	1.82048	2.56592	1.27336	1.23484	2.84995	4.76741	4.76741	4.76741	4.76741	4.06139	6.89073	2.10584	2.11158	2.6592	2.6592	3.84469	4.76741	4.41347
ARV1	3.59209	4.27512	5.50362	4.52818	5.42455	5.48139	7.95811	18.0153	5.9901	5.16503	4.56645	9.49329	7.17607	8.25111	5.13535	6.24044	4.62683	4.16588	2.60196	2.09773	2.36828	5.79918	1.34726	4.83362	2.19558	4.18863	3.16677	4.79422	2.89765	4.57257	3.15573	3.63536	3.37451	4.29041	4.34219	2.66253	4.76741	4.76741	4.76741	14.0686	1.98015	8.62594	7.96629	7.84757	4.41759	4.41759	5.8002	4.76741	7.58501
AS3MT	5.5538	8.29424	7.10093	6.80902	7.33073	8.39653	11.4936	19.0024	5.58537	5.32167	4.34701	12.709	7.44648	6.9558	5.14216	8.05921	3.42202	2.70181	5.79912	7.65148	5.54893	5.89441	5.89143	5.74382	1.28104	4.63343	4.99094	5.73919	4.80681	5.49324	3.67994	5.03246	6.27346	5.09785	5.22615	4.76741	11.1405	11.6508	9.50955	8.58444	3.71912	2.43179	4.22442	2.11158	2.6592	2.6592	3.45872	4.76741	2.55646
ASAH1	5.12967	8.68333	6.39361	6.74208	6.36472	7.55668	11.2512	18.3481	5.39892	5.01356	4.31288	12.5927	5.74178	4.47253	5.32301	7.51802	3.02547	3.6555	5.62815	8.9333	5.77688	5.54554	5.09102	5.54931	2.01272	4.90009	6.29366	5.30543	5.99078	5.42157	3.98935	6.16363	6.01197	5.17915	4.88336	4.46432	4.76741	4.76741	4.76741	4.76741	1.98015	2.43179	2.10584	2.11158	2.6592	2.6592	2.18188	12.5173	2.55646
ASAH2	1.55045	2.16582	1.53249	1.4257	1.39668	1.56703	2.18714	4.76741	2.54051	1.43441	1.34916	2.62841	3.83692	2.27447	1.41788	1.77849	1.14991	1.09418	3.09141	2.09773	3.07081	3.76691	4.37644	3.42243	3.65649	2.03622	4.05818	2.82563	3.38107	3.24235	2.86783	3.92206	2.2787	3.43827	3.1084	3.26615	26.9409	4.76741	4.76741	12.6889	1.98015	2.43179	2.10584	2.11158	11.2214	11.2214	2.18188	4.76741	7.28194
ASAP1	5.99684	10.9935	7.20077	7.15219	6.94252	8.17942	10.8517	20.4729	7.24136	6.42086	6.49164	10.6713	8.15514	9.49263	6.8585	7.53874	6.07928	5.6142	5.76522	9.66949	5.5197	7.89102	7.76237	7.68871	6.36968	6.87183	5.24264	7.07393	5.02606	7.2747	5.75475	5.27989	6.67727	7.00853	6.63399	7.16596	4.76741	4.76741	4.76741	4.76741	1.98015	10.8859	10.6278	7.48395	2.6592	2.6592	2.18188	9.99082	7.38868
ASAP2	5.68683	2.16582	8.9314	8.42356	8.23284	9.03384	13.6878	17.274	7.74946	7.23395	6.6101	7.89088	7.10704	6.8456	6.87119	6.83028	5.06581	3.90027	3.90376	5.85708	3.63913	4.59792	3.399	4.69646	4.20618	3.73399	3.52982	4.59485	2.69407	4.00917	3.38508	3.56711	4.66185	4.29041	3.80578	4.35262	4.76741	4.76741	4.76741	4.76741	1.98015	2.43179	2.10584	5.79437	8.33353	8.33353	8.16536	4.76741	2.55646
ASAP3	3.70822	5.77095	1.53249	1.4257	1.39668	2.553	2.18714	4.76741	1.49816	1.43441	2.13883	2.62841	2.04548	2.27447	1.41788	1.77849	2.63278	1.09418	2.93701	5.85708	3.30399	3.76691	3.22224	3.58837	1.28104	1.81277	3.19827	3.25702	3.60499	3.52488	2.02214	3.54664	3.65186	3.67703	3.92988	3.32161	4.76741	4.76741	4.76741	4.76741	1.98015	2.43179	2.10584	2.11158	9.21625	9.21625	2.18188	4.76741	2.55646
ASB1	2.50987	2.16582	1.53249	2.54538	1.39668	1.56703	2.18714	4.76741	2.8677	1.43441	3.63823	2.62841	2.04548	3.77972	3.30721	1.77849	1.14991	2.55098	1.84881	2.09773	1.75285	2.11401	2.85679	1.35405	1.28104	1.24001	1.75253	2.27135	1.98807	2.24494	2.14781	2.25992	2.69562	1.27336	2.60712	1.41662	4.76741	14.4326	4.76741	7.85335	6.15282	9.20556	7.83572	7.3619	2.6592	2.6592	2.18188	4.76741	2.55646
ASB13	1.55045	2.16582	1.53249	1.4257	2.98127	1.56703	2.18714	4.76741	1.49816	3.80428	4.12143	2.62841	2.04548	2.27447	2.71198	3.24663	1.14991	1.09418	1.26505	2.09773	1.20318	1.41183	1.34726	1.35405	1.28104	1.24001	1.22546	1.31722	1.21036	1.28103	1.03171	1.24435	1.37986	1.27336	1.23484	1.41662	4.76741	4.76741	4.76741	4.76741	1.98015	2.43179	5.48245	2.11158	2.6592	2.6592	2.18188	4.76741	2.55646
ASB14	1.55045	2.16582	1.53249	1.4257	1.39668	3.15177	4.35503	12.2575	2.44043	1.43441	2.13883	8.32983	4.46181	5.07412	2.25727	4.5756	1.14991	1.09418	1.26505	2.09773	2.0294	1.41183	1.34726	3.10457	1.28104	1.24001	1.22546	2.19291	1.21036	1.28103	1.8709	1.24435	1.37986	1.8048	1.23484	1.41662	4.76741	4.76741	4.76741	4.76741	3.55536	7.41843	4.9801	2.11158	2.6592	2.6592	2.18188	4.76741	2.55646
ASB3	7.90747	11.3788	6.1855	5.56873	5.23034	6.71605	8.26289	23.2297	6.58254	5.74238	5.53873	9.57635	8.11996	10.3602	6.23846	6.98154	5.90329	5.48809	6.83786	10.84	6.33449	6.70889	6.5204	6.86707	6.19033	5.51123	6.65689	6.44403	6.42626	6.51313	4.98923	6.67973	7.03065	6.04861	6.13203	6.77511	18.5602	25.2661	22.9115	22.6702	11.0552	9.5668	8.7763	8.79408	11.6194	11.6194	7.56633	23.1701	11.8848
ASB6	6.32755	6.2732	5.79249	3.60453	4.10392	2.6775	5.16624	17.8859	4.83239	3.98286	5.26748	10.2805	7.41243	8.71851	3.90966	7.17957	3.23211	4.03792	4.13191	6.03979	4.28734	4.97573	4.53218	4.88555	4.70368	4.58135	3.44036	4.78355	3.01106	4.28504	3.83279	3.06483	4.40092	5.14369	4.83175	5.42231	4.76741	4.76741	4.76741	4.76741	1.98015	2.43179	2.10584	2.11158	2.6592	2.6592	2.18188	11.2304	4.13302
ASB7	4.45709	4.27512	5.62836	5.24424	5.23034	5.93778	9.41289	9.92408	6.26883	6.40278	5.89302	5.22134	4.96122	6.36295	6.88863	1.77849	5.71091	4.905	3.05927	3.95779	2.23887	4.83977	4.62797	5.41201	6.31081	5.36764	2.5068	4.73975	2.64154	3.8525	4.98665	2.52174	2.02756	4.24056	3.66155	1.41662	26.7933	15.8464	4.76741	4.76741	7.18814	8.13362	8.20972	8.07868	2.6592	2.6592	2.18188	17.6068	8.00043
ASB8	7.27837	10.9047	4.23564	3.73506	3.88534	4.55723	6.01692	20.0956	5.69391	5.10285	4.35814	9.38421	8.42136	9.46977	5.8445	6.67893	5.03867	4.70488	6.1837	9.50944	5.40407	5.38516	5.31103	5.61376	6.14524	6.0161	5.68522	5.50018	5.65539	4.5604	4.69932	5.87569	6.167	5.36914	5.68848	6.47372	4.76741	4.76741	10.6025	14.0686	3.03844	5.11735	4.87755	7.77176	11.9713	11.9713	6.35037	15.0052	6.14074
ASCC1	6.7923	10.7103	10.4143	8.42327	7.94575	9.6149	13.8953	18.2308	7.32668	6.66858	6.41987	10.6135	8.59625	9.5189	7.74212	8.06606	5.28481	4.80171	5.94928	9.28509	5.77375	6.99719	7.83377	6.86842	5.21418	6.04791	6.27528	6.30796	6.0769	6.12447	5.24834	6.30362	6.52963	6.69974	6.54113	6.69089	4.76741	4.76741	4.76741	4.76741	1.98015	2.43179	2.10584	2.11158	2.6592	2.6592	2.18188	4.76741	2.55646
ASCC2	6.37934	2.16582	3.44618	4.0495	4.72111	4.43963	5.74878	15.8261	5.85661	4.98042	5.54527	11.0706	8.4949	8.44137	5.03433	7.6611	4.96657	5.0542	2.62852	4.05219	2.89328	4.98081	3.44407	4.36336	5.63999	4.37073	3.04674	4.75641	2.97487	4.12369	4.23923	3.13302	3.25709	4.30645	3.34883	2.66253	4.76741	4.76741	4.76741	4.76741	3.15785	9.18489	8.97477	6.7808	6.25071	6.25071	5.8002	4.76741	2.55646
ASCC3	4.7385	8.46166	7.66097	7.22368	6.65795	8.03549	10.7113	17.7515	7.54009	6.7431	6.2861	10.5047	7.36569	8.64391	7.28635	6.42443	5.98217	5.2506	5.88584	9.3799	5.23599	6.85805	5.31103	6.68969	5.82716	5.66282	5.49993	6.07791	5.27975	6.34352	4.87404	5.52198	6.14216	6.01295	5.92699	7.21256	4.76741	4.76741	4.76741	4.76741	1.98015	2.43179	4.22442	2.11158	2.6592	2.6592	2.18188	4.76741	2.55646
ASCL1	1.55045	2.16582	1.53249	1.4257	1.39668	1.56703	2.18714	4.76741	1.49816	1.43441	1.34916	2.62841	2.04548	2.27447	1.41788	1.77849	1.14991	1.09418	1.26505	2.09773	1.20318	1.41183	1.34726	1.35405	1.28104	2.52993	1.22546	1.31722	1.21036	1.28103	1.03171	1.24435	1.37986	1.27336	1.23484	1.41662	4.76741	4.76741	4.76741	4.76741	1.98015	2.43179	2.10584	2.11158	2.6592	2.6592	2.18188	4.76741	2.55646
ASCL2	1.55045	2.16582	3.09179	2.72388	2.8386	1.56703	3.79501	4.76741	2.54051	1.43441	2.33419	9.53535	2.04548	2.27447	4.25428	6.15276	1.14991	1.09418	1.26505	2.09773	1.83064	2.5257	2.40243	1.35405	3.56694	1.24001	1.22546	1.31722	1.21036	2.08174	2.08766	1.24435	1.37986	1.88216	2.42893	2.84995	4.76741	4.76741	4.76741	4.76741	1.98015	5.65891	2.10584	2.11158	2.6592	2.6592	2.18188	4.76741	2.55646
ASF1A	8.81355	10.0484	8.23274	7.72525	7.41495	8.28903	11.5697	26.8102	6.92233	7.02109	6.19004	12.88	11.2614	12.8445	6.65326	9.29464	5.15752	5.14304	7.46937	10.525	7.1263	8.26198	7.44212	7.4466	6.36058	6.54007	6.69292	7.45875	6.7717	7.72261	5.20305	6.97787	8.33697	6.94575	7.27049	6.96267	31.1939	27.0486	34.5192	33.2949	11.0428	12.3911	9.64611	8.94073	16.3497	16.3497	15.2788	31.8644	18.5953
ASF1B	8.81006	17.1005	5.48461	4.7786	4.38751	5.91115	7.57996	20.8965	5.95826	5.62024	5.46	12.0004	10.1635	11.2956	4.73742	8.59658	5.31258	5.49411	7.9697	15.0311	7.78348	8.16788	8.0554	7.62168	6.92975	6.8647	7.99178	7.93163	7.99489	7.10849	5.75475	8.35592	8.66572	7.4395	7.30674	10.097	18.463	12.76	29.3136	26.052	6.63756	12.575	9.42363	9.89674	14.2365	14.2365	9.77897	24.1772	14.5726
ASGR1	3.96939	2.16582	1.53249	2.32931	1.39668	3.15177	2.18714	14.3497	1.49816	3.4286	1.34916	2.62841	4.1822	2.27447	3.02562	4.52278	1.14991	1.09418	3.81533	6.81238	3.27631	2.40605	1.34726	1.35405	1.28104	1.89362	3.10017	1.31722	2.95623	1.28103	1.03171	3.16531	4.04009	2.38399	2.24716	4.59657	4.76741	4.76741	4.76741	4.76741	1.98015	2.43179	2.10584	2.11158	2.6592	2.6592	2.18188	4.76741	2.55646
ASGR2	2.79291	2.16582	1.53249	1.4257	1.39668	1.56703	2.18714	4.76741	1.49816	1.43441	1.34916	2.62841	2.04548	2.27447	1.41788	1.77849	1.14991	1.09418	1.26505	2.09773	1.20318	1.41183	1.34726	1.35405	1.28104	1.24001	1.22546	1.31722	1.21036	1.28103	1.03171	1.95207	1.37986	1.88216	1.23484	1.41662	4.76741	4.76741	4.76741	4.76741	1.98015	2.43179	2.10584	2.11158	2.6592	2.6592	2.18188	4.76741	2.55646
ASH1L	6.59369	6.95771	8.64743	8.19437	7.81139	8.90589	12.449	20.3783	8.59847	7.7588	7.44928	11.143	8.37421	9.83949	7.683	7.30255	7.34235	7.04944	5.68514	9.17768	5.19069	7.64261	7.74142	7.37179	8.17819	6.89	5.52701	6.84052	5.21694	7.06935	5.81531	5.35201	6.16631	6.88896	6.81107	5.69367	4.76741	16.367	4.76741	4.76741	7.14666	5.7349	9.65527	10.0994	2.6592	2.6592	2.18188	4.76741	2.55646
ASH2L	6.37934	7.77509	6.94607	6.20523	6.58993	6.98041	10.3761	12.7316	6.40269	5.3789	5.95926	7.56864	5.51064	6.8456	5.76602	5.11617	4.85802	4.57549	5.58811	8.25206	5.46724	6.82212	7.06806	7.17573	4.92716	5.78248	6.14409	6.61422	6.01499	6.58	5.10648	6.23325	6.12602	6.1019	6.25762	5.02148	4.76741	4.76741	4.76741	4.76741	1.98015	2.43179	2.10584	2.11158	2.6592	2.6592	2.18188	4.76741	2.55646
ASIC1	4.88889	2.16582	1.53249	1.4257	1.39668	1.56703	2.18714	4.76741	1.49816	1.99311	3.98537	2.62841	2.04548	2.27447	1.41788	1.77849	1.14991	1.09418	3.20969	2.09773	1.9681	4.69625	4.07148	2.97052	3.69005	2.60278	1.75253	3.49208	2.23547	3.04475	2.25531	2.3428	3.82255	3.89993	3.36043	2.93218	4.76741	4.76741	4.76741	4.76741	1.98015	2.43179	2.10584	2.11158	2.6592	2.6592	2.18188	4.76741	2.55646
ASIC3	1.55045	2.16582	1.53249	1.4257	1.39668	1.56703	2.18714	4.76741	1.49816	2.15284	2.24137	2.62841	2.04548	3.65178	1.41788	1.77849	3.42202	2.55098	1.26505	2.09773	1.20318	1.41183	1.34726	1.35405	1.28104	1.24001	1.22546	1.31722	1.21036	1.28103	1.03171	1.24435	1.37986	1.27336	1.23484	1.41662	4.76741	4.76741	4.76741	4.76741	1.98015	6.68695	2.10584	2.11158	2.6592	2.6592	2.18188	4.76741	2.55646
ASL	7.28744	4.45705	4.8212	4.43943	4.55421	3.98856	6.44604	21.983	5.96231	5.68551	6.05667	14.0648	11.5558	9.91147	6.49531	8.92115	3.16881	3.15809	2.24287	4.58596	2.64109	3.87746	2.26434	2.72706	5.06333	2.09977	3.22866	3.35812	2.91762	3.79838	2.08766	2.86748	2.59324	3.07524	1.23484	2.66253	4.76741	11.7679	4.76741	10.8947	4.23327	8.73683	6.87546	6.81754	2.6592	2.6592	2.18188	4.76741	2.55646
ASNS	5.6614	8.96608	10.1094	8.81812	8.53927	8.90636	13.7598	23.6676	8.9399	8.15556	7.82806	12.4014	11.0892	12.2689	8.55875	9.63673	5.22634	4.81599	6.36435	9.13699	6.37191	7.04371	7.07493	6.74094	6.99367	4.95217	6.31033	6.55968	6.30226	6.6739	4.65294	6.54135	7.78426	6.03256	6.50193	7.48073	4.76741	4.76741	4.76741	4.76741	1.98015	2.43179	8.17382	4.17796	2.6592	2.6592	2.18188	4.76741	2.55646
ASNSD1	8.58494	8.36625	5.70169	5.148	5.00757	5.84157	8.01706	26.3445	6.04373	6.5146	5.86523	14.0088	11.2807	12.6487	4.37664	9.16116	4.6975	4.48768	5.99824	9.13699	6.41456	5.10463	5.86071	5.3636	4.846	5.25238	5.93013	4.16491	6.02909	4.28504	3.77666	6.17309	6.28146	5.52786	5.54252	6.64811	18.2861	23.8132	10.2061	16.8185	9.73343	12.3332	9.77394	8.78416	2.6592	2.6592	8.22297	12.2956	7.74134
ASPA	1.55045	2.16582	1.53249	1.4257	1.39668	1.56703	2.18714	4.76741	1.49816	1.43441	1.34916	2.62841	2.04548	3.36122	1.41788	1.77849	1.14991	2.36442	1.26505	2.09773	1.20318	1.41183	1.34726	1.35405	1.28104	2.94695	1.22546	1.31722	1.79696	2.16692	1.03171	1.24435	1.37986	2.13931	1.23484	1.41662	4.76741	8.29887	4.76741	8.89909	5.59096	9.03278	6.06703	6.08503	4.60041	4.60041	4.33136	12.4451	5.86643
ASPH	5.66784	2.16582	8.96443	8.3316	7.4581	9.07968	12.5971	8.74009	6.55723	5.91401	5.52213	7.03087	5.66875	7.12456	6.68992	4.4102	5.60109	4.95397	1.26505	2.09773	2.32725	4.72922	3.32712	4.84419	5.52316	5.02502	3.95928	4.05631	3.40401	3.26745	4.39558	3.55697	1.87336	4.40673	5.29463	1.41662	4.76741	4.76741	20.1316	4.76741	7.81328	6.59831	2.10584	5.13746	2.6592	2.6592	3.72622	12.3712	2.55646
ASPHD1	2.79291	5.14112	1.53249	1.4257	1.39668	1.56703	2.18714	4.76741	2.79467	1.43441	1.34916	2.62841	2.04548	2.27447	1.41788	1.77849	1.14991	1.09418	3.16706	6.13513	3.12273	3.86235	2.46474	3.93751	1.28104	2.09977	2.54001	3.30892	2.83496	1.28103	2.25531	2.67087	3.93377	3.95596	3.47929	4.58091	4.76741	4.76741	4.76741	4.76741	1.98015	7.52883	2.10584	4.4588	2.6592	2.6592	2.18188	4.76741	2.55646
ASPHD2	3.70822	4.06926	1.53249	2.87593	2.57749	3.83021	2.18714	4.76741	1.49816	1.99311	3.1333	2.62841	2.04548	3.77972	1.41788	3.0919	1.14991	1.09418	2.67951	4.14092	3.63913	2.77475	3.6246	2.63031	1.28104	1.81277	2.13359	3.44947	2.35596	2.08174	2.34919	2.55359	2.93268	3.46514	2.88273	3.32161	13.9521	4.76741	12.2165	7.85335	5.50492	6.81206	2.10584	5.43499	10.8099	10.8099	7.43203	13.1676	8.00043
ASPM	7.63272	15.7038	7.75591	7.3731	7.1037	7.97194	10.9193	23.3596	8.27869	7.54235	6.80472	10.4415	9.10537	11.4089	7.44515	7.35698	6.79798	6.35726	7.65894	14.2401	7.1654	8.55324	7.82266	7.95017	8.09902	7.5831	7.91936	7.97912	7.84583	7.88287	6.43862	8.05865	8.13185	7.27485	6.84478	9.50571	4.76741	16.8974	12.0973	18.4782	7.80882	10.152	2.10584	4.4588	2.6592	2.6592	2.18188	4.76741	7.51381
ASPRV1	1.55045	2.16582	1.53249	1.4257	1.39668	1.56703	2.18714	4.76741	1.49816	1.43441	1.34916	2.62841	2.04548	2.27447	1.41788	1.77849	1.14991	1.09418	2.28196	2.09773	1.20318	1.41183	1.34726	1.35405	1.28104	1.24001	1.82857	1.31722	1.21036	1.28103	1.03171	1.24435	1.37986	1.27336	1.78101	1.41662	4.76741	4.76741	4.76741	4.76741	1.98015	7.63267	5.91404	5.52251	2.6592	2.6592	2.18188	4.76741	2.55646
ASPSCR1	3.90955	2.16582	4.29349	4.30769	4.67265	4.19102	4.09979	10.5343	4.10946	3.64219	4.73038	10.1798	6.58707	5.59668	4.13362	7.14507	2.8025	3.36067	3.04277	4.30423	2.75088	4.17402	1.34726	3.27633	2.6957	1.24001	2.47231	3.51269	2.39275	3.4051	2.25531	2.3428	3.36209	2.46612	2.28662	3.26615	4.76741	4.76741	4.76741	4.76741	1.98015	2.43179	5.80275	8.19334	2.6592	2.6592	2.18188	4.76741	2.55646
ASRGL1	6.15189	6.73474	8.12202	7.76681	7.58024	7.95768	11.715	25.4735	7.58317	7.42645	7.09647	16.4307	8.00153	9.88179	7.20886	10.96	3.89095	4.57549	5.13674	7.50936	4.88749	4.81026	5.01086	4.84419	6.26021	5.06384	4.73806	5.18365	4.89099	4.07341	3.61845	5.05591	5.94547	5.04959	4.60886	4.86728	10.4552	19.2172	8.28671	10.146	8.13515	13.593	10.1569	12.1526	4.76741	4.76741	5.34528	11.8911	2.55646
ASS1	1.55045	5.69514	3.44618	4.81139	3.64092	5.61169	4.23255	13.5194	4.69831	4.47558	5.50527	5.58734	4.1822	5.85938	1.41788	1.77849	1.14991	1.09418	2.15913	5.29205	2.23887	1.41183	1.34726	1.35405	1.28104	1.24001	2.02385	1.31722	1.21036	1.28103	1.03171	1.95207	1.37986	2.24513	1.23484	3.2075	4.76741	4.76741	4.76741	4.76741	1.98015	2.43179	11.7393	2.11158	2.6592	2.6592	2.18188	4.76741	2.55646
ASTE1	2.50987	4.27512	2.69365	4.29001	3.80049	5.12489	4.35503	13.2763	4.74902	4.33293	3.1333	7.38439	6.68434	6.33725	1.41788	6.04223	3.26206	1.09418	3.7715	3.8572	3.64833	3.01045	2.33581	2.72706	1.28104	3.313	3.28656	3.6456	3.40401	2.97954	1.8709	3.43658	4.46874	4.016	2.70875	3.8872	4.76741	19.9926	4.76741	12.2644	7.83516	9.70359	7.20703	8.96755	2.6592	2.6592	3.72622	14.3156	2.55646
ASTL	3.46247	6.42654	1.53249	1.4257	1.39668	1.56703	2.18714	4.76741	1.49816	2.35394	1.34916	2.62841	2.04548	2.27447	1.41788	1.77849	2.8025	3.36067	4.72889	6.81238	4.24228	6.47629	4.89426	5.90238	3.48848	4.89743	6.01334	6.66131	5.92723	5.95063	3.78311	6.09482	5.40932	5.90803	5.90797	4.81855	4.76741	11.8811	4.76741	7.85335	1.98015	7.36055	2.10584	2.11158	12.6243	12.6243	6.17887	4.76741	8.3545
ASTN1	1.55045	2.16582	1.53249	1.4257	1.39668	1.56703	2.18714	4.76741	1.49816	1.43441	1.34916	2.62841	2.04548	3.51293	1.41788	1.77849	1.14991	1.09418	1.26505	2.09773	1.9021	5.68913	1.34726	1.35405	1.28104	1.24001	1.96343	2.41104	1.21036	2.55898	1.03171	1.95207	1.37986	1.88216	1.23484	1.41662	4.76741	15.9842	4.76741	4.76741	1.98015	2.43179	2.10584	2.11158	2.6592	2.6592	2.18188	4.76741	2.55646
ASTN2	1.55045	2.16582	1.53249	1.4257	1.39668	1.56703	2.18714	4.76741	1.49816	1.43441	2.13883	2.62841	2.04548	2.27447	1.41788	1.77849	1.14991	1.09418	2.9181	4.58596	2.77633	3.62383	3.50806	4.06263	1.28104	2.94695	3.69427	2.82563	3.67397	2.55898	1.03171	3.74972	3.29779	3.75751	4.35744	1.41662	4.76741	10.0039	4.76741	4.76741	1.98015	2.43179	7.06288	9.29695	9.01774	9.01774	5.15873	15.46	2.55646
ASXL1	7.45031	2.16582	7.09648	6.56266	6.89853	6.70273	9.8735	21.9017	7.4371	6.3165	7.02632	14.108	10.0905	10.6406	5.42105	9.69346	5.4347	5.3232	3.57124	4.14092	3.50943	2.72957	3.48718	3.76264	6.27437	4.73573	2.2312	2.86673	2.04344	3.33881	4.24274	2.38156	3.80675	2.67591	3.66155	3.60288	4.76741	20.7873	4.76741	10.7224	6.75311	10.3715	10.6132	11.0484	12.6108	12.6108	7.70968	18.9626	8.65156
ASXL2	7.57745	7.55493	9.22886	8.71026	8.69137	9.32766	13.0209	14.5294	7.79845	7.15764	6.60349	6.49559	6.48296	7.64269	6.97739	5.97447	6.35492	6.34714	5.75845	8.39859	5.75125	7.71045	8.10558	7.81342	7.17936	7.03403	5.74355	6.97639	5.63893	6.94401	5.95883	5.891	6.74944	7.2832	7.14096	5.925	4.76741	4.76741	9.98916	4.76741	1.98015	10.1639	9.52155	10.1734	12.5344	12.5344	6.25469	17.3708	10.7527
ASXL3	1.55045	6.2732	3.17232	1.4257	1.39668	1.56703	2.18714	4.76741	1.49816	2.0761	1.34916	5.00791	2.04548	2.27447	1.41788	1.77849	1.14991	2.55098	3.22342	6.7054	2.32725	5.98526	6.50733	5.9713	4.59908	5.69209	3.79433	5.67234	3.85329	5.49772	3.98445	3.57719	3.66111	5.91815	5.80424	2.76056	23.8804	14.9711	12.8558	13.2412	1.98015	2.43179	4.64875	2.11158	11.6461	11.6461	9.94589	22.2407	9.65433
ASZ1	4.10622	10.4368	6.4228	5.9444	3.26878	6.36135	8.35891	13.0148	5.67309	5.58058	4.30121	8.36859	4.69674	7.9892	5.73214	1.77849	3.20106	1.09418	4.89183	8.8045	4.45097	6.5118	4.51763	5.77279	3.11525	3.76313	6.08472	5.55162	5.98902	5.93283	2.43256	6.09364	4.98715	5.03533	5.12533	5.10959	4.76741	4.76741	4.76741	4.76741	1.98015	2.43179	2.10584	2.11158	2.6592	2.6592	8.82593	4.76741	7.69801
ATAD1	9.16791	14.5166	7.6822	7.08368	6.64224	7.83428	10.5711	28.4505	8.44184	8.30761	7.53536	14.3748	11.8365	13.7727	8.07199	9.43558	7.2787	6.76085	8.04231	13.168	7.38601	8.77017	8.24442	8.32518	8.27805	7.69247	7.32574	7.90878	7.23611	7.85776	6.36934	7.36972	8.21685	7.67596	7.44547	7.85153	4.76741	20.2558	11.5746	21.8786	5.59096	6.07219	5.6188	5.24325	7.8227	7.8227	9.72006	22.7587	13.318
ATAD2	1.55045	2.16582	6.36809	4.76741	5.19402	5.9312	9.17077	4.76741	3.36734	2.22434	1.34916	6.15797	3.83692	4.00922	5.50095	3.38464	3.57645	1.09418	1.26505	2.09773	1.20318	1.41183	1.34726	1.35405	1.28104	3.92048	3.70304	1.31722	4.34209	1.28103	2.91049	3.90831	1.37986	1.27336	1.23484	1.41662	23.2006	20.5273	28.9456	27.0179	9.68789	11.2957	9.21874	8.90884	12.0375	12.0375	10.2676	22.1637	13.8217
ATAD2B	7.11441	9.23789	6.77788	6.74379	6.06492	7.26388	10.1507	17.9834	6.82892	6.19888	6.12561	10.8245	7.60603	8.74854	6.13793	6.57435	5.99758	5.6125	4.33065	8.71062	3.93469	6.13435	6.85	6.28212	6.70108	5.36441	4.83064	5.74116	4.70344	5.8625	4.85908	4.79099	4.42693	5.45948	5.28796	6.54987	4.76741	4.76741	12.4432	10.7224	4.38663	8.27904	7.18386	8.20801	2.6592	2.6592	4.70261	23.0652	6.23993
ATAD3A	7.34155	2.16582	5.20195	3.97942	5.20143	3.59469	6.53724	19.3209	6.20958	5.90813	6.50999	12.5424	9.95936	10.4238	5.46678	8.98758	4.77696	4.73152	1.26505	2.09773	1.20318	1.41183	2.46474	1.35405	5.21731	2.81923	1.22546	1.31722	1.21036	1.28103	2.08766	1.24435	1.37986	1.27336	1.23484	1.41662	4.76741	15.3968	4.76741	4.76741	1.98015	10.2167	9.88007	9.3111	11.1596	11.1596	5.00273	16.2209	5.39758
ATAD5	5.40286	8.96608	8.51526	7.5851	7.3155	8.57024	11.8428	20.5344	8.06071	7.66471	6.61664	10.2379	7.74993	9.68528	7.09614	6.72819	5.88978	5.44044	6.80041	10.7855	6.37702	8.24772	8.06092	8.16791	6.5708	6.79657	6.18037	7.40541	6.16731	7.7246	5.40392	6.23425	7.29497	7.51565	6.86874	6.82887	23.8907	20.5003	19.2248	18.5879	8.84999	11.4568	9.20652	8.86682	8.56767	8.56767	9.58631	19.2472	9.95459
ATAT1	1.55045	2.16582	2.91057	2.44301	1.39668	1.56703	2.18714	4.76741	4.51501	2.22434	2.69894	2.62841	2.04548	2.27447	1.41788	1.77849	1.14991	3.6555	1.26505	2.09773	1.20318	3.0449	2.93433	1.35405	1.28104	3.61817	2.572	1.31722	2.64154	1.28103	2.25531	2.93137	1.92745	1.27336	1.23484	1.41662	4.76741	4.76741	4.76741	4.76741	1.98015	4.15581	2.10584	2.11158	2.6592	2.6592	2.18188	4.76741	2.55646
ATCAY	2.8733	2.16582	1.53249	1.4257	1.39668	1.56703	2.18714	4.76741	2.93602	1.43441	1.34916	6.2773	2.04548	2.27447	1.41788	1.77849	1.14991	3.19567	2.42371	2.09773	2.23887	4.6198	4.77866	3.79405	1.28104	3.9043	2.86372	4.28063	3.12708	4.24302	3.67994	3.35066	2.93268	3.87485	3.28826	1.41662	4.76741	4.76741	4.76741	8.58444	1.98015	7.86819	2.10584	2.11158	2.6592	2.6592	2.18188	4.76741	4.13302
ATE1	2.79291	8.9756	6.02121	5.83512	5.53062	5.52973	9.51459	16.7656	5.50237	5.25002	4.51134	8.03347	6.95843	7.26285	5.49131	6.89973	3.20106	2.98674	5.23377	8.57878	5.54587	7.05501	5.09506	6.34082	3.23041	3.48505	6.49396	6.37541	6.30717	6.57174	3.51549	6.56892	6.5239	5.72963	5.94113	5.502	4.76741	4.76741	4.76741	4.76741	1.98015	4.48824	6.48809	2.11158	2.6592	2.6592	2.18188	4.76741	2.55646
ATF1	8.62734	12.0802	7.02024	6.9019	6.61731	7.40899	10.8821	25.8153	7.46953	7.09905	6.16272	11.3129	10.1829	10.8288	8.31672	7.88732	7.04256	6.55547	6.21665	10.0242	5.83637	6.79177	8.10525	6.30602	8.209	7.80693	6.17718	6.42711	6.13523	6.32649	6.32425	6.16251	6.60524	6.26571	5.65483	6.84445	4.76741	23.9424	14.5787	22.2633	10.5174	9.69581	9.10491	7.59703	4.60041	4.60041	8.74182	16.0714	10.3476
ATF2	8.20632	13.3841	8.15329	7.03157	6.99217	7.13445	10.5572	17.9512	6.46014	6.2691	5.98247	7.56864	7.38921	7.92165	6.2408	5.41727	6.25597	6.1928	6.83185	11.3025	6.25544	8.51456	8.82178	8.4572	7.53857	7.7479	7.71201	7.64073	7.5833	7.8144	6.25988	7.70725	7.53327	7.76981	7.41225	7.50892	4.76741	4.76741	4.76741	4.76741	1.98015	2.43179	6.84672	2.11158	2.6592	2.6592	2.18188	26.4155	2.55646
ATF3	9.70475	7.8745	7.694	6.61427	6.35543	8.21593	11.7738	26.9406	6.5549	6.94033	6.43046	10.5294	12.5444	13.3165	5.2999	8.45893	5.91778	5.50204	4.74964	7.94338	4.18989	3.84711	7.2657	3.9105	7.74078	7.06788	4.15241	4.12296	3.91205	4.02019	5.06176	4.20602	4.65847	3.9403	4.08609	6.23885	4.76741	12.3967	4.76741	4.76741	3.93416	6.45641	5.25196	6.05537	2.6592	2.6592	2.18188	4.76741	2.55646
ATF4	10.2445	12.574	9.48946	8.48949	8.32823	9.23959	13.0229	27.9621	8.49263	8.94176	8.28455	16.4659	12.4869	13.8037	7.85534	11.6238	6.00834	6.10029	7.13217	11.365	6.85733	6.82375	7.12363	6.50608	7.37965	6.95622	5.84134	6.19389	6.03853	5.86544	5.30441	6.15349	7.66221	6.50472	5.98892	8.03902	4.76741	4.76741	4.76741	4.76741	1.98015	6.1325	5.07623	2.11158	2.6592	2.6592	2.18188	4.76741	2.55646
ATF5	1.55045	2.16582	2.69365	1.4257	1.39668	2.98511	4.57461	4.76741	1.49816	1.43441	2.24137	2.62841	2.04548	2.27447	1.41788	1.77849	1.14991	1.09418	1.26505	2.09773	1.20318	2.19526	2.77259	1.35405	3.95939	1.89362	1.22546	2.82563	1.21036	2.90934	1.03171	1.24435	1.37986	2.42595	2.3954	1.41662	4.76741	8.29887	4.76741	4.76741	1.98015	9.40922	10.9771	8.43775	7.72258	7.72258	2.18188	16.2933	4.41347
ATF6	5.75373	4.45705	7.90517	7.04512	7.37843	7.61944	11.403	10.5343	7.43193	6.69461	6.00918	6.86869	6.17184	6.20226	6.53799	4.67502	5.41078	4.83	4.66083	7.16596	4.23302	7.15263	6.67405	7.06063	5.39724	6.2416	5.77933	6.4551	5.37465	6.74256	5.06867	5.76028	5.39483	6.31754	6.63307	4.46432	9.90835	23.7503	20.2355	22.014	10.516	11.8484	11.9561	11.8476	9.68786	9.68786	8.60381	19.7454	13.0949
ATF6B	5.45806	11.4507	6.34625	5.9933	5.63139	6.33385	9.4224	17.4656	5.5387	4.60095	4.22822	10.8557	7.35382	7.77733	5.31726	7.2131	4.57417	4.78229	5.11296	10.8046	5.00462	5.81047	3.88058	5.72689	4.82217	4.75799	3.80996	5.59811	3.89293	5.20898	4.01798	3.95547	5.18716	5.5194	4.55613	7.42874	4.76741	4.76741	4.76741	4.76741	1.98015	2.43179	5.48245	2.11158	4.60041	4.60041	3.30577	12.2956	2.55646
ATF7	6.45438	5.02623	7.02024	6.62909	6.33413	7.21601	9.34957	11.2849	5.94605	5.94858	5.999	9.51445	6.32362	6.14506	5.86492	6.00879	4.92006	5.00009	5.19841	7.78133	5.15267	6.94629	6.92215	6.78962	6.02053	5.90909	5.14044	6.37942	5.3384	6.15105	5.43389	5.1083	5.83963	6.43335	6.29392	5.1732	4.76741	8.60041	17.8559	17.8716	5.83927	8.55286	8.74334	8.29997	7.42687	7.42687	8.22297	19.4436	11.615
ATF7IP	8.90611	2.16582	8.18631	7.53299	7.29462	8.60996	12.2398	21.9527	8.58326	7.79309	7.15314	9.97744	9.74397	11.1157	7.51519	7.75118	7.4816	6.7568	4.22312	6.76739	4.20932	6.2744	7.26395	6.4964	8.12215	7.33994	4.82084	5.72141	4.42312	5.63531	6.70815	4.85595	5.44064	5.93986	5.95502	3.85575	4.76741	4.76741	4.76741	15.8535	1.98015	2.43179	6.24971	7.41184	14.027	14.027	2.18188	4.76741	11.0062
ATF7IP2	1.55045	2.16582	4.00538	3.37115	3.77053	6.262	5.42552	9.92408	6.14014	4.55117	4.79601	2.62841	3.38538	5.01715	2.46392	1.77849	4.76741	3.78735	2.7957	4.30423	2.77633	5.41537	3.72861	4.88555	2.47908	4.01187	5.59331	4.58168	5.28369	5.40946	3.56877	5.43407	2.59324	3.87485	3.01128	2.4329	4.76741	4.76741	4.76741	4.76741	1.98015	8.64016	2.10584	2.11158	2.6592	2.6592	2.18188	13.047	7.01671
ATG10	3.93986	2.16582	3.80547	4.56988	3.6058	4.93379	7.12296	16.7195	4.10946	4.80227	3.34269	9.22007	6.62676	6.8456	4.16956	5.99172	3.20106	1.09418	2.95548	3.63348	2.72472	3.28534	1.34726	1.35405	1.28104	1.24001	2.97003	1.31722	2.7673	1.28103	1.03171	2.79866	3.41073	1.27336	2.16264	3.37417	4.76741	12.76	4.76741	11.3657	7.44923	5.87777	4.9801	4.69593	2.6592	2.6592	2.18188	9.3353	7.4398
ATG101	9.15387	10.0581	3.66555	3.45491	4.22711	4.72318	5.0186	20.0076	4.6452	4.81926	5.63863	11.714	11.092	11.186	5.1557	8.11941	4.15928	4.69941	5.17457	9.18995	5.12632	2.72957	2.26434	3.50896	5.88096	3.60682	4.52796	3.76218	4.75785	2.90934	3.39596	4.76741	5.67356	4.71457	4.24069	6.36443	4.76741	21.6276	4.76741	4.76741	7.72239	12.6546	10.4995	10.6736	5.74746	5.74746	2.18188	4.76741	8.80201
ATG12	7.17395	10.2034	4.54451	4.29001	4.49674	5.7206	6.24602	19.7874	6.34778	6.17794	5.59303	10.2236	7.95448	9.85165	5.23971	6.94944	5.27452	5.09162	4.61744	7.64298	4.30046	5.8037	6.63269	5.33848	6.64094	5.90121	6.00304	5.21474	5.88741	5.566	4.69746	6.01835	4.85455	4.85597	4.93214	5.12815	4.76741	4.76741	4.76741	4.76741	1.98015	7.80083	5.85939	4.542	2.6592	2.6592	2.18188	4.76741	2.55646
ATG13	6.37934	8.69481	3.24741	3.70398	3.9382	4.85074	6.34926	14.5294	5.3784	4.68751	5.24549	8.87141	6.73977	6.97354	5.14216	6.61721	5.17229	4.9735	4.58727	8.2058	4.70731	5.48561	4.74457	5.23104	5.61572	4.82166	4.26111	4.88971	4.24417	4.70688	4.71969	4.41358	4.86014	5.1668	4.69554	6.17475	4.76741	14.9711	4.76741	4.76741	4.06139	9.13212	7.08784	7.21515	2.6592	2.6592	2.18188	18.2311	2.55646
ATG14	8.23942	13.7781	6.97886	6.96214	6.68525	7.34639	10.3657	22.234	6.69858	5.94291	5.42736	9.76914	7.69409	10.4493	5.22092	7.45924	6.99369	6.82179	6.86404	12.4596	6.36186	7.30151	7.85775	7.23043	8.30329	7.51366	6.124	6.48329	6.07587	6.38849	6.46039	6.38656	7.46862	6.79906	6.47643	8.79804	4.76741	4.76741	4.76741	4.76741	1.98015	13.2941	10.0862	9.99462	2.6592	2.6592	2.18188	4.76741	11.3233
ATG16L1	5.64853	2.16582	5.38424	4.76741	5.98042	6.397	7.87172	4.76741	6.53618	5.11131	6.22471	8.12297	5.74178	6.20226	4.92231	4.34991	4.60964	4.5495	4.94926	6.68946	4.76741	5.16138	3.77677	5.08595	4.07488	5.08368	4.02846	5.30233	4.11412	4.42948	4.28968	4.26376	5.03931	4.87329	4.91621	4.53261	4.76741	4.76741	4.76741	4.76741	1.98015	10.6178	6.37353	8.42519	2.6592	2.6592	2.18188	4.76741	2.55646
ATG16L2	1.55045	2.16582	1.53249	2.32931	1.39668	1.56703	2.18714	4.76741	3.1185	2.35394	3.1333	2.62841	2.04548	2.27447	1.41788	1.77849	1.14991	1.09418	1.71642	2.09773	2.61132	1.41183	5.77449	2.40209	1.28104	1.24001	2.13359	1.31722	1.92888	1.28103	2.02214	1.88867	2.02756	2.19375	2.36058	1.41662	4.76741	4.76741	8.28671	4.76741	1.98015	2.43179	2.10584	2.11158	5.54536	5.54536	4.2454	4.76741	2.55646
ATG2A	1.55045	2.16582	1.53249	2.32931	1.39668	1.56703	2.18714	4.76741	6.05856	4.50649	4.76741	2.62841	2.04548	2.27447	5.48642	1.77849	4.34597	3.47162	1.26505	2.09773	1.20318	4.04286	4.44959	3.03985	4.76222	4.05428	1.22546	5.09151	1.21036	2.79296	3.61845	1.24435	1.37986	3.77654	1.9077	1.41662	4.76741	4.76741	4.76741	4.76741	1.98015	11.0078	2.10584	5.56442	2.6592	2.6592	2.18188	4.76741	2.55646
ATG2B	4.20475	8.18768	5.44554	5.43108	5.17915	5.9312	7.31477	11.9009	7.00368	5.93911	5.77409	9.61656	5.28584	7.24807	5.32875	4.34991	5.62185	5.03297	5.0561	8.19993	5.02549	6.89893	5.76647	6.99523	6.07696	5.77647	4.66172	6.4983	4.42664	6.34615	5.31762	4.62045	5.54737	6.17607	5.78696	5.91218	28.0574	20.0656	23.1093	24.8754	8.2204	9.84475	9.37499	8.28614	14.7659	14.7659	10.8517	23.4762	11.5264
ATG3	8.62191	14.105	7.51669	7.33867	6.98966	7.68024	10.943	24.991	6.79783	7.22578	5.78441	12.8295	11.0883	12.7265	7.4901	9.2933	5.73213	5.3476	6.92274	11.8474	6.32029	6.86123	6.46785	6.46079	6.78454	6.08926	5.86438	6.22485	5.97129	6.25033	5.01419	5.90829	6.89639	6.12195	5.49121	8.53618	4.76741	34.5084	4.76741	24.1055	14.5986	17.7058	11.7532	12.8487	11.2048	11.2048	10.1865	18.6766	12.1906
ATG4A	3.90955	5.44261	3.71413	4.70967	2.35619	5.12489	7.10251	4.76741	4.06376	4.35071	3.61482	6.596	2.04548	5.67618	1.41788	4.81116	3.37205	3.69544	3.20969	5.58427	2.48083	3.87746	2.81564	4.2918	1.28104	4.38989	4.96195	3.49208	4.87646	3.4051	3.46798	4.99612	4.00807	3.68747	4.01138	3.42417	4.76741	17.2883	15.8862	4.76741	8.36505	2.43179	2.10584	2.11158	8.5456	8.5456	8.17998	16.9636	11.9603
ATG4B	5.07688	2.16582	4.47501	3.27983	4.03618	4.60103	5.9325	17.4656	4.99187	4.4598	5.03272	9.92751	6.62676	7.59526	4.81541	7.49694	3.89095	4.76741	2.67951	3.50783	2.87114	2.77475	2.81564	3.69663	5.02144	3.37413	3.11733	3.51269	2.93711	2.31687	2.93097	2.72419	3.17036	3.78597	3.07716	4.10939	4.76741	15.5148	4.76741	4.76741	5.80372	9.48096	8.87106	9.9111	2.6592	2.6592	2.18188	4.76741	2.55646
ATG4C	6.04336	6.8126	5.1382	5.09219	4.58179	5.74426	8.08497	20.2975	5.02116	5.15291	4.68403	9.67518	7.04935	9.01727	5.79885	5.33413	4.60384	4.31245	2.15913	6.42808	3.15569	3.38713	3.56808	2.72706	6.03757	3.95973	4.3108	1.31722	4.1954	2.79296	3.92853	4.31801	2.76606	2.67591	1.71025	4.91375	4.76741	4.76741	4.76741	4.76741	1.98015	2.43179	6.29204	2.11158	2.6592	2.6592	2.18188	11.715	2.55646
ATG4D	3.46247	2.16582	1.53249	1.4257	1.39668	1.56703	2.18714	4.76741	3.1185	2.62096	2.86617	2.62841	2.04548	2.27447	3.02562	1.77849	3.49176	3.19567	2.24287	2.09773	3.26212	1.41183	1.34726	1.35405	2.41592	1.24001	2.5068	1.31722	2.61407	1.28103	1.03171	2.38156	2.91336	3.13407	1.23484	3.8872	4.76741	4.76741	4.76741	4.76741	1.98015	5.40904	6.37353	6.68472	2.6592	2.6592	2.18188	4.76741	2.55646
ATG5	5.02145	6.10318	5.09812	5.13232	4.48186	5.65486	7.98195	15.5773	5.22244	5.39511	4.07819	6.2773	5.07751	5.82436	4.40507	4.22026	3.53517	3.49712	4.05291	6.28869	3.96706	5.19887	5.61362	5.3636	4.21554	5.01095	5.91665	4.75094	5.85528	4.85132	4.28968	6.09059	4.59196	4.35293	5.15818	3.26615	4.76741	22.6254	4.76741	4.76741	9.52759	13.4879	6.93148	10.0609	12.1769	12.1769	10.7907	4.76741	9.639
ATG7	4.27336	2.16582	3.56127	3.41385	3.98841	1.56703	6.97347	15.3089	5.69908	5.14057	5.43107	9.24438	8.25588	7.53397	1.41788	7.25863	1.14991	3.7147	3.47282	4.76741	4.36302	5.99274	3.22224	3.79405	1.28104	2.76256	4.82329	5.49261	4.89916	4.42237	2.93097	5.12273	4.96252	4.11252	4.11128	3.68172	20.083	23.254	10.4099	4.76741	10.4592	11.5592	10.7942	9.72898	10.6154	10.6154	8.41552	21.3952	9.98642
ATG9A	5.37837	2.16582	5.88306	5.03316	5.06804	5.8125	6.01692	12.0837	5.17345	4.77917	4.75277	8.36859	5.59184	6.02417	5.34562	5.86571	3.9443	3.41812	3.48319	3.37074	3.76005	4.01709	3.04002	3.82452	2.34816	3.97492	2.5068	4.67007	3.02861	3.78435	3.00763	3.02868	3.53333	4.02326	3.74786	2.93218	4.76741	4.76741	4.76741	4.76741	1.98015	2.43179	7.40034	6.68472	2.6592	2.6592	2.18188	4.76741	2.55646
ATG9B	4.20475	2.16582	2.91057	4.02669	5.26546	4.41456	6.05749	9.18156	5.19824	5.10708	5.65044	13.6893	2.04548	6.6219	5.50095	7.81903	3.13523	3.15809	1.26505	2.09773	1.20318	1.41183	1.34726	1.35405	3.65649	1.24001	1.22546	2.58833	1.21036	1.28103	2.77431	1.24435	1.37986	1.8048	1.84658	1.41662	4.76741	4.76741	4.76741	4.76741	1.98015	8.50763	2.10584	2.11158	2.6592	2.6592	2.18188	4.76741	2.55646
ATIC	9.11682	14.785	8.91907	7.66458	7.49197	8.57666	12.1472	32.9409	8.65922	8.26565	7.54588	16.7882	13.67	15.1215	7.64713	11.8439	5.9425	5.21444	6.1632	11.8834	5.87457	5.96422	5.33966	5.77686	5.37623	4.55413	6.74034	5.60266	6.78259	5.55774	4.43675	6.75967	6.93841	5.67869	5.6079	8.55013	4.76741	4.76741	4.76741	4.76741	1.98015	7.89008	10.6083	9.14302	2.6592	2.6592	2.18188	4.76741	2.55646
ATL1	4.22809	10.433	1.53249	1.4257	1.39668	3.91216	2.18714	13.148	2.8677	1.43441	1.34916	2.62841	2.04548	4.95812	1.41788	1.77849	4.38484	4.12168	4.86963	8.99738	4.67422	4.42984	5.91938	4.99083	5.23608	4.27358	4.44891	4.54111	4.52897	4.80565	3.91785	4.59177	5.0845	4.36789	3.42724	5.56397	4.76741	4.76741	4.76741	4.76741	1.98015	2.43179	3.85684	4.17796	2.6592	2.6592	2.18188	4.76741	5.86643
ATL2	8.48276	12.5481	6.78386	6.85136	6.30508	7.36699	10.0198	20.58	7.05027	6.63609	5.90665	11.3048	9.01118	10.3802	6.97512	6.83028	6.38884	5.72444	6.95418	11.1956	6.54408	7.30716	6.83195	7.43103	7.00014	6.6872	7.71642	6.61185	7.55365	6.81558	5.52148	7.78881	7.79924	6.63906	6.41006	7.30308	30.3274	24.3479	31.8434	29.5355	10.8884	12.2004	8.27911	7.91978	15.4708	15.4708	14.2444	28.3589	14.4641
ATL3	6.9427	9.26193	6.44311	6.4131	6.0865	6.47747	8.9818	19.652	6.23182	5.49638	5.28468	11.654	9.70562	9.96617	4.91381	7.52842	4.01836	4.13295	5.13339	7.74986	5.3228	6.08077	5.7146	5.9713	5.22045	4.90276	6.19611	5.74703	6.11012	5.35169	4.05455	6.14378	5.33322	5.60446	5.25418	4.39123	29.2371	23.1589	27.2226	27.1633	10.2978	9.35341	9.994	10.6721	13.5497	13.5497	10.6476	18.8282	14.4702
ATM	6.83796	6.73474	8.23037	7.77287	7.10042	8.71581	11.6469	24.0008	8.77713	8.28394	7.30897	11.785	9.10537	10.6705	7.78416	8.1356	6.4142	5.61595	5.0561	7.44275	4.71537	6.44792	6.38917	6.43005	6.6273	5.66059	5.88393	5.88579	5.61502	6.33821	5.16689	5.78286	4.78549	5.83474	5.52036	6.0957	4.76741	16.5145	17.572	4.76741	7.43784	9.26623	6.87546	5.79437	2.6592	2.6592	2.18188	4.76741	2.55646
ATMIN	8.15577	7.91251	7.02024	6.5186	6.38078	7.17707	9.18739	22.4941	7.38002	7.42416	7.35787	13.5196	11.2631	11.7699	6.17586	9.26422	5.2153	5.17357	5.60437	6.73666	5.40287	7.09708	7.04394	6.93389	6.68834	6.34439	4.45639	6.51839	4.55051	6.51384	5.12789	4.39765	6.1414	6.33632	6.32096	6.78064	4.76741	4.76741	4.76741	4.76741	5.48264	9.03278	9.45533	9.61168	2.6592	2.6592	6.22982	15.695	2.55646
ATN1	3.26239	2.16582	8.63364	7.52144	7.37926	8.22729	11.0259	12.5807	7.53538	6.44216	7.29608	8.68598	5.37993	5.28394	7.85151	6.51877	3.72358	3.33031	2.11422	3.74949	2.44492	4.38537	4.6663	4.82286	3.0184	4.13352	2.54001	5.20446	2.39275	4.84683	3.78311	2.86748	3.07536	4.27411	4.66134	3.2075	4.76741	4.76741	4.76741	4.76741	1.98015	2.43179	2.10584	6.44928	2.6592	2.6592	2.18188	4.76741	2.55646
ATOH7	1.55045	5.84328	1.53249	1.4257	1.39668	1.56703	2.18714	4.76741	1.49816	1.43441	1.34916	2.62841	2.04548	2.27447	1.41788	1.77849	1.14991	1.09418	2.9914	3.37074	2.58052	3.33751	2.52328	2.40209	2.53814	1.24001	2.84086	3.42747	2.69407	2.87219	1.03171	3.04691	2.35004	3.0548	2.8	2.76056	4.76741	4.76741	4.76741	4.76741	1.98015	2.43179	2.10584	2.11158	2.6592	2.6592	2.18188	4.76741	2.55646
ATOH8	1.55045	2.16582	1.53249	1.4257	1.39668	1.56703	2.18714	11.0525	1.49816	1.43441	1.34916	2.62841	4.1822	6.2846	1.41788	1.77849	1.14991	2.55098	1.26505	2.09773	1.20318	1.41183	1.34726	1.35405	3.23041	1.24001	1.22546	1.31722	1.21036	1.28103	1.03171	1.24435	1.37986	1.27336	1.23484	1.41662	4.76741	4.76741	4.76741	4.76741	1.98015	2.43179	2.10584	2.11158	2.6592	2.6592	2.18188	4.76741	2.55646
ATOX1	6.73238	4.45705	3.38381	3.17968	3.80049	4.2801	5.48424	19.4904	6.34209	7.23015	7.12197	13.2355	9.66614	8.7781	5.35122	9.58044	3.39741	3.69544	2.28196	2.09773	2.825	4.42984	3.37562	3.46664	3.48848	3.48505	2.79325	3.97221	2.35596	3.04475	2.47099	2.3428	4.18635	4.05165	2.52247	3.75488	21.4383	20.737	23.2731	20.6176	9.15226	10.7968	9.84017	9.67704	8.98251	8.98251	9.06244	19.1238	12.2021
ATP10A	4.69369	2.16582	2.91057	1.4257	4.92405	4.36269	4.09979	10.2428	5.91279	4.85792	5.37433	4.76741	4.46181	3.89856	4.81541	1.77849	3.42202	4.15505	4.07998	3.74949	3.9214	5.03022	3.64272	4.89557	2.53814	4.00462	3.5914	5.33882	3.3211	5.12008	2.98921	3.51504	4.39216	5.05666	4.59163	4.24921	4.76741	4.76741	4.76741	4.76741	1.98015	2.43179	2.10584	2.11158	2.6592	2.6592	2.18188	4.76741	2.55646
ATP10B	1.55045	7.69073	1.53249	1.4257	1.39668	3.22667	5.09406	4.76741	2.71639	2.22434	1.34916	2.62841	2.04548	3.51293	1.41788	1.77849	1.14991	2.70181	4.3896	4.05219	4.21888	5.40203	3.44407	5.01771	3.86901	4.2236	3.88422	5.23825	4.00767	4.79149	3.15573	4.06074	4.08328	4.77696	4.90405	4.1582	4.76741	4.76741	4.76741	4.76741	3.46586	5.49634	5.07623	3.55083	7.30309	7.30309	5.76693	4.76741	5.47235
ATP10D	5.64853	10.3164	5.37374	5.24424	3.6058	5.29993	8.46684	9.57296	5.47743	4.68751	4.55748	2.62841	2.04548	2.27447	3.52776	3.38464	4.29675	4.02517	6.73412	9.82022	6.42358	7.42865	7.24428	7.31885	3.62171	5.41711	6.97692	6.91711	6.76934	6.84851	4.82343	6.94956	7.1763	6.77735	6.48341	7.1821	8.8793	4.76741	4.76741	4.76741	1.98015	2.43179	2.10584	2.11158	7.50519	7.50519	3.95477	13.047	5.98109
ATP11A	6.33112	8.39408	7.35417	6.78721	6.69866	7.18584	10.3968	11.0525	7.53163	6.31385	6.89113	7.10709	6.64619	5.75192	5.81664	5.54497	4.59797	3.7147	5.24573	7.8645	4.84929	5.88191	4.55347	5.59927	3.89579	5.01095	4.69076	5.62057	4.24417	5.30653	3.70176	4.70121	6.23041	5.64355	4.8917	5.66689	4.76741	22.8843	15.4118	21.8509	9.81046	11.5885	11.8348	12.2589	10.7043	10.7043	8.58145	15.8068	10.6363
ATP11B	7.93886	10.9618	7.9959	7.24208	7.23687	8.15646	11.355	21.3344	7.53163	7.43183	6.39835	9.65586	8.50594	8.33765	7.597	6.07478	6.48112	5.7902	6.84848	9.86018	6.38099	8.2029	8.33704	8.07908	6.62935	6.86619	6.49954	7.3649	6.25742	7.69719	6.09042	6.48629	7.10261	7.27568	6.94851	7.99036	4.76741	20.1969	25.0701	25.8253	8.5889	5.94501	11.4864	10.9076	13.8002	13.8002	12.2454	23.8776	13.2588
ATP11C	8.20825	8.20338	6.4228	6.44874	5.77001	8.04066	9.54127	21.9627	7.38219	6.72631	6.18154	6.78209	10.5837	11.4938	6.46958	4.93423	6.39286	5.59516	5.9897	8.39344	5.62082	6.66725	6.2498	7.03748	6.10995	6.69222	6.00372	6.24349	5.79748	6.48239	5.61805	5.90605	6.3134	5.94521	5.85203	5.85502	4.76741	4.76741	4.76741	4.76741	1.98015	11.9067	10.3039	9.46883	2.6592	2.6592	2.18188	4.76741	2.55646
ATP12A	4.10622	2.16582	5.79249	4.81139	5.02524	5.38893	9.19297	13.5194	5.23046	4.71276	5.56463	11.0049	3.96129	3.77972	4.39096	5.21417	2.94337	1.09418	2.48703	2.09773	3.44235	4.83391	3.399	4.49254	2.47908	3.313	4.90099	4.54111	4.63173	4.26006	1.03171	4.79099	3.37451	4.65491	4.09115	3.78966	4.76741	4.76741	4.76741	4.76741	1.98015	5.87777	2.10584	4.62087	2.6592	2.6592	2.18188	4.76741	2.55646
ATP13A1	6.72742	9.14681	3.56127	4.75608	4.14673	5.19055	6.38217	16.6259	6.10546	5.15693	6.16616	11.785	8.71018	8.9289	5.73214	7.89123	5.06581	4.57549	3.57124	8.22909	3.20292	4.90725	4.20109	3.85404	5.08178	3.81874	3.39201	4.68206	3.53975	3.98675	3.97955	3.51504	3.78254	4.12551	2.55155	5.33583	4.76741	4.76741	4.76741	4.76741	1.98015	4.76741	6.06703	3.95709	2.6592	2.6592	2.18188	4.76741	2.55646
ATP13A2	2.61236	2.16582	4.17457	2.72388	1.39668	3.36316	4.09979	10.5343	3.36734	3.2904	4.00149	9.33874	5.23644	3.36122	3.12834	6.7378	1.14991	1.09418	2.24287	2.09773	2.0294	2.34054	1.34726	1.35405	1.28104	1.24001	1.22546	1.31722	1.21036	1.28103	1.03171	1.24435	1.37986	2.89709	1.23484	1.41662	4.76741	9.80632	4.76741	4.76741	3.55536	8.99849	8.60383	10.4313	2.6592	2.6592	2.18188	4.76741	4.13302
ATP13A3	5.24704	10.034	8.51648	7.10122	7.29553	8.5103	10.8594	14.1602	7.48541	6.98358	6.31173	7.10709	5.59184	7.37669	6.64071	3.82366	5.36778	4.91338	6.44822	8.61507	5.60843	6.64769	4.4178	5.79297	6.50118	5.13259	5.3033	6.22959	5.01723	6.48085	4.33693	5.01043	6.44615	5.14795	4.93214	6.56573	8.8793	4.76741	9.98916	4.76741	1.98015	2.43179	9.97557	10.9249	13.2803	13.2803	7.17926	19.754	2.55646
ATP1A1	8.93945	10.7536	11.1541	10.4788	10.1953	11.0123	16.1331	22.1301	10.2763	9.18934	8.9818	12.8977	10.0545	10.1763	9.44727	9.26156	6.04094	5.71393	7.30017	10.356	7.0366	8.01668	6.79625	6.96686	5.17209	6.23379	5.91879	7.53331	5.96233	7.15569	4.90024	5.97374	7.90721	6.496	6.15191	7.27185	4.76741	20.5363	24.1007	23.8664	5.97302	11.6811	9.48628	9.79993	9.85273	9.85273	8.89651	19.6656	11.5483
ATP1A4	1.55045	2.16582	1.53249	1.4257	1.39668	1.56703	2.18714	4.76741	2.44043	1.43441	1.34916	2.62841	2.04548	2.27447	1.41788	1.77849	2.13055	1.09418	1.26505	2.09773	1.20318	1.41183	1.34726	1.35405	1.28104	1.24001	1.22546	1.31722	1.21036	1.28103	1.03171	1.24435	1.37986	1.27336	1.23484	1.41662	4.76741	4.76741	9.7577	4.76741	1.98015	2.43179	2.10584	3.69864	6.17546	6.17546	2.18188	4.76741	2.55646
ATP1B1	2.61236	5.34839	1.53249	1.4257	1.39668	1.56703	2.18714	12.8761	1.49816	1.43441	1.34916	5.58734	2.04548	4.89706	1.41788	3.72717	1.14991	1.09418	3.74873	4.82342	3.64833	1.41183	1.34726	2.63031	1.28104	1.24001	1.22546	1.31722	1.21036	2.44587	1.03171	1.24435	4.2185	1.27336	2.65941	3.71897	4.76741	4.76741	4.76741	4.76741	1.98015	2.43179	2.10584	2.11158	2.6592	2.6592	2.18188	4.76741	2.55646
ATP1B2	3.0847	2.16582	7.34528	4.97057	5.11714	6.21664	6.80812	4.76741	6.39737	4.6939	5.50183	2.62841	2.04548	2.27447	6.00905	1.77849	4.00646	4.12168	1.26505	2.09773	1.20318	1.41183	1.34726	1.35405	4.23398	1.24001	1.22546	1.31722	1.21036	1.28103	3.1253	1.24435	1.37986	1.27336	1.23484	1.41662	4.76741	19.5676	4.76741	9.93004	7.83516	10.7377	2.10584	3.38718	2.6592	2.6592	2.18188	7.13538	2.55646
ATP1B3	9.49257	7.62435	9.96583	9.38926	9.05576	9.99059	14.0922	33.6813	9.27107	9.59664	8.63945	19.9295	14.3707	15.8882	9.5792	13.1227	5.44321	5.52349	5.48191	6.84154	5.31606	4.70296	4.72706	4.2918	6.90778	5.29305	4.71055	4.29861	4.78381	4.37138	4.62653	4.91872	5.95933	4.35293	4.61738	5.10959	4.76741	4.76741	4.76741	11.6473	1.98015	10.6677	10.2615	9.417	9.56075	9.56075	2.18188	4.76741	2.55646
ATP23	7.56939	2.16582	3.92968	4.27198	4.28346	5.28825	7.73951	20.1302	6.40007	6.27326	5.95926	8.81148	10.1528	10.1638	5.69704	7.21968	5.67963	5.22855	2.93701	3.74949	2.19105	4.31972	4.01194	2.5228	6.35507	4.95726	2.13359	3.94678	2.55633	4.1431	4.13879	2.25992	1.37986	1.27336	2.3954	4.18171	4.76741	15.5913	4.76741	4.76741	6.57618	8.59712	4.76741	5.99413	2.6592	2.6592	2.18188	4.76741	6.23993
ATP2A1	1.55045	2.16582	1.53249	1.4257	2.67226	1.56703	2.18714	4.76741	3.41086	2.41318	2.49676	2.62841	2.04548	2.27447	3.97581	1.77849	2.74966	1.09418	1.26505	2.09773	1.9681	1.41183	1.34726	1.35405	2.47908	1.24001	1.22546	1.31722	1.21036	2.38361	1.03171	1.24435	1.37986	1.27336	1.23484	1.41662	4.76741	13.0093	4.76741	4.76741	5.48264	2.43179	4.64875	4.542	2.6592	2.6592	2.18188	4.76741	2.55646
ATP2A2	10.2622	15.0431	9.96859	9.44222	8.88935	10.0736	14.3156	32.1593	9.31122	8.72775	8.03853	15.7295	12.6372	14.5859	8.77115	11.2084	7.44256	6.93209	9.00982	14.7981	8.38133	10.0316	9.03593	9.21527	8.55693	8.17874	7.12471	9.14163	6.97159	9.03785	6.80601	7.239	9.43437	8.54045	8.31647	10.3935	17.9884	4.76741	4.76741	4.76741	3.93416	7.93312	8.53844	2.11158	2.6592	2.6592	2.18188	4.76741	2.55646
ATP2A3	1.55045	2.16582	3.61468	3.06868	1.39668	3.36316	2.18714	10.2428	3.67476	3.26551	4.53003	9.89334	2.04548	2.27447	3.65218	6.98945	1.14991	1.09418	1.26505	2.09773	1.20318	1.41183	1.34726	1.35405	1.28104	1.24001	1.22546	2.19291	1.21036	1.28103	1.03171	1.24435	1.37986	1.27336	1.23484	1.41662	4.76741	4.76741	4.76741	4.76741	1.98015	2.43179	2.10584	2.11158	2.6592	2.6592	2.18188	12.5173	4.13302
ATP2B1	5.90273	11.4681	9.51452	8.6995	8.1804	9.36762	13.2957	26.5094	7.75178	7.36154	6.70083	15.269	9.96959	11.7025	7.63763	9.0396	5.68757	4.92169	6.69933	13.3657	6.34604	7.25803	6.39025	7.21655	5.56089	6.16218	6.73158	6.54302	6.81116	6.91339	4.8499	6.86302	7.05591	6.56241	6.17278	6.80415	15.6495	23.7644	29.1141	30.7508	10.4341	12.4552	11.6803	9.84786	13.5611	13.5611	12.4552	27.471	16.5154
ATP2B2	2.8733	2.16582	4.78565	3.87791	3.70782	3.4256	5.0186	4.76741	5.73444	4.95604	5.16683	6.49559	2.04548	4.00922	4.22124	4.72206	4.22626	4.13295	2.35559	2.09773	2.48083	3.01045	4.35077	1.35405	4.31277	4.12074	2.35999	2.73771	2.46186	2.16692	3.68727	2.45435	3.00657	1.95353	2.20586	1.41662	4.76741	4.76741	4.76741	10.7224	1.98015	2.43179	2.10584	2.11158	8.43059	8.43059	4.76741	4.76741	8.58497
ATP2B3	1.55045	2.16582	1.53249	1.4257	1.39668	2.98511	2.18714	4.76741	1.49816	1.43441	1.34916	2.62841	2.04548	2.27447	1.41788	1.77849	2.23824	1.09418	1.26505	2.09773	1.20318	1.41183	1.34726	1.35405	1.28104	1.24001	1.22546	1.31722	1.21036	1.28103	1.03171	1.24435	1.37986	1.27336	1.23484	1.41662	4.76741	4.76741	4.76741	4.76741	1.98015	2.43179	2.10584	2.11158	2.6592	2.6592	2.18188	4.76741	2.55646
ATP2B4	1.55045	7.62435	4.3213	5.23711	4.40386	5.29993	8.6241	4.76741	5.77354	4.58696	4.90907	5.41321	4.07583	4.55134	2.63577	4.4102	3.59634	3.67574	4.2545	7.69322	3.59154	5.49789	5.96492	5.53902	3.92173	5.30334	4.64376	5.44051	4.71863	4.36389	4.02267	4.57877	3.83814	5.17304	4.72598	4.18171	21.7551	4.76741	4.76741	20.1147	1.98015	2.43179	2.10584	2.11158	13.6874	13.6874	9.86843	21.8128	2.55646
ATP2C1	7.35434	11.3226	8.31213	7.7991	7.37416	9.06283	12.343	19.3852	7.69006	7.04296	6.65078	10.089	8.82044	10.0971	7.48045	7.17957	6.12522	5.42753	6.55569	10.6244	6.11828	6.46578	7.19355	6.80532	5.96749	6.29951	6.14023	6.09154	5.92536	6.09475	5.08894	6.17645	6.81326	6.11902	6.02559	6.91089	4.76741	12.4911	4.76741	4.76741	1.98015	5.57951	6.29204	6.9058	2.6592	2.6592	2.18188	4.76741	2.55646
ATP2C2	6.33461	8.30897	3.80547	3.41385	1.39668	4.9497	7.43626	11.0525	3.67476	3.89055	3.82725	6.95149	4.1822	6.68604	1.41788	3.24663	4.21706	3.41812	5.27938	8.27471	5.09227	5.21906	3.48718	4.64609	2.94769	2.76256	3.63024	4.43145	3.60499	4.39361	2.84555	3.85113	5.66246	5.08206	4.60027	5.39433	4.76741	4.76741	4.76741	4.76741	1.98015	2.43179	2.10584	7.41184	2.6592	2.6592	2.18188	4.76741	2.55646
ATP5MD	7.68017	6.69423	9.73703	8.52671	8.44981	9.3478	13.0213	25.7052	8.32356	8.52808	7.17668	13.7193	10.7181	12.6679	8.1426	10.1128	6.76245	5.91548	4.19055	6.44696	3.7017	6.16491	7.18513	4.82286	7.36896	6.89632	4.91667	4.80996	4.65896	5.79761	5.82656	4.45216	4.9321	3.92438	4.0002	5.10017	12.7619	26.8539	16.6426	15.732	11.3663	11.2737	10.9999	8.72292	9.33817	9.33817	6.77507	14.6393	9.76465
ATP5MPL	7.20341	5.97865	8.4984	7.78726	7.84338	8.46619	11.9284	22.9389	7.15005	7.40773	7.20556	14.5358	10.771	12.0217	6.72104	10.812	4.05309	3.75184	2.9181	4.37975	2.69776	4.03008	3.30193	1.35405	5.17869	1.24001	3.22866	3.86597	3.3211	4.15264	2.54233	3.25559	4.20257	2.70666	4.3267	4.08418	29.3603	28.9258	28.608	28.3132	12.2959	14.0356	12.6995	11.8636	15.1901	15.1901	12.6562	27.7208	14.505
ATP5PB	10.1801	15.887	9.74661	8.83737	8.7538	9.43586	13.6929	34.0403	9.73175	9.82766	8.83892	18.5702	14.4356	16.3109	9.02368	12.4865	6.82006	6.26288	7.77109	13.7264	7.17334	8.31147	7.75718	7.68525	7.77108	7.32332	7.74142	7.76336	7.58651	7.30743	5.75341	7.76287	8.02595	7.37634	6.75433	9.59999	23.213	29.1441	17.9233	16.9367	12.3012	13.2587	11.5455	11.6163	7.38645	7.38645	8.9419	8.03404	8.97419
ATP6AP1	7.49722	8.64846	8.48767	8.04297	7.64268	9.18765	12.3348	29.9741	7.5344	7.16754	6.93363	17.247	13.4529	12.3304	7.41091	11.6823	3.72358	2.93739	4.56241	7.32129	4.78245	4.24948	2.63079	3.03985	1.28104	2.31671	2.94975	3.40488	2.81299	4.31738	2.72272	3.38849	5.79313	3.96366	3.07716	5.88186	4.76741	18.1965	4.76741	4.76741	7.04488	11.5989	2.10584	8.68607	2.6592	2.6592	3.30577	4.76741	9.24875
ATP6AP2	6.66912	10.1683	8.26968	7.87302	7.31732	9.04317	12.3415	30.0993	7.56047	7.92807	6.9368	13.1106	11.1938	11.0453	8.87685	8.9826	4.59211	4.31245	6.60332	10.2164	5.79023	6.25866	6.29069	5.73962	4.09633	4.34116	6.51093	5.74116	6.22631	5.92591	3.67251	6.53171	6.38109	5.10676	5.64779	6.57473	4.76741	4.76741	4.76741	4.76741	1.98015	8.82851	2.10584	2.11158	2.6592	2.6592	2.18188	4.76741	2.55646
ATP6V0A1	2.61236	2.16582	4.60987	4.73312	4.62174	6.53326	9.0005	4.76741	3.32195	2.52227	2.86617	2.62841	2.04548	2.27447	3.17612	1.77849	1.14991	2.93739	2.77363	2.09773	2.23887	3.87746	5.17994	4.43005	4.44542	3.8795	4.71888	3.74637	4.27806	3.64747	2.60743	4.67216	3.74935	3.47832	4.71598	1.41662	4.76741	4.76741	4.76741	10.7224	1.98015	5.11735	2.10584	5.29351	2.6592	2.6592	2.18188	4.76741	2.55646
ATP6V0A2	5.74187	11.7208	7.18851	6.35479	6.38762	7.13445	10.4044	19.4904	6.60277	6.31779	5.31409	10.8967	8.26233	8.87466	6.75819	7.91444	4.74803	3.91521	6.15391	11.1375	5.60458	6.33779	3.85202	6.20927	5.17542	4.53819	5.10539	5.60266	5.13687	5.90477	4.02267	5.14395	6.18473	5.48629	5.72176	7.30089	12.7619	15.8111	4.76741	14.0012	7.29329	10.87	8.63994	8.26524	9.86403	9.86403	9.02044	10.7867	4.53912
ATP6V0A4	4.22809	5.61533	8.9147	8.42869	8.0299	8.67734	12.4635	27.0317	8.64724	8.19271	8.02403	16.1567	10.785	11.6383	8.06533	11.1482	3.44593	3.83774	4.66368	5.96417	4.08563	4.21778	3.24952	3.27633	1.28104	3.158	3.88422	4.0791	3.76826	3.64747	2.77431	3.81349	3.99497	3.45183	3.4055	5.09068	4.76741	4.76741	4.76741	10.3489	1.98015	2.43179	2.10584	2.11158	2.6592	2.6592	2.18188	4.76741	2.55646
ATP6V0B	8.06081	10.3124	7.78265	7.30687	7.30468	7.8031	11.0446	26.2646	6.60494	6.75787	7.08845	16.5758	12.2733	12.0697	6.28419	11.5299	3.87703	4.23766	5.28083	8.8045	4.84237	3.79974	2.52328	3.27633	4.83652	2.21485	5.59331	3.01538	5.63451	3.56158	1.03171	5.52995	5.30176	4.63664	4.16907	6.76222	4.76741	4.76741	13.0451	13.6422	6.96736	6.30187	9.34161	9.26074	10.9229	10.9229	4.1543	4.76741	10.3837
ATP6V0C	8.54966	8.44844	9.00849	8.30893	8.52091	9.15294	12.6698	28.6908	7.96909	7.45586	8.01708	17.577	11.9769	12.395	8.18316	12.0951	4.86659	4.58813	5.93404	9.21135	5.97564	7.7773	6.29305	6.26993	5.32153	4.84194	4.58457	7.60569	4.80227	6.64495	3.17048	4.61728	6.89067	6.25686	6.13771	6.93321	4.76741	4.76741	4.76741	4.76741	1.98015	8.39699	2.10584	8.14847	2.6592	2.6592	2.18188	12.4451	2.55646
ATP6V0D1	7.81599	6.32594	4.8556	4.56988	5.1251	5.56687	7.01765	21.0836	5.77354	5.82221	5.76377	13.1043	10.771	10.5852	3.789	9.16552	3.96972	4.14411	5.60639	6.91224	5.16548	4.27002	5.24077	4.89557	4.23398	4.54222	5.718	4.43923	5.8318	4.18986	2.63797	5.92385	6.0137	5.03775	4.61454	6.2725	15.5932	19.3083	4.76741	4.76741	1.98015	10.7591	10.298	10.3041	14.0154	14.0154	8.61483	24.0268	8.98518
ATP6V0D2	5.19968	4.61992	11.1542	9.58002	9.03865	10.8463	14.2208	29.8278	9.02934	8.87392	8.06194	17.5824	13.4529	14.7099	9.40721	11.9623	4.79104	3.52179	2.11422	3.8572	2.48083	1.41183	2.89634	1.35405	2.01272	4.21784	1.22546	2.10748	1.21036	1.28103	2.08766	1.24435	2.07407	1.95353	1.23484	3.71897	14.5392	20.0136	4.76741	4.76741	8.73464	6.1325	7.33854	12.5893	2.6592	2.6592	2.18188	4.76741	4.53912
ATP6V0E2	3.31588	2.16582	1.53249	2.44301	1.39668	1.56703	2.18714	4.76741	3.06104	2.79395	3.84613	9.31561	2.04548	3.89856	1.41788	4.81116	1.14991	1.09418	2.60196	2.09773	2.08673	2.40605	1.34726	1.35405	1.28104	1.24001	2.43646	2.01357	2.46186	1.28103	2.25531	2.0668	2.83188	1.27336	1.23484	2.76056	4.76741	4.76741	4.76741	4.76741	1.98015	4.15581	7.22966	2.11158	4.21536	4.21536	6.01534	4.76741	8.65156
ATP6V1A	9.04356	13.0146	10.7772	9.44122	9.21722	10.4841	14.5605	32.8508	9.10687	8.71362	7.88547	16.4055	13.7246	14.8894	9.27712	10.9533	6.55701	5.94306	5.59222	12.1962	5.63111	6.51858	5.37051	6.07536	7.28242	5.8283	5.64043	5.70534	5.70453	6.25616	5.2438	5.66477	6.3537	5.38563	5.42317	7.27411	4.76741	25.6031	10.7848	12.2644	11.1305	10.7801	10.8597	10.7022	2.6592	2.6592	6.22982	4.76741	8.32357
ATP6V1B1	2.397	6.32594	6.78677	6.42885	6.71186	6.40578	8.52666	22.6459	6.51947	6.40881	6.4679	13.2206	8.95574	10.3127	6.63596	8.06259	2.69326	2.70181	4.32249	10.0278	4.33018	4.12827	5.25451	4.5075	2.19558	3.40315	2.79325	3.471	3.24315	2.50415	2.5756	3.44821	3.9682	2.9905	3.80578	4.67122	4.76741	4.76741	4.76741	4.76741	1.98015	7.10765	9.93809	10.5612	2.6592	2.6592	2.18188	4.76741	2.55646
ATP6V1B2	9.10038	14.9055	8.14991	7.53378	7.40922	8.39199	11.2777	30.2201	8.34326	8.18052	7.60747	14.9298	12.933	13.5589	6.65482	10.8176	6.07434	6.3182	7.7838	13.8241	7.59626	7.6239	7.72485	7.55296	6.94006	6.60536	6.86485	7.4878	6.85152	6.61702	5.58684	7.18991	8.63902	7.13695	7.14874	8.49977	23.5825	21.9697	25.981	25.1312	8.54207	13.0221	11.4891	11.985	15.0616	15.0616	11.6323	26.4691	15.7257
ATP6V1C1	6.93859	14.1762	6.61452	6.58974	6.37163	7.65313	10.2771	24.2375	7.38436	7.21028	6.57104	11.7075	9.62063	11.5216	6.39414	8.21074	5.08237	4.83465	7.20947	12.3488	6.70573	7.89074	7.76001	7.91084	5.64992	7.06602	7.74632	7.15579	7.67372	7.36143	5.50002	7.91698	7.45503	7.40276	6.93128	8.24775	10.9269	23.7005	13.2243	16.7579	8.90632	8.34738	10.6108	10.2724	9.2475	9.2475	6.9746	23.8723	12.304
ATP6V1C2	8.97743	10.9777	4.56673	3.76528	3.45132	5.49126	5.42552	14.7001	6.66127	6.57814	6.636	12.6894	9.23782	9.93467	3.5603	7.72041	4.62114	4.33007	4.07998	8.35663	3.52014	5.10463	5.49298	4.10846	5.63397	4.30017	3.80996	4.11216	3.29586	4.77708	2.43256	3.50427	4.93727	3.29075	4.24495	5.96636	9.59823	13.3159	4.76741	4.76741	5.29017	9.88014	9.64611	10.3133	8.56767	8.56767	2.18188	19.6656	2.55646
ATP6V1D	8.99542	2.16582	8.11934	7.58218	6.98093	8.05993	11.3083	30.741	7.88812	8.22793	7.24165	16.4422	13.1645	14.5975	7.03793	11.6735	5.37014	5.25602	3.85721	4.14092	3.78387	2.63272	4.96593	2.63031	6.151	4.90809	3.88422	3.38176	4.0835	1.28103	3.9016	3.94228	5.06215	3.30661	3.62796	5.19934	4.76741	18.6134	4.76741	12.4832	9.40007	10.494	9.429	9.98564	11.3549	11.3549	6.86136	24.4485	8.72826
ATP6V1E1	10.0855	4.61992	9.16856	8.42391	8.18382	8.97657	13.1141	28.4183	8.16468	7.69906	7.66123	16.1454	13.5103	13.896	8.32189	11.3467	6.01052	5.95318	6.06554	6.92598	6.09512	6.96451	6.97422	6.4748	7.12742	6.23738	5.34111	6.16933	5.41616	6.26589	4.83911	5.4676	6.87577	6.08063	6.39635	5.47614	14.9046	27.2188	4.76741	4.76741	11.6909	15.5338	12.4225	11.715	8.63269	8.63269	7.10922	18.8623	9.66942
ATP6V1E2	1.55045	2.16582	1.53249	1.4257	1.39668	1.56703	2.18714	4.76741	1.49816	2.29119	1.34916	2.62841	2.04548	2.27447	1.41788	1.77849	1.14991	1.09418	1.26505	2.09773	1.20318	1.41183	1.34726	1.35405	1.28104	2.09977	1.22546	1.31722	1.21036	1.28103	1.03171	1.24435	1.37986	1.27336	1.23484	1.41662	4.76741	4.76741	4.76741	4.76741	1.98015	8.07587	2.10584	2.11158	2.6592	2.6592	2.18188	4.76741	2.55646
ATP6V1F	7.27535	4.27512	6.81596	6.05297	5.94236	6.54877	8.92428	20.3464	6.00957	6.18999	6.37919	13.1326	10.7046	10.7249	5.78807	9.54114	3.02547	3.23156	4.51725	6.81238	4.04593	4.32932	1.34726	3.79405	3.81316	3.35925	4.50357	4.75094	4.59784	3.92815	2.14781	4.33102	4.94997	3.75751	3.06117	4.79326	26.0251	22.8342	26.4782	25.9032	7.88625	13.1285	12.2823	12.3786	13.5065	13.5065	9.71188	23.1084	14.0338
ATP6V1G1	10.5384	11.6013	6.24496	6.02025	5.91017	7.1748	9.35952	33.5409	7.33462	7.74561	6.56416	16.6218	13.6238	14.1034	7.32817	11.5263	5.9954	5.68155	6.96196	10.9815	6.12995	4.77984	4.82763	4.80106	6.94205	5.24327	6.37001	4.44686	6.33361	5.16562	4.44732	6.28029	6.93876	4.64033	5.13329	8.20101	26.5838	26.8093	22.5539	17.9155	10.9904	13.5233	12.9016	12.2164	13.7042	13.7042	10.8649	25.3781	13.7573
ATP6V1G2	5.93831	9.07697	3.88983	2.44301	3.96362	4.51163	6.09708	18.4053	7.48444	6.39418	6.90658	11.2043	8.1129	8.26726	6.02358	6.28215	6.26551	5.87461	4.2934	9.48437	4.25606	5.73847	5.64845	5.00884	6.17816	5.87189	5.31752	5.37103	5.26245	4.75261	5.30694	5.22732	5.25077	5.14579	4.90405	5.28972	4.76741	4.76741	4.76741	4.76741	1.98015	2.43179	2.10584	2.11158	2.6592	2.6592	2.18188	4.76741	2.55646
ATP6V1H	2.94826	2.16582	6.06182	4.59675	5.30597	5.50098	8.00547	10.5343	5.20641	3.15922	4.56645	4.76741	7.14887	5.4253	2.71198	1.77849	3.53517	1.09418	3.27648	4.87733	2.54851	2.89941	1.34726	1.35405	1.28104	2.26724	4.61625	3.793	4.70344	2.75069	3.42769	4.99612	3.3988	3.69785	2.28662	1.41662	4.76741	13.9194	16.4085	15.3854	6.40985	4.32993	6.33331	7.67136	2.6592	2.6592	7.92012	16.6769	8.32357
ATP7A	4.33801	6.16198	6.34189	6.02025	5.20143	7.53286	8.84412	4.76741	6.71476	5.90024	5.48807	2.62841	2.04548	3.51293	5.70101	1.77849	5.08237	4.60678	4.49719	4.05219	3.80709	5.44792	5.57994	5.27274	4.846	4.73895	4.51411	4.3075	4.3945	4.97225	3.49687	4.43305	4.73347	4.93142	5.39656	4.42849	4.76741	4.76741	17.1803	15.6485	1.98015	2.43179	2.10584	2.11158	9.70009	9.70009	8.54741	4.76741	9.43729
ATP7B	1.55045	2.16582	4.98349	4.23491	4.26503	4.51163	6.7576	9.18156	5.70417	4.29628	5.28468	8.5514	4.1822	5.12905	5.30571	3.0919	3.29093	3.03319	3.04277	4.22483	3.03435	4.5449	1.34726	2.40209	3.30824	2.84626	2.08046	3.97221	2.39275	2.6598	2.02214	2.45435	3.15518	4.19981	2.68442	3.2075	4.76741	4.76741	4.76741	4.76741	1.98015	8.97514	10.4704	8.68607	2.6592	2.6592	2.18188	4.76741	2.55646
ATP8A1	2.8733	8.93705	6.09546	6.89485	6.36933	7.23074	10.5711	11.5028	6.0659	6.03199	5.54851	10.3893	2.04548	5.07412	5.5795	6.24044	3.9443	3.88512	5.06887	6.42808	4.54723	6.37845	5.98452	6.26012	2.87108	5.46969	5.28596	5.87737	5.10201	5.99303	4.32151	5.06164	5.64879	5.54034	5.25005	5.82286	9.2576	4.76741	20.3912	19.314	1.98015	5.57951	5.07623	4.37086	13.3958	13.3958	9.25347	21.7206	11.0422
ATP8A2	1.55045	2.16582	1.53249	1.4257	1.39668	1.56703	2.18714	4.76741	1.49816	1.43441	1.34916	6.2773	2.04548	2.27447	1.41788	1.77849	1.14991	1.09418	1.26505	2.09773	1.20318	1.41183	1.34726	1.35405	1.28104	1.24001	1.22546	1.31722	1.21036	1.28103	1.03171	1.24435	1.37986	1.27336	1.23484	1.41662	4.76741	4.76741	4.76741	4.76741	4.61048	7.00259	6.16106	5.47933	2.6592	2.6592	2.18188	4.76741	2.55646
ATP8B1	2.94826	7.77509	5.89632	5.90056	4.68501	6.56397	9.4224	11.2849	4.98191	4.66815	5.51876	2.62841	2.04548	3.77972	3.62247	3.50931	3.61572	3.78735	5.43833	8.26905	5.21668	6.67014	5.77253	6.5289	5.46718	5.56895	5.49423	5.87565	4.96966	6.15541	4.31841	5.10469	5.72006	6.04943	6.11437	6.25734	8.45429	10.8509	4.76741	4.76741	1.98015	4.76741	2.10584	3.95709	4.21536	4.21536	2.18188	4.76741	2.55646
ATP8B2	5.66784	2.16582	5.25045	5.43692	5.62657	5.63778	8.38657	4.76741	5.80193	4.56559	5.73996	7.98721	4.69674	5.01715	4.60797	4.81116	4.7282	3.5457	3.76397	4.14092	3.33088	3.17218	1.34726	3.85404	4.81731	2.94695	1.22546	3.60944	2.31765	3.64747	3.17048	2.16853	3.57445	3.52906	3.24985	3.47192	10.1925	7.96801	8.63545	4.76741	3.26814	2.43179	2.10584	4.62087	2.6592	2.6592	2.18188	4.76741	3.80235
ATP8B3	1.55045	2.16582	2.56691	1.4257	1.39668	1.56703	2.18714	4.76741	3.1185	2.22434	3.91825	2.62841	2.04548	4.21051	1.41788	1.77849	1.14991	3.19567	1.26505	2.09773	1.20318	1.41183	1.34726	1.35405	1.28104	3.99724	1.22546	1.31722	1.21036	1.28103	3.56011	1.24435	1.37986	1.27336	1.23484	1.41662	4.76741	4.76741	4.76741	4.76741	1.98015	6.00969	2.10584	4.62087	2.6592	2.6592	2.18188	4.76741	2.55646
ATP8B4	1.55045	2.16582	1.53249	1.4257	1.39668	1.56703	2.18714	4.76741	2.44043	1.43441	2.41885	2.62841	2.04548	2.27447	1.41788	1.77849	3.02547	1.09418	2.45591	2.09773	1.20318	1.41183	2.40243	1.35405	1.28104	2.79133	1.22546	2.10748	1.21036	1.28103	1.03171	1.95207	2.59324	1.27336	1.23484	4.27074	4.76741	10.3682	14.5787	4.76741	6.18074	2.43179	2.10584	2.11158	2.6592	2.6592	9.0331	4.76741	5.54419
ATP9A	5.32767	2.16582	5.4555	4.90392	5.1251	4.48813	7.76685	10.8032	5.56814	5.3789	5.44564	7.31881	6.17184	3.65178	4.54877	5.21417	3.72358	2.82835	3.6078	2.09773	3.77599	5.14423	6.40709	4.52226	2.91015	4.3561	3.13412	4.09023	3.22947	3.79838	3.90707	3.38849	3.3988	5.25199	4.55613	3.2075	23.1253	10.1908	19.7345	7.85335	5.74877	5.40904	6.48809	7.84757	11.1539	11.1539	8.19449	17.7348	9.51245
ATP9B	4.43809	6.56613	6.9332	5.47713	5.80696	6.10295	7.54912	19.299	5.68874	4.6939	4.54844	13.3526	7.81262	8.85805	4.69609	8.42843	4.179	3.69544	4.91998	6.60723	4.48659	4.63413	3.399	4.75597	4.52209	4.72928	4.72446	3.6456	4.59203	3.75565	3.18498	4.43305	5.26926	4.18179	3.96575	4.1582	4.76741	4.76741	4.76741	4.76741	1.98015	8.46106	2.10584	5.93047	2.6592	2.6592	2.18188	4.76741	2.55646
ATPAF1	3.67085	6.42654	5.61135	5.54791	5.33858	5.63778	7.56465	14.1602	5.32162	4.45177	4.21547	6.69128	6.95843	7.09215	4.67475	4.07602	3.67143	3.41812	4.41218	5.44519	4.01043	4.22844	4.11662	4.36336	1.28104	4.04734	4.14181	4.59485	3.89293	4.26845	2.82254	4.08383	4.39216	4.54737	3.97736	3.75488	4.76741	16.8714	4.76741	4.76741	1.98015	2.43179	2.10584	2.11158	2.6592	2.6592	2.18188	4.76741	2.55646
ATPAF2	6.64005	9.86034	1.53249	1.4257	1.39668	1.56703	3.79501	19.5519	4.43531	4.43563	4.69193	11.8164	8.89387	8.82428	2.46392	8.23786	2.98545	3.9721	4.6466	9.03514	4.30479	4.44714	2.93433	3.69663	4.91851	2.70205	3.7784	3.20209	3.93081	2.6108	2.86783	4.16017	5.3366	3.85778	3.95396	5.68835	4.76741	4.76741	4.76741	4.76741	1.98015	2.43179	4.05174	5.02376	2.6592	2.6592	2.18188	14.3992	2.55646
ATPSCKMT	4.52996	7.3534	5.59411	4.30769	3.82954	3.83021	5.36461	10.8032	3.96616	3.1017	2.41885	7.44786	5.13243	6.5092	3.38618	4.28677	3.10021	2.93739	3.44113	5.25115	3.62981	3.38713	3.00607	3.93751	4.16769	3.29707	3.44036	3.20209	3.53975	1.98784	2.69554	3.79794	2.95172	3.45183	1.84658	3.37417	4.76741	17.357	4.76741	4.76741	8.53415	8.82851	4.64875	7.02141	2.6592	2.6592	4.1543	4.76741	2.55646
ATR	7.27535	11.5157	7.51968	6.9754	6.6819	7.92525	11.0378	24.3751	7.94684	7.52069	6.77375	12.1835	9.42846	11.9223	7.02935	8.33808	6.25758	5.62782	5.43232	10.0643	4.77998	6.61155	5.40332	6.34082	6.14178	5.00617	5.43706	6.21306	5.26916	6.26199	4.52707	5.34367	5.8762	5.49501	5.07618	7.48441	4.76741	18.7822	14.9682	14.1997	7.63536	9.3055	8.81652	8.29997	11.4989	11.4989	10.3846	20.3385	8.41497
ATRAID	7.34442	12.3438	5.68583	5.36414	4.72111	5.45146	7.54912	18.7555	4.23597	4.68751	4.77463	12.9736	9.00729	9.35036	3.81431	8.38939	3.9443	4.08688	6.3145	10.2179	5.62925	5.51004	4.94262	5.10227	3.46779	4.65835	6.27718	5.16231	6.29694	5.19681	3.62645	6.16587	6.44159	5.09785	4.63411	7.55106	4.76741	15.1904	9.2421	12.7874	5.90768	10.9592	9.05827	9.79476	6.46026	6.46026	5.05651	7.75991	6.85105
ATRIP	4.05343	5.02623	4.00538	2.72388	4.14673	2.6775	5.30118	11.0525	5.39211	4.09065	4.67607	2.62841	6.48296	6.64362	4.54877	5.8273	4.50483	4.98121	3.07547	5.58427	3.50943	4.37626	4.07148	4.17346	3.6734	4.12713	3.63968	4.19521	3.55887	3.33881	3.54257	3.78213	4.58465	3.83149	4.49359	1.41662	4.76741	4.76741	4.76741	4.76741	1.98015	2.43179	6.16106	4.83561	2.6592	2.6592	2.18188	4.76741	2.55646
ATRN	4.13165	6.88689	5.94168	6.25135	5.95291	6.0018	9.89471	13.0148	7.43193	6.39174	6.33953	8.71817	3.83692	5.99244	6.26157	4.34991	3.87703	4.02517	4.98165	6.64069	4.91354	5.6239	6.17974	5.42372	1.28104	4.04033	4.43372	5.23825	4.23116	5.55358	2.82254	4.43305	5.25823	4.72469	4.73592	4.42849	4.76741	18.8851	18.8031	18.1271	6.62756	9.58346	9.73972	8.98074	11.216	11.216	2.18188	15.2724	8.67751
ATRNL1	1.55045	7.64676	3.38381	2.44301	2.67226	3.22667	3.61741	4.76741	3.85881	2.97605	2.13883	2.62841	2.04548	2.27447	1.41788	1.77849	4.27105	2.2515	3.92931	5.16598	3.35692	4.74849	3.0729	4.63309	2.91015	4.38518	4.33256	4.17512	4.01893	4.27678	3.48737	4.07232	4.56257	4.5433	4.13097	4.81855	4.76741	4.76741	21.7768	17.5224	1.98015	5.31712	2.10584	4.27742	8.56767	8.56767	8.27849	4.76741	8.1606
ATRX	5.58171	10.1505	9.40785	9.02791	8.42321	10.6675	13.8865	25.7724	9.11564	8.71427	7.47121	13.9369	10.6683	13.2224	9.58671	8.19856	6.55483	5.84704	6.02209	13.4893	5.8774	8.54456	7.76264	8.95055	6.90471	7.05833	7.56342	7.7355	7.47818	8.09193	5.71895	7.63682	6.6247	7.87633	7.23468	5.09068	4.76741	16.684	16.1198	24.2745	8.15604	6.19086	7.69295	5.43499	2.6592	2.6592	12.4093	21.8793	12.1906
ATXN1	5.22836	7.09047	1.53249	1.4257	1.39668	1.56703	2.18714	4.76741	1.49816	1.43441	3.40354	2.62841	2.04548	2.27447	1.41788	1.77849	1.14991	4.39692	4.84686	9.412	4.863	5.60759	4.82231	5.56962	4.43075	4.83623	3.72038	6.06415	4.0887	5.00306	3.90707	4.09509	5.57207	5.70683	5.24449	4.51596	4.76741	4.76741	9.2421	11.7798	1.98015	2.43179	2.10584	2.11158	7.8227	7.8227	4.9472	4.76741	7.63103
ATXN10	6.57687	9.74837	8.22232	7.82875	7.93025	8.41949	12.125	25.0489	7.03102	7.34161	6.99738	14.5841	10.2979	10.0892	6.78732	9.18135	3.0637	3.41812	6.08237	8.67234	5.84811	5.92088	5.80992	6.04807	4.54195	5.07493	4.78561	5.77377	4.67754	5.07921	3.92322	4.60782	6.18694	5.89682	5.75769	6.68289	4.76741	4.76741	4.76741	4.76741	1.98015	2.43179	8.63994	6.92291	2.6592	2.6592	2.18188	4.76741	2.55646
ATXN1L	4.3791	2.16582	6.0675	3.87791	6.61731	3.59469	7.25965	4.76741	4.4186	4.12422	4.76013	6.69128	4.76741	4.21051	4.33248	5.18233	3.51372	4.25703	2.77363	2.09773	3.30399	4.21778	5.24421	4.34596	4.73077	4.12713	2.08046	3.71396	2.31765	3.726	3.76361	2.21538	3.8685	4.41615	3.39445	3.2075	18.1808	20.5721	14.6946	20.6176	8.00268	12.4933	10.7746	10.9076	13.7683	13.7683	10.2754	24.6644	12.5373
ATXN2	7.16899	10.5692	8.7521	8.10299	8.10958	8.69474	12.2422	21.0836	8.62244	8.0573	7.46574	12.4555	9.51385	10.5754	7.77282	8.58306	6.99628	6.59404	6.65436	12.1344	6.20009	8.96642	7.62629	8.60445	7.44159	7.61367	6.37044	8.3133	6.17959	8.30721	6.12601	6.22068	7.63565	7.96935	7.40978	6.8271	20.144	4.76741	8.28671	4.76741	1.98015	8.13362	5.25196	4.62087	2.6592	2.6592	2.18188	4.76741	5.23844
ATXN2L	6.53361	7.48238	8.14294	7.47411	7.69784	8.20003	12.1217	11.2849	8.13599	6.41605	7.05931	6.49559	6.08961	5.18239	7.0921	4.89448	6.34566	6.00499	5.55269	8.83198	5.48727	8.27822	7.13111	7.59108	6.83239	6.53232	4.3108	7.70316	4.28224	7.61898	5.81196	4.1654	6.06365	6.78168	6.26515	5.48266	4.76741	4.76741	4.76741	4.76741	1.98015	2.43179	2.10584	2.11158	9.72442	9.72442	4.82959	4.76741	2.55646
ATXN3	6.23933	5.14112	7.47148	6.72219	6.33176	7.34827	10.3993	17.9834	6.1537	6.68357	5.48463	9.9442	8.52773	9.29998	6.68389	6.62771	4.41468	4.87934	5.64371	8.83963	5.65782	7.08176	8.37645	7.24228	5.48384	6.1096	5.82805	6.69048	5.62126	6.68312	4.90169	5.87718	6.74323	6.42546	6.41531	4.48182	4.76741	18.1429	4.76741	4.76741	6.7438	9.19522	7.60745	6.74311	2.6592	2.6592	2.18188	4.76741	2.55646
ATXN7	4.63105	2.16582	5.84912	6.34274	5.9138	6.47747	8.31166	4.76741	5.99796	6.19444	5.97829	2.62841	2.04548	3.51293	5.18888	1.77849	5.6115	5.90246	3.89724	4.64889	3.90792	7.54039	7.49844	7.65608	6.84168	6.97903	3.49734	6.95544	3.79029	6.71752	5.71127	3.7901	5.08009	7.28192	6.68987	3.32161	4.76741	4.76741	4.76741	4.76741	4.90869	2.43179	2.10584	4.90097	2.6592	2.6592	6.1528	4.76741	2.55646
ATXN7L1	4.47569	7.77509	6.10642	5.38282	5.49284	6.23192	8.4582	4.76741	5.26933	4.49114	4.04824	7.18029	2.04548	2.27447	4.85234	4.67502	2.98545	4.52259	4.54653	6.57303	4.28295	7.09771	6.01625	6.93267	3.84153	5.92285	5.80727	6.63193	5.64153	6.32738	4.59914	5.55129	5.65756	6.23891	5.67996	5.14643	4.76741	4.76741	4.76741	4.76741	6.73449	5.00828	4.05174	4.27742	2.6592	2.6592	2.18188	4.76741	2.55646
ATXN7L2	4.15653	5.24822	1.53249	2.32931	2.91249	1.56703	2.18714	4.76741	3.64076	2.94212	4.09283	4.76741	4.07583	4.47253	3.45942	3.82366	2.49657	3.19567	4.49378	5.85708	4.33439	5.45109	4.32443	5.35737	4.62931	4.21784	4.06982	5.68485	3.93698	4.34864	3.14067	4.36082	4.52456	5.14795	4.8896	4.85531	4.76741	4.76741	4.76741	4.76741	1.98015	5.40904	5.85939	5.52251	10.1548	10.1548	4.76741	11.0156	2.55646
ATXN7L3	5.17022	5.24822	7.45225	6.8304	6.80725	7.60142	10.9375	15.4457	5.1566	5.15693	5.78185	11.0333	7.44648	7.59526	6.02932	7.21968	5.33466	4.40491	2.15913	6.08825	2.93599	2.34054	6.57024	3.27633	4.93574	5.22857	1.22546	2.34379	1.21036	1.28103	4.86506	1.24435	2.74316	1.27336	1.23484	3.64304	4.76741	4.76741	4.76741	4.76741	1.98015	2.43179	8.19782	2.11158	2.6592	2.6592	2.18188	4.76741	2.55646
ATXN7L3B	9.51141	12.6014	8.07329	7.43205	7.2456	7.68024	10.7301	25.812	6.08044	5.93144	5.77672	14.2719	12.3795	12.593	7.30457	10.0476	4.59211	4.61899	5.93404	12.1912	5.33597	5.28132	5.5726	4.64609	4.91851	4.58135	5.24111	5.24154	5.18958	4.65878	3.98445	5.4676	6.18252	5.27446	4.97844	6.53131	24.8818	14.588	4.76741	12.3755	3.99921	10.2847	10.2431	9.31817	12.3286	12.3286	10.2424	21.6052	10.488
AUH	4.63105	5.34839	7.09426	4.58335	4.67265	6.03855	6.09708	14.2562	3.88668	3.00889	3.59074	6.15797	6.11753	6.23013	2.3658	4.46774	3.78844	3.75184	3.00886	4.05219	2.72472	3.0449	2.46474	1.35405	4.50179	4.04734	3.39201	2.90611	3.64874	2.38361	3.24028	3.59698	2.81043	2.57697	2.68442	2.66253	12.2015	4.76741	19.6813	18.4411	5.98897	2.43179	2.10584	5.24325	9.1523	9.1523	6.72107	16.1718	8.36984
AUNIP	7.09852	11.2264	4.49861	3.95497	5.06804	3.36316	5.69924	16.9868	4.60347	3.69354	4.34701	9.85877	7.64582	8.26726	5.89803	5.80765	3.59634	2.98674	6.17997	10.5288	5.90231	5.78315	5.02831	5.28628	4.36971	4.60032	5.65973	5.20446	5.72692	4.84683	4.12677	5.91943	6.99761	5.25014	5.25005	6.71845	4.76741	19.3083	21.9952	20.1492	8.30396	11.1661	9.97926	9.74767	11.0113	11.0113	8.62585	17.5906	10.9318
AUP1	2.61236	2.16582	6.25453	5.78208	5.6022	6.14761	8.22276	17.9188	5.85661	6.27878	5.96776	14.4195	8.06933	7.58321	5.94574	9.66732	2.89898	3.61338	1.26505	2.09773	1.75285	1.41183	1.34726	2.89591	1.28104	1.24001	2.18377	1.31722	2.39275	1.28103	1.78191	1.24435	2.1185	2.42595	2.32434	2.66253	4.76741	4.76741	4.76741	4.76741	5.71095	8.07587	11.6087	11.6486	2.6592	2.6592	2.18188	4.76741	2.55646
AURKA	10.6377	16.4293	9.42939	7.98166	8.37181	9.38807	12.6739	25.4809	8.10872	7.53991	7.14687	13.1848	12.1232	13.2325	7.27536	9.61041	7.08379	7.28852	9.60193	16.0085	9.27361	10.8348	10.8043	10.4419	8.69433	9.49	10.0937	10.1052	10.0668	9.68784	7.85097	10.3361	10.6308	9.90989	9.68572	9.90151	4.76741	4.76741	4.76741	4.76741	1.98015	11.3959	9.18799	8.3932	2.6592	2.6592	2.18188	22.1332	2.55646
AURKAIP1	7.75459	2.16582	6.83021	5.41924	6.05549	6.68244	8.76692	22.7436	5.88725	5.57785	5.92891	14.294	10.6721	10.8355	5.72058	9.94796	4.32987	4.44359	3.73323	5.48116	3.39459	4.08034	1.34726	1.35405	5.29872	1.81277	3.48619	3.17344	3.71452	2.70636	2.63797	3.83626	3.97496	3.70804	2.32434	4.18171	4.76741	20.7873	11.7131	4.76741	8.10674	12.8363	12.7775	12.8663	9.74836	9.74836	5.62631	17.3002	8.21096
AURKB	8.62959	12.3765	5.94168	5.80276	5.8807	5.72851	9.0005	22.7196	6.33924	6.09776	5.63263	12.5509	10.0979	10.7178	6.60541	9.06797	4.85377	5.45527	5.7885	11.4725	5.61703	6.47164	6.19416	5.97462	5.33555	5.77039	6.07161	6.31337	5.95689	5.79761	4.57072	6.38394	6.26945	5.73071	6.09795	5.93336	4.76741	17.3114	14.9153	17.1064	6.83399	8.39699	7.49795	8.51715	7.07719	7.07719	5.00273	13.6117	9.04948
AURKC	7.90398	16.8407	5.66966	4.17674	5.51456	5.20324	5.97526	23.7465	5.22244	5.26838	5.47768	13.1449	9.56284	9.96617	5.76234	8.46391	4.5307	4.80653	7.97514	14.9757	7.31718	7.29057	6.39342	7.11371	4.82698	5.71825	7.78952	7.17496	7.73756	6.43057	4.58614	8.05249	8.14572	7.20622	6.82682	10.3575	4.76741	4.76741	4.76741	18.7969	1.98015	10.1993	4.22442	6.05537	5.84106	5.84106	2.18188	19.5099	5.15331
AUTS2	2.397	6.88689	3.56127	1.4257	3.6058	3.07153	2.18714	4.76741	3.88668	2.57283	4.55748	5.00791	2.04548	2.27447	3.68103	1.77849	4.00646	3.86963	3.9784	8.18808	3.7272	6.56559	3.399	5.19488	3.62171	4.94963	3.19827	6.10096	3.07921	5.86544	4.08514	3.02868	4.12467	5.38073	4.78859	5.10959	22.8133	15.2745	12.3316	17.6428	6.06579	10.5993	2.10584	4.4588	8.91004	8.91004	6.4839	14.8636	7.28194
AVEN	6.34856	8.38022	7.25042	6.11235	6.25215	6.54485	10.0647	21.4062	5.27697	5.5752	5.03826	13.1075	8.76173	8.98667	5.66075	9.25613	1.14991	3.78735	6.28971	9.02497	6.20876	6.10456	5.96822	5.95789	2.87108	4.74534	6.51565	5.71541	6.5686	5.6257	3.75696	6.65764	7.31346	5.76382	5.87568	5.78482	4.76741	17.2185	15.3182	16.4709	6.95944	9.96221	9.76973	10.3169	5.19554	5.19554	9.09932	19.5933	9.3854
AVIL	6.0063	10.8368	5.56775	4.17674	5.17161	4.64326	6.05749	20.855	6.8645	5.81575	5.56787	9.82342	9.16264	9.92023	6.05201	7.23924	1.14991	2.46322	3.64297	8.45942	2.84834	4.34838	1.34726	4.06263	1.28104	2.70205	2.79325	4.46201	2.91762	4.25154	2.54233	2.93137	3.96143	3.55345	2.92139	5.10017	4.76741	4.76741	4.76741	4.76741	3.37041	8.09532	2.10584	2.11158	2.6592	2.6592	2.18188	4.76741	2.55646
AVL9	5.58861	6.37705	4.60987	5.20824	4.73291	4.85074	6.01692	10.8032	5.99399	5.44546	5.84863	8.32983	6.77557	7.52146	4.34736	5.30523	5.46414	5.46151	4.9263	6.44696	4.57917	5.96232	6.08847	5.88071	6.09176	5.78552	4.38255	5.32677	4.46095	5.43354	4.91164	4.65424	5.03007	5.39537	5.32821	4.24921	4.76741	16.4268	7.89841	9.69977	6.87706	9.33444	9.48112	9.01115	10.8167	10.8167	9.9076	16.864	7.76256
AVPI1	4.41879	4.76741	1.53249	1.4257	1.39668	1.56703	2.18714	10.2428	3.6057	3.95733	4.84418	7.38439	7.16257	7.44412	2.46392	4.76741	3.20106	3.78735	2.9914	2.09773	2.75088	4.37626	4.82231	4.08585	3.60384	2.03622	3.22866	3.87993	3.25664	3.13468	3.54257	2.97157	3.4571	2.73639	2.20586	1.41662	4.76741	18.7969	4.76741	4.76741	7.08201	10.7292	8.93855	10.6162	7.88665	7.88665	8.67429	20.6348	3.97516
AXDND1	3.36689	7.55493	1.53249	2.63855	1.39668	3.29695	5.59546	4.76741	2.79467	3.47092	1.34916	7.31881	6.00258	5.85938	1.41788	3.99724	3.0637	3.33031	5.2277	7.41328	4.55698	6.2857	4.81153	5.38811	2.6957	4.94709	5.63259	5.84292	5.9653	5.26759	3.58569	5.90904	5.02068	5.51653	5.76547	3.37417	4.76741	4.76741	4.76741	4.76741	4.80404	6.19086	4.37941	3.38718	2.6592	2.6592	2.18188	4.76741	2.55646
AXIN1	5.58171	9.71902	2.69365	3.70398	2.57749	3.91216	5.42552	16.5293	4.61756	4.64183	5.79709	11.2467	7.52309	8.26726	2.3658	7.50752	2.98545	4.20768	4.43053	9.28509	4.71808	4.83391	4.70321	4.89557	1.28104	4.4406	3.7784	4.80996	3.53006	3.4051	3.18498	3.78213	5.33833	5.52646	4.55915	7.25364	4.76741	11.2742	9.7577	9.69977	1.98015	7.20686	8.57614	7.3619	5.06311	5.06311	4.88949	4.76741	2.55646
AXIN2	4.82299	9.52399	5.05651	5.0589	5.35764	5.15161	7.18299	20.9644	5.04963	5.13232	4.58413	12.46	6.98942	7.6544	4.99576	8.41553	2.74966	2.2515	5.12833	7.66826	4.863	3.84711	3.69519	4.74432	1.28104	3.96735	2.88602	3.85181	3.22947	3.01272	2.69554	3.09955	5.62858	4.05859	3.57505	7.08783	4.76741	4.76741	4.76741	4.76741	1.98015	2.43179	2.10584	2.11158	2.6592	2.6592	2.18188	4.76741	2.55646
AXL	1.55045	2.16582	1.53249	1.4257	1.39668	1.56703	2.18714	4.76741	1.49816	1.43441	3.17148	2.62841	2.04548	2.27447	1.41788	1.77849	2.85218	3.98573	1.26505	2.09773	1.20318	1.41183	1.34726	1.35405	1.28104	1.24001	1.22546	1.31722	1.21036	1.28103	1.03171	1.24435	1.37986	1.88216	1.23484	1.41662	16.1186	12.0966	12.4432	13.5654	5.12661	10.334	9.06501	8.15607	7.8227	7.8227	5.51198	13.6117	5.31973
AZI2	7.3155	10.2164	6.31507	5.97961	6.27771	6.27188	8.0514	22.5622	6.15033	6.65918	6.19166	11.5989	10.0545	11.2534	4.64186	7.70245	6.06733	5.62104	5.68236	8.99035	5.28327	5.84358	7.21289	5.34485	7.30542	6.0427	5.23805	5.73333	5.3197	5.44065	4.98154	5.48328	6.07352	5.61725	5.87704	6.81832	4.76741	18.4196	4.76741	17.8935	9.20968	10.158	8.2332	4.83561	2.6592	2.6592	10.1476	21.4007	11.0458
AZIN1	10.0313	14.8524	10.1218	9.40986	8.73285	9.9417	14.2735	33.4362	8.64858	8.16223	7.37697	15.3382	13.4906	15.0323	9.34156	10.3354	6.29943	5.69249	7.45425	12.8397	6.71114	7.00001	7.26482	6.77513	6.87108	6.74318	6.58575	6.49745	6.58325	6.55002	5.58911	6.81268	7.59785	6.10489	5.91328	9.1121	24.5333	30.4595	27.1351	27.4331	12.3014	12.8988	11.2142	10.4812	13.5594	13.5594	13.009	26.7359	14.4984
AZIN2	5.57481	8.12325	1.53249	1.4257	1.39668	1.56703	2.18714	4.76741	1.49816	1.43441	1.34916	2.62841	2.04548	2.27447	2.71198	1.77849	1.14991	1.09418	4.3266	7.51869	4.4138	4.47248	2.77259	4.55117	1.28104	3.45858	4.28403	3.99703	4.35359	3.726	2.69554	4.3439	4.1809	4.63294	4.00582	5.38003	4.76741	4.76741	4.76741	4.76741	1.98015	2.43179	2.10584	2.11158	2.6592	2.6592	2.18188	4.76741	2.55646
B2M	7.36411	14.0736	9.04542	8.11254	7.3065	9.17041	12.3791	29.4576	8.07674	8.73621	7.70232	15.421	10.406	11.7375	7.08806	10.1265	5.7572	5.9784	7.21206	12.1924	6.4749	7.09263	6.62939	6.34766	6.83732	6.0192	7.45264	6.55053	7.33264	6.49827	4.80899	7.46199	7.15415	6.45659	6.43821	8.09759	4.76741	19.3843	4.76741	4.76741	8.10674	2.43179	2.10584	6.17076	2.6592	2.6592	2.18188	4.76741	2.55646
B3GALNT2	6.03878	12.6107	4.52183	5.53202	6.00054	5.22816	7.50177	17.0292	5.34327	5.05917	5.66494	12.1101	5.91012	5.4253	5.83763	7.63753	3.02547	4.08688	6.2264	11.0735	5.883	6.68539	5.5726	6.35212	5.29584	5.09025	6.52325	6.25488	6.63445	5.90618	3.8447	6.63798	6.31858	6.20001	5.53351	7.19684	9.2576	4.76741	4.76741	9.18728	1.98015	2.43179	2.10584	2.11158	10.1159	10.1159	2.18188	4.76741	5.47235
B3GALT4	1.55045	2.16582	1.53249	1.4257	1.39668	1.56703	2.18714	4.76741	1.49816	1.99311	1.34916	5.89408	2.04548	3.36122	1.41788	4.15019	1.14991	1.09418	1.71642	2.09773	1.20318	1.41183	1.34726	1.35405	1.28104	1.96777	1.22546	1.31722	1.21036	1.28103	1.03171	1.24435	1.37986	1.27336	1.23484	1.41662	4.76741	4.76741	4.76741	4.76741	1.98015	4.32993	2.10584	5.43499	2.6592	2.6592	2.18188	4.76741	2.55646
B3GALT6	3.31588	2.16582	1.53249	1.4257	1.39668	1.56703	2.18714	4.76741	1.49816	1.43441	1.34916	2.62841	2.04548	2.27447	1.41788	1.77849	1.14991	1.09418	2.57457	2.09773	2.72472	2.72957	4.45741	2.89591	1.28104	1.24001	1.22546	1.31722	1.98807	1.28103	1.03171	1.24435	2.41662	2.70666	1.23484	3.07909	4.76741	10.6974	4.76741	4.76741	5.76739	9.19522	9.20041	9.51592	2.6592	2.6592	2.18188	4.76741	2.55646
B3GAT1	2.70624	2.16582	1.53249	1.4257	1.39668	1.56703	2.18714	4.76741	4.2159	2.83304	4.17627	6.2773	2.04548	2.27447	4.64186	1.77849	2.49657	2.46322	2.97363	2.09773	1.20318	2.97473	2.81564	4.25389	2.41592	3.40315	4.37441	2.01357	5.06909	2.55898	3.06035	4.5555	1.37986	4.27958	4.02793	2.4329	4.76741	4.76741	4.76741	4.76741	1.98015	2.43179	2.10584	2.11158	2.6592	2.6592	6.52601	4.76741	2.55646
B3GAT2	2.94826	2.16582	1.53249	1.4257	1.39668	1.56703	2.18714	11.2849	1.49816	1.43441	1.34916	2.62841	3.96129	4.11293	1.41788	1.77849	1.14991	1.09418	1.26505	2.09773	1.20318	2.40605	1.34726	1.35405	2.19558	1.24001	1.22546	2.19291	1.21036	1.28103	1.03171	1.24435	1.37986	2.24513	1.96482	1.41662	24.1453	4.76741	11.2802	17.1341	1.98015	2.43179	2.10584	2.11158	10.6824	10.6824	2.18188	8.28814	6.98475
B3GAT3	4.64702	2.16582	3.80547	3.17968	3.6058	1.56703	3.95478	11.2849	4.31276	3.77379	2.96358	10.2522	4.69674	5.01715	3.59185	7.21968	1.14991	1.09418	1.26505	2.09773	1.20318	2.40605	2.33581	2.81514	3.14541	1.24001	2.08046	1.31722	2.09555	1.28103	1.03171	2.58439	1.37986	1.27336	1.23484	2.4329	4.76741	9.59656	4.76741	4.76741	4.52514	9.52436	8.56677	8.73844	2.6592	2.6592	2.18188	4.76741	2.55646
B3GLCT	1.55045	2.16582	4.29349	3.17968	3.36417	3.87189	6.21005	11.9009	4.69831	3.15922	4.09283	10.4796	4.62249	6.57778	4.76741	6.34875	2.89898	1.09418	4.24115	5.07578	3.74375	3.69788	1.34726	3.66183	2.53814	3.41735	3.47498	3.76218	3.40401	3.4051	2.97028	3.67213	4.59196	3.29075	2.70875	3.32161	4.76741	20.1368	4.76741	17.827	6.26124	8.34738	6.52442	6.49489	2.6592	2.6592	7.46673	4.76741	9.31381
B3GNT2	5.21882	10.2207	8.25726	8.02179	7.58024	8.86217	12.3777	27.0086	8.67308	8.24758	7.6242	12.5168	9.17655	10.5948	8.27036	8.04196	6.22682	5.3232	3.85721	9.04196	3.56165	5.15284	4.53932	4.80106	5.63801	5.75508	4.58457	5.10692	4.44394	4.96834	5.17091	4.678	4.23416	4.49714	4.15499	5.44958	36.3951	19.9926	34.8076	37.11	8.37703	6.40644	6.16106	5.47933	19.6685	19.6685	17.0711	33.9711	18.1984
B3GNT3	5.10882	5.24822	4.07618	4.87398	4.33682	4.06017	7.0393	11.0525	5.21442	5.06799	5.52881	11.1869	3.38538	5.23391	4.76741	8.3186	4.0417	4.48768	5.23377	7.1776	5.16073	5.74567	5.57011	5.61857	4.39309	5.05032	4.97035	5.92683	5.02957	5.3848	4.46553	5.26783	5.69171	5.68226	5.84135	6.49816	4.76741	4.76741	4.76741	4.76741	1.98015	2.43179	2.10584	2.11158	2.6592	2.6592	2.18188	4.76741	2.55646
B3GNT4	1.55045	5.5313	1.53249	3.00838	1.39668	1.56703	2.18714	4.76741	3.06104	2.0761	1.34916	7.62633	2.04548	2.27447	1.41788	5.49543	1.14991	1.09418	3.1224	3.50783	2.97666	6.30109	1.34726	4.15226	1.28104	3.38877	3.73735	6.14535	3.54937	5.06871	3.45812	3.32453	2.41662	4.88749	3.86017	5.11894	4.76741	4.76741	4.76741	19.5254	1.98015	2.43179	5.55215	2.11158	10.3121	10.3121	7.51178	11.715	9.5609
B3GNT5	3.70822	2.16582	5.26225	5.51583	4.60861	6.4401	7.35042	15.4457	5.47743	5.99835	5.40496	10.1798	2.04548	4.30262	4.70658	6.91653	3.26206	1.09418	2.01706	4.14092	3.03435	4.25979	4.8434	3.62581	2.34816	3.44506	2.31906	3.01538	2.55633	3.66368	1.03171	2.52174	3.09185	2.79312	4.02793	4.35262	4.76741	4.76741	4.76741	4.76741	4.28623	2.43179	8.00746	2.11158	2.6592	2.6592	6.25469	4.76741	9.34986
B3GNT6	1.55045	2.16582	1.53249	1.4257	1.39668	1.56703	2.18714	4.76741	3.64076	3.40687	4.79601	2.62841	2.04548	2.27447	1.41788	1.77849	2.74966	3.41812	1.26505	2.09773	1.20318	1.41183	1.34726	1.35405	1.28104	1.24001	1.22546	1.31722	1.21036	1.28103	1.03171	1.24435	1.37986	1.27336	1.23484	1.41662	4.76741	9.37344	4.76741	4.76741	3.93416	5.40904	2.10584	4.90097	6.52527	6.52527	2.18188	4.76741	2.55646
B3GNT7	1.55045	2.16582	4.4508	3.06868	1.39668	3.78688	2.18714	4.76741	2.44043	2.79395	2.41885	2.62841	2.04548	2.27447	3.34747	1.77849	1.14991	1.09418	1.26505	2.09773	1.20318	1.41183	1.34726	1.35405	1.28104	1.24001	1.22546	1.31722	1.21036	1.28103	1.03171	1.24435	1.37986	1.27336	1.23484	1.41662	36.101	32.2761	31.4411	33.1938	13.1003	11.5018	9.77394	11.5864	19.9843	19.9843	14.9872	35.8695	16.7403
B4GALNT1	1.55045	2.16582	1.53249	1.4257	1.39668	1.56703	4.93921	4.76741	1.49816	1.43441	1.34916	6.86869	2.04548	2.27447	1.41788	1.77849	2.33357	2.2515	1.26505	2.09773	2.36828	1.41183	1.34726	1.35405	1.28104	3.98242	1.89854	1.31722	1.7227	1.28103	2.66732	2.0668	1.37986	2.50458	1.23484	1.41662	4.76741	4.76741	4.76741	4.76741	1.98015	5.49634	2.10584	2.11158	2.6592	2.6592	2.18188	4.76741	2.55646
B4GALNT2	1.55045	2.16582	5.02786	5.18607	4.31936	4.12747	8.22276	4.76741	4.46789	2.90698	3.1333	7.62633	2.04548	2.27447	4.8432	4.22026	1.14991	1.09418	1.26505	2.09773	1.20318	1.41183	1.34726	1.35405	1.28104	1.24001	1.22546	1.31722	1.21036	1.28103	1.95034	1.24435	1.37986	1.27336	1.23484	1.41662	4.76741	4.76741	4.76741	4.76741	1.98015	2.43179	2.10584	2.11158	2.6592	2.6592	2.18188	4.76741	2.55646
B4GALNT3	1.55045	2.16582	4.8212	4.72143	5.53586	4.7423	7.65454	4.76741	5.36447	4.00782	3.80795	5.22134	2.04548	2.27447	5.5247	4.34991	2.49657	1.09418	1.71642	4.92946	1.20318	4.37626	1.34726	3.98951	1.28104	2.40823	1.96343	3.95956	2.52595	5.14961	2.08766	2.3428	2.76606	3.56542	3.77003	3.07909	4.76741	4.76741	4.76741	4.76741	1.98015	7.20686	5.33272	6.42595	2.6592	2.6592	2.18188	4.76741	2.55646
B4GALNT4	1.55045	2.16582	1.53249	2.32931	2.75885	1.56703	2.18714	9.92408	3.49304	2.62096	4.09283	8.40658	2.04548	2.27447	1.41788	5.18233	1.14991	1.09418	1.26505	3.63348	1.9681	2.68234	1.34726	1.35405	1.28104	1.24001	1.22546	1.31722	1.21036	1.28103	1.03171	1.24435	1.37986	1.27336	3.06117	3.71897	4.76741	4.76741	4.76741	4.76741	1.98015	2.43179	2.10584	2.11158	2.6592	2.6592	2.18188	4.76741	2.55646
B4GALT1	6.98471	9.6952	7.50282	7.53606	6.66996	7.90111	11.855	26.6231	7.60189	7.15054	7.25075	14.4461	11.2494	12.3074	7.124	9.57831	6.11965	6.30474	5.23074	10.9164	5.05864	6.26007	6.16108	5.5944	7.05094	5.64788	4.74082	6.1441	4.55354	5.8714	4.96204	4.9321	5.79527	5.75401	5.23745	6.30501	22.4466	20.4362	25.4425	24.8113	8.41505	12.3709	11.9622	12.6295	14.8511	14.8511	11.2178	25.7547	14.1139
B4GALT2	4.43809	2.16582	1.53249	2.44301	2.67226	1.56703	2.18714	9.18156	4.10946	2.90698	4.33575	6.2773	2.04548	3.65178	1.41788	4.62629	2.74966	1.09418	3.38566	2.09773	3.60123	4.82805	2.72759	4.01449	1.28104	3.21275	2.27623	2.90611	2.23547	2.75069	3.02563	2.16853	3.28441	3.67703	4.03879	4.64197	4.76741	11.2742	4.76741	4.76741	1.98015	2.43179	2.10584	6.81754	2.6592	2.6592	2.18188	4.76741	5.23844
B4GALT3	6.4126	12.1112	5.9095	6.15982	5.86177	6.26694	8.73794	18.5169	6.05489	6.17493	6.21001	13.8812	9.09433	8.76036	6.12234	9.69826	3.42202	2.88476	5.35509	9.97755	4.67699	5.34697	4.02413	4.74432	4.05291	4.361	4.95987	5.67234	4.82696	4.32533	2.97028	5.06736	5.21076	5.43656	5.54554	7.228	4.76741	15.5532	20.2467	15.9708	1.98015	9.18489	8.99604	7.91091	7.07719	7.07719	5.55103	16.9832	10.0731
B4GALT4	7.22108	7.85512	4.87239	4.8841	4.45134	4.93379	4.57461	14.5294	4.85501	3.89055	3.56611	8.36859	7.95448	8.71237	3.38618	5.18233	4.96657	3.94415	5.86718	7.38328	5.52499	5.83264	5.01524	4.79002	6.10508	5.42759	5.36543	4.65182	5.27183	5.13987	4.40678	5.394	5.71772	4.50141	4.54699	4.97976	4.76741	4.76741	4.76741	4.76741	3.46586	11.5457	8.81652	6.17076	2.6592	2.6592	2.18188	4.76741	2.55646
B4GALT5	5.22836	4.76741	6.83872	7.07413	5.9138	6.60487	11.2136	9.18156	5.48994	5.34225	5.35072	6.78209	5.23644	2.27447	5.42623	5.18233	3.99438	3.19567	4.23217	7.90803	4.45458	6.39624	4.70321	6.31773	2.91015	4.7485	5.64723	5.55636	5.28242	5.61987	3.96459	5.46636	5.23953	5.72511	5.72497	3.78966	24.8008	24.8311	4.76741	18.6058	9.48859	13.312	12.6481	13.5934	9.93011	9.93011	7.96234	19.6746	9.75033
B4GALT6	4.9016	9.98499	6.95626	6.12439	5.91743	7.59233	10.4372	14.3497	6.31048	5.58058	5.84384	8.61987	5.63081	5.75192	6.52572	5.88448	5.1332	4.79208	6.42033	9.84633	5.91452	7.51378	5.86987	6.89205	4.46694	5.48377	5.61365	6.8936	5.42627	6.87336	4.83132	5.43152	7.34678	6.24604	5.92242	7.36265	15.6495	4.76741	4.76741	4.76741	1.98015	6.30187	2.10584	2.11158	4.41759	4.41759	2.18188	4.76741	2.55646
B4GALT7	6.02498	2.16582	1.53249	1.4257	1.39668	1.56703	2.18714	9.92408	3.1185	3.98286	4.07819	9.09338	7.42388	6.02417	2.71198	5.93926	3.29093	2.62998	2.06691	2.09773	1.9681	3.07829	1.34726	3.58837	2.41592	1.24001	1.82857	2.34379	2.09555	1.28103	2.50751	1.74663	1.37986	2.73639	3.01128	1.41662	4.76741	20.6858	4.76741	4.76741	6.9832	9.82323	8.97477	9.77142	2.6592	2.6592	2.18188	4.76741	2.55646
B4GAT1	5.91816	5.69514	7.8802	7.12189	7.37416	7.62532	10.2882	23.3529	5.50237	5.45765	5.19537	13.7261	9.59465	10.1512	6.42186	9.34586	2.74966	2.62998	3.99611	5.25115	3.75193	3.17218	1.34726	3.50896	1.28104	2.31671	2.94975	2.01357	2.81299	1.98784	1.03171	3.24116	4.32813	2.29377	3.34883	3.71897	4.76741	17.8022	4.76741	4.76741	1.98015	7.10765	7.53533	6.81754	2.6592	2.6592	2.18188	8.28814	2.55646
B9D1	7.02712	2.16582	3.17232	2.44301	3.82954	3.98856	2.18714	13.7466	4.69831	5.07244	4.7152	9.78741	9.46323	8.76628	3.5603	6.76625	3.20106	3.88512	1.71642	3.50783	2.23887	2.4676	2.01152	1.35405	3.99558	1.81277	2.54001	1.31722	2.31765	1.28103	1.78191	2.64293	1.37986	1.27336	1.23484	4.53261	4.76741	10.1908	15.7632	11.059	1.98015	7.2386	7.55365	7.96317	7.30309	7.30309	2.18188	4.76741	8.97419
B9D2	6.44175	2.16582	1.53249	3.45491	2.35619	3.07153	5.69924	18.4892	3.67476	3.58818	4.45292	9.24438	8.00153	8.82428	4.11519	6.77559	2.41906	3.36067	2.85895	5.85708	2.84834	1.41183	3.71204	1.35405	4.03036	2.09977	3.00924	1.31722	2.95623	1.28103	2.69554	2.4887	1.92745	1.8048	1.23484	3.42417	4.76741	17.3114	4.76741	4.76741	5.45997	9.74189	6.84672	7.91978	7.50519	7.50519	3.45872	15.0052	2.55646
BAALC	1.55045	5.44261	1.53249	1.4257	1.39668	1.56703	2.18714	4.76741	1.49816	1.43441	1.34916	2.62841	2.04548	2.27447	1.41788	1.77849	1.14991	1.09418	1.26505	2.09773	1.20318	2.0257	1.34726	1.35405	1.28104	1.24001	2.2312	1.31722	2.19123	1.28103	1.03171	2.0668	2.78849	1.27336	1.23484	1.41662	4.76741	4.76741	15.8457	13.6422	1.98015	2.43179	2.10584	2.11158	2.6592	2.6592	3.72622	16.7193	9.77181
BABAM1	10.716	9.57023	4.23564	3.67183	3.6058	4.7611	5.30118	22.6707	5.39211	5.76067	6.23119	13.5697	12.4089	12.1185	5.13535	9.15974	5.74253	5.99235	6.35866	8.47431	6.03628	5.60759	6.68038	5.55953	6.43443	5.72997	5.38909	5.86031	5.36272	5.15281	4.9673	5.57213	6.05116	5.53066	5.34581	6.40743	4.76741	4.76741	4.76741	4.76741	3.03844	7.93312	8.48011	2.11158	2.6592	2.6592	2.18188	4.76741	2.55646
BABAM2	5.54675	8.32348	5.63679	5.27895	5.51994	6.03251	7.53348	17.1539	5.52672	5.84329	4.62703	10.1946	6.95843	6.93794	3.5603	6.8213	2.98545	2.70181	4.00775	8.07711	3.46527	4.70296	2.01152	3.85404	1.28104	2.60278	4.41442	4.34221	4.45423	4.38624	2.25531	4.46715	3.89803	4.27411	3.94797	5.16442	4.76741	17.7622	4.76741	4.76741	1.98015	8.17107	8.18582	2.11158	2.6592	2.6592	2.18188	4.76741	2.55646
BACE1	2.50987	2.16582	1.53249	4.42382	3.53149	2.6775	5.97526	4.76741	3.6057	3.77379	4.53003	8.36859	2.04548	2.27447	4.98782	4.22026	3.16881	2.2515	2.35559	2.09773	2.14045	2.93782	1.34726	1.35405	1.28104	1.24001	1.22546	3.30892	1.7227	3.38352	1.03171	2.30229	2.07407	1.95353	2.46116	1.41662	12.6301	4.76741	9.2421	4.76741	1.98015	8.44526	5.68261	6.66477	2.6592	2.6592	2.18188	4.76741	8.12608
BACE2	5.05502	9.40563	1.53249	1.4257	1.39668	2.6775	5.30118	4.76741	1.49816	2.0761	3.17148	2.62841	2.04548	2.27447	1.41788	1.77849	3.10021	1.09418	4.1063	8.0513	4.22363	5.26988	1.34726	4.5075	1.28104	2.79133	3.72038	4.28063	3.74563	3.97529	2.82254	3.80578	3.76605	3.65576	4.81835	6.35615	4.76741	4.76741	4.76741	4.76741	2.90805	2.43179	2.10584	2.11158	2.6592	2.6592	6.4839	4.76741	2.55646
BACH1	4.35879	8.38022	6.87749	5.05041	5.72295	7.29992	9.01286	10.5343	5.17345	5.02747	5.42364	2.62841	4.96122	5.7145	5.24587	1.77849	3.80384	3.78735	4.44855	6.24631	4.27411	6.15856	5.05808	6.24008	3.60384	4.93946	5.07261	5.53482	4.97154	5.25042	3.67251	5.00639	4.52456	5.24823	4.68258	5.11894	30.7825	20.6074	28.738	32.6959	8.75078	9.21577	8.07358	8.14086	16.5471	16.5471	14.3484	29.9064	18.1239
BACH2	1.55045	2.16582	1.53249	1.4257	1.39668	3.6949	2.18714	4.76741	2.79467	1.43441	2.24137	2.62841	2.04548	2.27447	1.41788	1.77849	3.16881	1.09418	1.26505	2.09773	1.20318	1.41183	1.34726	2.63031	3.44665	1.24001	1.22546	1.31722	1.21036	1.28103	1.03171	1.24435	1.37986	2.8466	1.23484	1.41662	25.504	21.3909	21.8059	26.8172	8.83494	2.43179	8.34555	8.50522	13.4946	13.4946	11.744	26.9535	13.483
BAD	7.99514	4.90212	3.0049	2.94429	3.1634	2.98511	4.23255	20.3783	5.02116	4.45177	5.26309	8.87141	10.6683	11.1533	1.41788	6.09078	3.61572	4.43604	3.02594	5.29205	2.69776	3.41113	1.34726	1.35405	5.57383	1.81277	3.28656	4.36737	3.55887	2.16692	3.18498	3.41288	3.50139	3.90815	2.01853	3.8872	4.76741	18.033	4.76741	4.76741	6.26124	10.5282	8.7844	8.15607	2.6592	2.6592	2.18188	4.76741	2.55646
BAG1	7.76242	9.1296	9.06404	7.99734	8.08891	8.67617	12.3593	24.4687	7.26331	7.5095	6.9082	13.7283	10.9735	11.4358	7.37461	9.75064	5.16643	5.24513	5.05243	8.0513	5.09919	6.29551	7.43748	6.0633	5.56518	6.73773	3.97864	5.31768	4.02449	5.80235	4.99176	4.14436	6.09214	5.57561	5.28796	6.35891	4.76741	4.76741	8.28671	4.76741	1.98015	4.48824	2.10584	2.11158	2.6592	2.6592	2.18188	4.76741	2.55646
BAG3	6.53066	6.60998	5.67778	4.85352	6.06178	6.24712	6.97347	22.2893	6.48524	5.85785	5.44921	9.61656	7.98598	11.4334	4.91381	6.16779	4.88758	4.98882	5.63309	7.74189	5.34644	6.35375	7.60555	6.31076	5.70174	5.79836	3.88422	5.63157	3.68227	5.68905	5.01543	4.00033	6.05703	5.63737	4.77217	5.04174	4.76741	13.1659	4.76741	4.76741	5.98897	11.1762	9.08512	10.5766	2.6592	2.6592	7.33581	4.76741	7.13942
BAG4	7.42675	6.04221	4.40084	4.8841	4.76741	5.8907	6.56655	22.3348	5.63009	5.96357	5.88155	12.6295	9.16612	10.5216	5.28813	8.1324	5.15447	4.61291	6.06187	7.11855	5.60073	5.97764	6.20325	5.7646	5.66164	5.0014	4.77004	5.46172	4.84233	5.39473	4.47317	4.95612	6.49596	5.65342	5.29061	6.37265	23.8602	24.4037	22.3263	22.4083	10.3382	11.9221	9.11797	9.42681	12.4835	12.4835	9.90039	21.676	12.2135
BAG6	7.11263	9.05899	6.62823	6.49586	6.48665	6.91295	9.82276	18.2604	7.435	6.57405	7.13418	12.5424	9.94913	9.76739	6.32786	9.44261	4.78633	4.41279	5.20151	9.16835	5.08704	5.4794	5.64158	5.80881	5.05206	4.79494	4.39861	5.40224	4.45762	5.28168	4.34302	4.4096	5.78002	5.65214	5.39422	6.55893	4.76741	10.1908	4.76741	4.76741	1.98015	7.70672	8.65763	8.85732	2.6592	2.6592	2.18188	4.76741	3.97516
BAHD1	3.70822	2.16582	3.24741	3.76528	3.04573	4.70375	6.24602	4.76741	5.0682	4.49882	5.02166	2.62841	2.04548	3.36122	4.85234	4.22026	3.02547	4.05045	2.45591	2.09773	2.801	4.52923	4.96128	4.17346	4.32936	3.79134	1.22546	4.1852	1.21036	3.95204	3.82066	1.82048	3.02424	4.61034	3.74786	2.76056	4.76741	13.4594	4.76741	4.76741	1.98015	2.43179	6.72584	6.02506	2.6592	2.6592	2.18188	4.76741	2.55646
BAIAP2	1.55045	2.16582	1.53249	1.4257	4.64751	5.76745	8.81657	4.76741	3.85881	4.73736	1.34916	2.62841	6.00258	2.27447	5.42623	1.77849	1.14991	1.09418	3.15245	7.05708	3.63913	4.30009	1.34726	5.44674	3.6734	1.24001	3.50825	3.71396	4.5444	4.42237	3.32813	4.17056	4.68193	3.75751	4.69814	3.94747	4.76741	4.76741	4.76741	4.76741	1.98015	2.43179	2.10584	5.72153	2.6592	2.6592	2.18188	4.76741	4.53912
BAIAP2L1	8.85968	7.43213	7.92962	7.29247	6.95935	8.08979	11.0396	25.4222	8.0485	7.63817	7.41211	12.0284	10.9233	11.6218	7.71767	9.45186	6.17933	5.75655	7.10244	11.3852	6.72318	8.39173	7.4298	7.44511	7.06381	7.05498	6.33067	7.80696	6.40472	7.40857	5.43317	6.52051	8.02022	7.10684	7.15232	7.25251	25.6625	24.1651	19.4177	22.8879	9.44858	14.0012	12.733	13.3338	15.0839	15.0839	11.7782	27.2014	12.7712
BAIAP2L2	3.26239	7.05831	1.53249	1.4257	1.39668	1.56703	2.18714	4.76741	1.49816	1.99311	2.13883	2.62841	2.04548	2.27447	1.41788	1.77849	1.14991	2.2515	2.42371	5.74191	2.48083	3.86235	3.10462	3.93751	1.28104	2.99333	2.60288	3.60944	3.15758	4.44344	1.03171	3.08238	2.24096	3.89993	2.84236	3.60288	4.76741	4.76741	4.76741	4.76741	5.95699	5.57951	4.37941	2.11158	2.6592	2.6592	2.18188	4.76741	2.55646
BAIAP3	1.55045	2.16582	1.53249	2.63855	2.75885	1.56703	2.18714	4.76741	4.10946	3.78914	4.96992	2.62841	2.04548	3.36122	1.41788	1.77849	1.14991	1.09418	2.15913	3.37074	2.28417	1.41183	1.34726	1.35405	1.28104	1.24001	1.22546	1.31722	1.21036	1.28103	1.03171	1.24435	2.24096	2.01968	2.36058	3.26615	4.76741	4.76741	4.76741	4.76741	4.90869	8.50763	2.10584	5.29351	4.76741	4.76741	2.18188	11.6232	6.50913
BAK1	1.55045	2.16582	1.53249	1.4257	1.39668	1.56703	3.79501	4.76741	1.49816	3.53124	3.56611	2.62841	4.07583	2.27447	3.02562	1.77849	2.85218	1.09418	1.26505	2.09773	1.83064	1.41183	1.34726	1.35405	1.28104	1.24001	1.22546	1.31722	1.21036	2.08174	3.10956	1.24435	1.75546	1.27336	1.23484	1.41662	4.76741	21.9756	4.76741	4.76741	8.6588	11.2832	2.10584	2.11158	2.6592	2.6592	2.18188	4.76741	2.55646
BAMBI	8.6292	6.88689	3.44618	3.67183	3.26878	4.25119	8.20231	22.9312	5.1133	5.61242	4.67607	10.2664	9.28711	11.2075	4.72721	6.3997	5.99431	5.99552	3.87074	5.02858	3.71878	4.45561	6.00366	4.32822	7.21818	5.76636	2.35999	4.28965	2.31765	3.2166	4.80899	2.4887	3.42253	3.82258	4.3149	4.76741	4.76741	22.8798	4.76741	4.76741	9.47076	14.0111	5.33272	8.71247	5.06311	5.06311	2.18188	7.46171	2.55646
BANF1	8.48633	14.9492	6.91496	6.73552	6.45962	7.25981	9.42721	22.3258	6.64854	6.47788	6.38472	14.3618	10.7967	11.1901	6.43739	10.1649	4.91609	4.905	7.25254	12.4669	6.50985	6.86681	6.03175	6.67689	5.64595	5.68762	8.25097	6.7711	8.1932	6.2265	4.54348	8.31984	7.42143	6.74252	5.99552	9.15056	22.5458	21.7937	18.5529	16.0469	9.81808	10.091	8.95308	8.98074	10.5771	10.5771	7.79542	16.3875	8.92984
BANK1	1.55045	2.16582	1.53249	1.4257	1.39668	1.56703	2.18714	4.76741	1.49816	1.43441	2.13883	2.62841	3.55178	2.27447	1.41788	1.77849	1.14991	1.09418	1.26505	2.09773	1.20318	1.41183	1.34726	1.35405	1.28104	1.24001	1.22546	1.31722	1.21036	1.28103	1.03171	1.24435	1.37986	1.27336	1.23484	1.41662	4.76741	4.76741	16.2309	4.76741	1.98015	2.43179	2.10584	2.11158	8.52313	8.52313	3.45872	4.76741	9.47104
BANP	3.31588	5.84328	3.31776	3.45491	3.85783	4.09433	4.09979	4.76741	4.90977	4.33293	4.04824	2.62841	2.04548	3.89856	2.63577	1.77849	3.87703	5.21159	3.25036	5.16598	3.44235	7.31591	6.26321	6.68488	5.17869	5.58904	5.66261	6.69556	5.79234	5.78307	4.87404	5.77595	3.3988	6.7373	6.31133	2.55416	4.76741	4.76741	4.76741	4.76741	1.98015	9.15339	2.10584	2.11158	2.6592	2.6592	2.18188	15.6087	2.55646
BAP1	4.76741	2.16582	4.92135	4.21588	5.10108	4.70375	6.7576	8.74009	4.99187	4.18827	5.61152	2.62841	3.83692	2.27447	2.71198	3.62287	3.65326	4.18706	3.88409	2.09773	3.69303	4.30998	3.6605	4.70864	3.48848	4.51377	2.18377	4.15457	2.85632	3.82585	3.70176	2.7497	4.16434	4.49281	3.27566	3.2075	4.76741	4.76741	4.76741	4.76741	1.98015	7.6824	4.37941	9.1352	2.6592	2.6592	2.18188	4.76741	2.55646
BARD1	6.39608	10.4955	7.64343	6.92699	6.57122	7.34451	10.8343	22.5961	8.74259	7.91343	7.5784	12.8295	9.88174	11.222	7.53121	7.94477	6.252	5.8105	5.07425	10.9153	5.22113	6.60647	6.52228	5.92011	6.65433	6.24395	5.66451	5.87565	5.49278	5.92866	5.45252	5.68033	5.7734	5.84372	5.67996	5.8774	4.76741	22.9339	4.76741	23.5076	6.51192	11.9885	2.10584	9.12718	13.7163	13.7163	10.8807	27.2403	11.8553
BARHL2	3.26239	2.16582	1.53249	1.4257	2.57749	2.6775	2.18714	4.76741	1.49816	1.43441	1.34916	2.62841	2.04548	2.27447	1.41788	1.77849	1.14991	1.09418	2.75098	4.4517	2.93599	4.41226	3.30193	4.61989	4.16769	3.76313	2.7166	3.44947	2.46186	4.31738	3.04317	2.4887	3.24315	3.49125	2.88273	3.68172	4.76741	4.76741	4.76741	4.76741	1.98015	2.43179	2.10584	2.11158	6.82098	6.82098	5.51198	8.95367	8.66447
BARX1	3.67085	2.16582	1.53249	1.4257	1.39668	1.56703	2.18714	4.76741	1.49816	1.43441	1.34916	2.62841	4.46181	4.00922	2.25727	1.77849	1.14991	3.33031	2.77363	4.37975	2.14045	1.41183	4.81692	3.62581	1.28104	1.81277	1.22546	1.31722	1.8654	3.24235	2.5756	2.21538	2.87342	3.38212	1.78101	3.32161	4.76741	7.96801	4.76741	4.76741	3.03844	10.5427	2.10584	6.44928	2.6592	2.6592	2.18188	4.76741	2.55646
[truncated: 12,128 more rows]
[truncated: 46 more columns]
