# Supplementary material for: Mining RNAseq data reveals dynamic metaboloepigenetic profiles in human, mouse and bovine pre-implantation embryos
Source: iScience. 2022 Feb 11;25(3):103904. doi: 10.1016/j.isci.2022.103904 (PMC8889150; doi:10.1016/j.isci.2022.103904)
Supplement: Data S2. Log2 fold change, p-values and adjusted p-values for all differently expressed genes, related to Figures 3, 4, and 6 [file mmc3.xlsx]

## Sheet: DEG ALL
Genes	bovine_vitro_8CvsMII_log2FC	bovine_vitro_8CvsMII_Adjusted.P	bovine_vitro_8CvsMII_P	bovine_vivo_8CvsMII_log2FC	bovine_vivo_8CvsMII_Adjusted.P	bovine_vivo_8CvsMII_P	bovine_vitro_8CvsBL_log2FC	bovine_vitro_8CvsBL_Adjusted.P	bovine_vitro_8CvsBL_P	bovine_vivo_8CvsBL_log2FC	bovine_vivo_8CvsBL_Adjusted.P	bovine_vivo_8CvsBL_P	bovine_vitro_16Cvs8C_log2FC	bovine_vitro_16Cvs8C_Adjusted.P	bovine_vitro_16Cvs8C_P	bovine_vivo_16Cvs8C_log2FC	bovine_vivo_16Cvs8C_Adjusted.P	bovine_vivo_16Cvs8C_P	bovine_vitro_4Cvs8C_log2FC	bovine_vitro_4Cvs8C_Adjusted.P	bovine_vitro_4Cvs8C_P	bovine_vivo_4Cvs8C_log2FC	bovine_vivo_4Cvs8C_Adjusted.P	bovine_vivo_4Cvs8C_P	bovine_vitro_2Cvs8C_log2FC	bovine_vitro_2Cvs8C_Adjusted.P	bovine_vitro_2Cvs8C_P	bovine_vivo_2Cvs8C_log2FC	bovine_vivo_2Cvs8C_Adjusted.P	bovine_vivo_2Cvs8C_P	bovine_vitro_BLvsMII_log2FC	bovine_vitro_BLvsMII_Adjusted.P	bovine_vitro_BLvsMII_P	bovine_vivo_BLvsMII_log2FC	bovine_vivo_BLvsMII_Adjusted.P	bovine_vivo_BLvsMII_P	bovine_vitro_16CvsMII_log2FC	bovine_vitro_16CvsMII_Adjusted.P	bovine_vitro_16CvsMII_P	bovine_vivo_16CvsMII_log2FC	bovine_vivo_16CvsMII_Adjusted.P	bovine_vivo_16CvsMII_P	bovine_vitro_4CvsMII_log2FC	bovine_vitro_4CvsMII_Adjusted.P	bovine_vitro_4CvsMII_P	bovine_vivo_4CvsMII_log2FC	bovine_vivo_4CvsMII_Adjusted.P	bovine_vivo_4CvsMII_P	bovine_vitro_2CvsMII_log2FC
A1BG	0	1	1	0	1	1	0	1	1	0	1	1	0	1	1	0	1	1	-2.07043	0.344978	0.0925876	0	1	1	-0.456442	0.468935	0.33665	-1.8875	0.157083	0.0221772	0	1	1	0	1	1	0	1	1	0	1	1	-0.690144	0.499062	0.0947925	0	1	1	-0.228221
A1CF	-0.024129	1	0.97001	0.7675	0.552562	0.36268	-4.97278	9.359e-06	2.59418e-07	0	1	1	1.11719	0.299681	0.113473	0	1	1	1.69727	0.647185	0.377311	-3.08945	0.00731282	0.000165181	-0.101855	0.936661	0.817973	-1.01042	0.566886	0.355713	4.92453	1.09959e-05	6.63171e-07	1.535	0.511655	0.364806	0.660665	0.230874	0.123067	0.307	0.526228	0.364679	0.549672	0.770085	0.402649	-0.51815	0.582325	0.361437	-0.0629922
A2ML1	-2.09806	0.30961	0.0949788	-1.72315	0.552562	0.362422	1.18363	0.614193	0.488988	4.02355	0.623103	0.310012	-1.66485	0.235858	0.0617124	-1.122	0.730071	0.376534	4.19612	0.345672	0.0958786	3.4463	0.516349	0.359087	2.09806	0.190405	0.0954352	1.72315	0.566886	0.355399	-5.37975	0.00484201	0.00137974	-7.46985	0.0184407	0.00230579	-1.83813	0.000305976	3.20046e-06	-1.36246	0.011448	0.000659925	0	1	1	0	1	1	0
A4GALT	0	1	1	0	1	1	1.77086	0.284746	0.179798	2.43095	0.623103	0.364553	0	1	1	0	1	1	0	1	1	0	1	1	0	1	1	0	1	1	-1.77086	0.270744	0.179716	-2.43095	0.511655	0.364728	0	1	1	0	1	1	0	1	1	0	1	1	0
A4GNT	1.61472	0.240524	0.0530978	0	1	1	-2.50818	0.0102643	0.0027714	0	1	1	0.83606	0.283032	0.0994214	0	1	1	-0.932588	0.901106	0.672673	0	1	1	0.765471	0.499031	0.364051	0	1	1	5.73762	2.89301e-10	2.51144e-12	0	1	1	1.14752	0.000618379	1.22433e-05	0	1	1	0.765616	0.711534	0.24186	0	1	1	1.19009
AAAS	0.145611	1	0.847266	0.083975	0.379101	0.156698	0.889654	0.449596	0.32203	1.41155	0.0337014	0.000641589	0.104809	0.987991	0.844141	0.305267	0.270775	0.00585594	0.938986	0.822192	0.572713	-0.0044	1	0.968847	-0.122076	0.979217	0.868104	-0.119675	0.958718	0.758535	-0.598432	0.343249	0.239558	-1.2436	0.0140181	0.00146244	0.12113	0.572125	0.434546	0.21675	0.0349318	0.00492109	0.41007	0.630414	0.182554	0.0545167	0.506042	0.238147	0.0117677
AACS	0.156343	0.515385	0.229317	1.8164	0.265273	0.087246	-1.88537	0.000134427	9.01844e-06	-0.23315	1	0.877543	1.08165	0.0473876	0.00195945	-0.0153167	1	0.977185	-0.952282	0.198669	0.0304154	-3.0333	0.269627	0.116388	-0.143249	0.370986	0.226626	-1.34508	0.417482	0.148846	2.19806	1.87027e-05	1.31597e-06	3.86595	0.0441468	0.00939616	0.71153	0.0089957	0.00115022	0.71737	0.0903503	0.0239663	-0.213199	0.495631	0.0787793	0.199833	0.379657	0.139813	0.00654675
AADAT	0.0781316	0.961712	0.789249	-0.8039	0.401944	0.17119	-2.8463	0.00456741	0.000947976	-1.48605	0.49163	0.139255	0.691558	0.154665	0.0273396	-0.287817	0.720765	0.229773	-0.295083	0.85579	0.61208	-2.4328	0.0991026	0.0256435	-0.340988	0.384232	0.236414	-1.04695	0.225809	0.0449486	3.00256	0.00165044	0.000369123	-0.12175	1	0.895505	0.446188	0.0317676	0.00732502	-0.49425	0.156952	0.0565199	-0.0462733	0.987183	0.694789	-1.34687	0.119435	0.0177533	-0.131428
AAGAB	0.0955146	0.98609	0.825434	-0.068775	1	0.880589	1.5384	0.0483737	0.019015	0.83285	0.623103	0.302743	0.111015	0.934962	0.774768	-0.04005	1	0.89479	-0.836979	0.630488	0.361143	-0.6441	0.543448	0.385404	-0.867227	0.171181	0.0785477	-0.649125	0.413233	0.145569	-1.34737	0.0189344	0.00729054	-0.9704	0.396376	0.218442	0.104815	0.698338	0.558479	-0.05154	0.978563	0.767232	-0.215317	0.633395	0.18437	-0.26055	0.557366	0.281013	-0.385856
AAK1	-0.730037	0.197221	0.0380865	-1.22732	0.552562	0.335275	-0.352707	0.495585	0.364858	-2.49205	0.623103	0.325486	0.298494	0.388907	0.170558	0.756467	0.747956	0.398241	0.862731	0.544901	0.222865	-1.67095	0.300717	0.137935	2.22249	0.0038633	0.00045217	0.900325	0.757223	0.544458	-1.10737	0.00588134	0.00174299	0.0374	1	0.989994	-0.112918	0.191826	0.0931215	-0.03705	1	0.952989	-0.199115	0.6277	0.180089	-1.3752	0.386785	0.143881	0.746227
AAMDC	0.860695	0.686163	0.455487	-3.23135	0.0882991	0.0120628	5.37705	0.00279411	0.000502565	-0.58825	0.871959	0.607556	-0.76002	0.568509	0.370016	0.4101	0.720765	0.336928	1.41051	0.606009	0.336952	6.4627	0.0592887	0.0114927	0.205222	0.929613	0.809891	3.23135	0.112737	0.0109503	-3.65566	0.0303101	0.0126438	-5.87445	0.00981371	0.000774216	-0.111734	0.946001	0.833146	-1.04648	0.0212678	0.00204171	1.04397	0.540921	0.126063	0	1	1	0.532959
AAMP	-1.036	0.140335	0.0208921	-0.9548	0.20047	0.054163	0.0651431	0.971957	0.913264	-0.2101	0.980232	0.726206	-0.534228	0.144774	0.0237798	0.0879167	0.966547	0.647549	1.9454	0.146766	0.0169089	3.6925	0.0752809	0.0168941	1.05679	0.02509	0.00605087	1.39783	0.361557	0.111395	-2.13715	0.0108387	0.00378429	-1.6995	0.0602315	0.0149799	-0.734938	0.00741584	0.000862321	-0.32917	0.0512739	0.00940203	-0.0422039	1	0.82274	0.5943	0.196301	0.0431451	0.0103949
AAR2	-1.59469	0.308501	0.0889961	0	1	1	-1.96767	0.37757	0.255029	0	1	1	0.0064186	1	0.993051	0	1	1	3.18937	0.344978	0.0898511	-2.0009	0.516349	0.359194	1.07764	0.441155	0.282323	0	1	1	-1.2217	0.525938	0.412957	0	1	1	-0.634024	0.190098	0.0888814	0	1	1	0	1	1	-0.666967	0.582325	0.36596	-0.258525
AARS2	-0.675391	0.806158	0.59099	-1.04655	0.552562	0.362531	1.37508	0.513512	0.381341	0.0026	1	0.999297	-0.470485	0.63366	0.43423	0.2051	1	0.811233	2.02723	0.618178	0.349081	-1.06225	0.782691	0.617658	0.560279	0.724867	0.58102	0.31185	0.997064	0.804515	-2.72587	0.167955	0.101001	-2.0957	0.511655	0.364746	-0.552447	0.296538	0.168366	-0.29556	0.526228	0.364689	0.225483	1	0.750115	-1.05178	0.0153937	0.000339392	-0.0575556
AARSD1	0.195284	1	0.863782	-1.8407	0.013149	0.000259783	4.80677	0.00350362	0.000682742	-0.39815	0.442648	0.10893	-1.59298	0.177767	0.0363436	0.244867	0.175532	0.00237527	-0.657474	0.980927	0.785078	2.5516	0.0221113	0.00186713	-1.50001	0.21401	0.112334	1.55208	0.122809	0.0134793	-4.4162	0.0048158	0.00137085	-3.28325	0.0125307	0.00121662	-0.877676	0.125006	0.0493007	-0.58936	0.00917361	0.000435209	-0.0889689	1	0.912848	-0.3766	0.123691	0.01897	-0.652364
AASDH	0.680489	0.0785493	0.00729147	2.36618	0.184295	0.0468878	-0.220125	0.475487	0.346332	1.2757	0.623103	0.335677	-0.0355582	0.90804	0.738353	-0.337617	0.774467	0.428221	-1.93897	0.0625088	0.00354623	-2.87125	0.220746	0.0867049	-0.945533	0.00401598	0.000477913	-1.5986	0.350395	0.105289	1.5811	0.000161483	2.03022e-05	3.45665	0.096793	0.0311931	0.250861	0.0408736	0.0104767	0.7439	0.0957275	0.0263927	-0.192665	0.616367	0.171414	0.620367	0.330084	0.108259	-0.132522
AASDHPPT	0.0095055	1	0.956408	-3.3362	0.0329414	0.0017735	1.94276	0.00738498	0.00176695	-0.5046	0.197716	0.0189518	-0.778451	0.0383458	0.00128406	-0.0910833	0.871085	0.540547	0.301434	0.651432	0.381722	4.38485	0.0688688	0.0145793	-0.398858	0.118846	0.0481105	2.74187	0.0567598	0.00271005	-1.92375	0.00485514	0.00138459	-6.1678	0.0184155	0.00229843	-0.463268	0.00302299	0.000200736	-1.38913	0.0275386	0.00321689	0.106815	0.564186	0.139473	-0.762517	0.302681	0.0932796	-0.194676
AASS	0.567333	0.57268	0.335948	-0.9683	0.552562	0.36256	8.66001	2.65345e-07	2.92986e-09	8.01615	0.258036	0.0318738	-1.42128	0.280244	0.0904397	-1.20758	0.720765	0.183713	0	1	1	1.9366	0.516349	0.359205	0	1	1	0.9683	0.566886	0.355756	-7.52534	1.25185e-05	7.91223e-07	-9.95275	0.00902695	0.000676403	-0.625836	0.378158	0.228473	-1.11187	0.0681807	0.0151865	0.378222	0.71271	0.340411	0	1	1	0.283666
AATF	0.261764	0.917967	0.728949	-1.02763	0.14042	0.0289091	2.16931	0.0990885	0.0462544	0.0077	1	0.987405	-0.641298	0.480569	0.235015	0.403667	0.720765	0.300184	-0.304191	1	0.839318	0.28365	0.749952	0.585422	-0.4839	0.669383	0.525332	0.39975	0.468979	0.185668	-1.64579	0.0485194	0.022283	-2.06295	0.00647569	0.000373787	-0.280073	0.0109405	0.00153349	-0.16885	0.557371	0.391774	0.0731122	0.782947	0.417294	-0.590533	0.0464509	0.00284039	-0.111068
ABAT	-0.0297753	1	0.920927	0.346025	0.872142	0.652645	-6.70265	0.00125805	0.00017886	-2.6352	0.747542	0.484263	0.990966	0.0895731	0.00808539	1.3604	0.720765	0.166624	0.610292	0.606918	0.338353	-2.81295	0.307092	0.142446	0.656066	0.144733	0.0628142	-1.77695	0.344526	0.101841	6.6431	0.000824153	0.000158404	3.32725	0.511655	0.359473	0.58267	0.0122444	0.00182472	0.95465	0.203777	0.0828486	0.183581	0.542146	0.126656	-0.706967	0.179072	0.0363466	0.313145
ABCA1	0.877645	0.0714838	0.00633621	1.82452	0.430898	0.191499	4.64563	3.17414e-05	1.32216e-06	4.40805	0.455944	0.116069	-0.283628	0.47848	0.233374	0.0382	1	0.967448	-1.40795	0.181027	0.0252544	-3.57475	0.3399	0.16549	-1.02751	0.0083383	0.00130675	-1.8574	0.428192	0.156578	-2.89034	0.000739506	0.000138531	-0.759	0.63937	0.472985	0.180881	0.389075	0.236787	0.75273	0.342185	0.170638	0.115781	0.86084	0.51952	0.0247667	1	0.94219	-0.0749344
ABCA12	2.4136	0.0991781	0.0110945	1.16253	0.552562	0.362498	-0.316314	0.863678	0.785084	0	1	1	0.0389735	1	0.93951	0	1	1	-4.51808	0.116628	0.0109402	0	1	1	-2.93481	0.0224359	0.00514956	-0.9015	0.566886	0.355836	5.1435	0.00154797	0.000342316	2.32505	0.511655	0.364732	0.988822	0.0313399	0.0071906	0.46501	0.526228	0.364603	0.103038	0.889368	0.558811	0.775017	0.582325	0.365948	-0.260609
ABCA13	0	1	1	0	1	1	0	1	1	1.9865	0.623103	0.364585	0	1	1	0	1	1	-1.73461	0.606009	0.336815	0	1	1	0	1	1	0	1	1	0	1	1	-1.9865	0.511655	0.364753	0	1	1	0	1	1	-0.578205	0.71271	0.340315	0	1	1	0
ABCA3	-0.467572	0.50815	0.224733	-1.96307	0.00705711	7.4161e-05	2.2541	0.0110375	0.00306491	4.9686	0.0272343	0.000427221	1.74104	0.0280454	0.00067273	0.639383	0.736513	0.383736	-1.1043	0.461228	0.165041	-0.71265	0.190817	0.0695147	0.898745	0.114248	0.0457097	-0.338675	0.362287	0.112118	-3.18924	0.000334685	5.13801e-05	-8.89475	0.00310327	9.36409e-05	0.857597	0.000440758	6.7077e-06	-0.4016	0.526228	0.364623	-0.679814	0.0781941	0.000832667	-1.54627	0.0247893	0.000857015	0.215586
ABCA4	1.98219	0.133467	0.0188533	3.80768	0.33351	0.127898	-1.7072	0.29086	0.184789	-3.5775	0.623103	0.364519	-0.378224	0.78558	0.589843	1.1925	0.720765	0.365307	-3.63091	0.179578	0.0246694	-2.7924	0.625478	0.463202	-2.59679	0.0267046	0.00659481	-1.62058	0.624851	0.412729	5.67158	0.00121665	0.000256728	11.1928	0.0244021	0.00381306	0.56594	0.273221	0.152173	2.23857	0.0303309	0.00380407	0.111154	0.741035	0.367943	1.60765	0.178768	0.0362655	-0.307304
ABCA5	0.115543	0.775147	0.55043	1.52038	0.253959	0.0811075	0.336283	0.542346	0.418365	-0.3429	1	0.825434	0.629046	0.0968276	0.00965254	-0.131117	1	0.751026	-0.662758	0.376041	0.116604	-3.52285	0.170988	0.0591011	-0.352059	0.134909	0.0569961	-1.38785	0.328664	0.0925438	-0.105197	0.871802	0.796253	3.38365	0.129666	0.0479485	0.423645	0.0273657	0.00591409	0.52948	0.0455429	0.00780391	-0.143891	0.71271	0.265751	-0.1607	0.326097	0.105785	-0.118258
ABCA9	-0.919925	0.308501	0.0913461	-0.107725	0.809382	0.592614	-0.203677	0.869472	0.791477	2.3358	0.217181	0.0227039	-0.401063	0.534819	0.303888	-0.222617	0.522373	0.0360309	1.90164	0.347212	0.0987068	2.3326	0.0820491	0.0193001	0.587299	0.365041	0.222049	2.0755	0.366739	0.115171	-1.63617	0.0555711	0.0262241	-2.55125	0.086925	0.0266627	-0.608608	0.0389998	0.00981231	-0.17666	0.210632	0.0867741	0.0205954	1	0.912999	0.705717	0.183788	0.0380596	-0.166313
ABCB10	0.412336	0.0874725	0.00881898	0.843975	0.532737	0.266125	-1.46517	0.0205199	0.00658317	-1.26755	0.623103	0.348548	1.8737	0.123361	0.0166541	0.606733	0.720765	0.209247	-1.35632	0.0395638	0.00153663	-2.26715	0.305024	0.140927	-1.38348	0.000487943	1.67577e-05	-1.11728	0.407341	0.14182	2.28985	0.00132254	0.0002833	2.9555	0.0747285	0.0209918	1.28915	0.0392967	0.00992293	0.70163	0.0567572	0.0112031	-0.177215	0.418557	0.0509433	-0.193067	0.582325	0.350828	-0.485571
ABCB4	0.207477	0.57268	0.335714	1.15905	0.808917	0.592027	0.0568039	0.960243	0.898747	-1.96865	0.941544	0.681422	-0.210961	0.606311	0.405992	-0.348917	1	0.806363	-0.305845	0.668649	0.399544	-0.6226	1	0.879913	0.0929237	0.830584	0.69637	-0.21965	1	0.914622	0.35815	0.553918	0.439482	4.28675	0.293955	0.148612	-0.0435859	0.896697	0.774265	0.25427	0.487353	0.272587	0.0363697	1	0.787268	0.565167	0.255127	0.0694936	0.1502
ABCB5	-1.43842	0.308559	0.0939249	0	1	1	-2.87684	0.00914221	0.00238511	0	1	1	0.958947	0.280735	0.0942762	0	1	1	1.70208	0.649711	0.380301	0	1	1	1.43842	0.188974	0.0943286	0	1	1	0	1	1	0	1	1	0	1	1	0	1	1	-0.391587	0.71271	0.3404	0	1	1	0
ABCB6	-0.113506	1	0.898322	-4.51505	0.0912937	0.0129516	7.48255	1.67243e-05	5.47629e-07	2.7815	0.524267	0.1597	-0.784997	0.534819	0.331425	-0.4371	0.785756	0.441584	0.477874	0.972625	0.770839	7.4492	0.141904	0.0443154	0.0332575	1	0.971811	3.85695	0.191106	0.0325511	-7.70957	1.9983e-06	8.03458e-08	-11.8116	0.0010845	4.23604e-06	-0.516401	0.427595	0.267524	-2.06828	0.00762597	0.00032404	0.0836204	1	0.863914	-0.526967	0.582325	0.365988	-0.0401244
ABCB7	1.14008	0.0101257	0.00019508	0.2953	0.645614	0.442962	2.25505	0.000704567	8.26788e-05	1.04415	0.463386	0.120293	-0.0407792	1	0.891985	-0.169967	0.720765	0.346881	-1.9387	0.0918271	0.00683287	-2.06455	0.0809296	0.0188447	-0.807691	0.0020026	0.000166223	-1.15372	0.299386	0.0779312	0.0251119	0.994911	0.94784	-0.45355	0.754884	0.573291	0.431565	0.140523	0.0577735	0.01614	1	0.91668	0.113823	0.824927	0.471575	-0.491317	0.369269	0.1325	0.166195
ABCB8	0.0311669	1	0.973957	-0.8279	0.0997848	0.0153872	3.45683	0.0795522	0.0351047	3.04935	0.14293	0.00965404	-0.230448	0.934556	0.773986	-0.332283	0.720765	0.185955	-0.874428	0.859131	0.616212	1.9038	0.0635321	0.012802	-1.34249	0.190281	0.0953291	0.52925	0.71861	0.504156	-3.39449	0.0788377	0.0394909	-4.70515	0.0162091	0.00185873	-0.125802	0.915099	0.796217	-0.53053	0.0793966	0.0195251	-0.270698	0.958476	0.652073	0.0826667	0.466395	0.204785	-0.65566
ABCB9	0	1	1	-1.17132	0.552562	0.362496	0.45468	0.680374	0.573675	-2.34265	0.623103	0.364558	-0.442517	0.534819	0.336359	0.780883	0.720765	0.365341	-1.92671	0.344978	0.0901654	-0.9095	0.864129	0.698983	0	1	1	0.388275	0.976872	0.780114	-0.45468	0.670874	0.573322	0	1	1	-0.26551	0.464095	0.335455	0	1	1	-0.642238	0.499062	0.0922894	-1.08405	0.0120127	0.00019393	0
ABCC1	0.147268	0.747295	0.522401	0.5714	0.958375	0.735494	-0.580919	0.541136	0.417173	2.41645	0.623103	0.246778	0.081529	0.904714	0.733237	0.0248667	1	0.975208	0.791974	0.150114	0.0176083	-4.2117	0.229432	0.0916698	1.28993	0.00231676	0.000207482	-1.44285	0.530773	0.236379	0.875455	0.352479	0.247557	-1.27365	0.861335	0.666662	0.107825	0.658498	0.518286	0.24348	0.927868	0.717663	0.36217	0.445083	0.0604082	-1.02297	0.582325	0.342893	0.7186
ABCC10	2.07586	0.122698	0.0160427	-0.98555	0.724409	0.51396	2.8884	0.166188	0.0916744	2.66505	0.35709	0.0668599	-1.7249	0.149196	0.0254243	-0.0814333	1	0.789989	-3.12553	0.311675	0.0698317	2.70425	0.483172	0.2793	-1.1905	0.193918	0.0985697	0.589375	0.566886	0.325466	1.26332	0.519278	0.404682	-4.63615	0.347503	0.183569	-0.204593	0.568735	0.431228	-0.44308	0.63389	0.456109	0.342064	0.71271	0.26423	0.244383	1	0.831699	0.44268
ABCC3	-0.748002	0.57268	0.335632	2.61965	0.271532	0.09073	4.80501	0.00148695	0.000222272	2.31225	0.623103	0.339629	-1.29222	0.209671	0.049464	-1.14382	0.720765	0.233623	1.496	0.606009	0.336907	-0.82325	0.854277	0.688652	-1.20795	0.282405	0.160299	-1.96283	0.422395	0.152521	-6.30101	1.69387e-06	6.62996e-08	2.92705	0.157236	0.0630577	-1.07453	0.00227364	0.000124313	0.36157	0.498548	0.280405	0	1	1	1.47202	0.090005	0.0107743	-0.977977
ABCC5	0.150733	0.881442	0.683702	-2.26955	0.438364	0.19705	4.79419	1.60718e-05	5.14023e-07	2.79465	0.281274	0.0389985	-1.04578	0.153717	0.026712	-0.1353	0.879303	0.5502	0.239288	0.972625	0.770935	1.69325	0.240595	0.097964	-0.164953	0.795256	0.655971	2.42778	0.404496	0.140003	-4.49273	4.40323e-07	1.22051e-08	-7.33375	0.188375	0.0814349	-0.567176	0.0483897	0.0132655	-0.989	0.335112	0.165948	0.180252	0.71271	0.254815	-0.948617	0.582325	0.363045	-0.0071098
ABCC6	-0.517233	0.57268	0.336099	0	1	1	0.233362	0.92055	0.850169	1.9732	0.623103	0.364586	0.344822	0.534819	0.336892	0	1	1	1.03447	0.606009	0.337298	0	1	1	0.517233	0.468935	0.336493	0	1	1	-1.26783	0.38001	0.27051	-1.9732	0.511655	0.364754	0	1	1	0	1	1	0	1	1	0	1	1	0
ABCC9	0	1	1	0	1	1	2.94687	0.101526	0.0476858	2.7318	0.623103	0.36454	0	1	1	-0.4926	0.720765	0.365432	0	1	1	0	1	1	0	1	1	0	1	1	-2.94687	0.0923317	0.0476635	-2.7318	0.511655	0.364717	0	1	1	-0.29556	0.526228	0.364689	0	1	1	0	1	1	0
ABCD1	-0.778041	0.620449	0.385074	0	1	1	2.23643	0.0490071	0.0193286	6.3886	0.0199981	0.000252158	0.487298	0.627283	0.427642	-0.698683	0.720765	0.365356	1.49919	0.678964	0.411607	-1.5528	0.516349	0.359301	1.33698	0.186276	0.0895513	0	1	1	-3.79252	0.00140013	0.000303866	-6.3886	0.00524088	0.000251055	-0.0188377	1	0.953602	-0.41921	0.526228	0.364617	-0.0189645	1	0.971787	-0.5176	0.582325	0.365991	0.279467
ABCD3	0.158507	0.718833	0.491775	0.038125	1	0.946798	0.441445	0.399901	0.276721	-0.57615	0.883743	0.621182	0.508333	0.143235	0.0230581	-0.266383	0.858389	0.524604	-0.545316	0.533265	0.214809	-0.8132	0.655175	0.492828	-0.240956	0.326221	0.19225	-0.330275	0.780424	0.567549	-0.124431	0.834675	0.752365	0.6524	0.166313	0.0681363	0.368403	0.0439923	0.0116212	-0.14458	0.369894	0.189651	-0.0761005	0.903057	0.578199	-0.24565	0.228047	0.0565428	-0.0412247
ABCD4	0.711912	0.322834	0.105932	-0.824575	0.416066	0.180817	1.10025	0.257933	0.158055	0.11405	0.627462	0.368822	0.10687	1	0.899547	0.13445	0.618611	0.0651759	0.0374496	1	0.96285	3.1679	0.0622532	0.0123871	0.270306	0.561768	0.421583	1.98175	0.132993	0.015657	0.32358	0.736525	0.645777	-1.7632	0.318504	0.164515	0.348887	0.636027	0.495328	-0.24916	0.496454	0.279038	0.487092	0.468822	0.0690959	0.50625	0.522469	0.25237	0.491109
ABCE1	-0.337011	0.127415	0.0172722	-0.654825	0.226611	0.0668858	0.0594087	0.856989	0.7769	-1.61695	0.281328	0.0390758	-0.0960655	0.538041	0.34027	0.2433	0.720765	0.163409	0.974629	0.123413	0.0121703	1.1232	0.202576	0.0757422	0.147557	0.360889	0.218781	0.6224	0.443304	0.167235	-0.733432	0.00846996	0.00280376	0.3073	0.511655	0.347897	-0.192444	0.0456793	0.0122373	-0.11595	0.226702	0.0962256	0.100202	0.676834	0.216162	-0.06215	0.735183	0.51175	-0.0947272
ABCF1	-0.660715	0.034505	0.00183613	-1.19158	0.442893	0.200005	2.47086	0.181059	0.102635	-1.1347	0.217823	0.0230083	0.139555	0.551175	0.352816	0.33925	0.596992	0.0562442	0.419789	0.257989	0.0494879	1.2914	0.0358368	0.00483224	0.173782	0.102659	0.0395175	1.84065	0.240525	0.0513774	-3.79229	0.0438488	0.0197907	-1.24845	0.612279	0.449604	-0.180553	0.202283	0.102134	-0.27308	0.58845	0.417723	-0.300547	0.273375	0.0160919	-0.363917	0.723238	0.500006	-0.243467
ABCF2	0.193885	0.412133	0.15965	1.09922	0.0849538	0.0114246	-0.841511	0.0178291	0.00555792	-0.17165	0.879072	0.616208	0.033256	0.931731	0.770114	0.309417	0.720765	0.167779	-0.779041	0.105035	0.00897407	-1.25975	0.0420541	0.00644646	-0.807904	0.0015649	0.000113328	-0.765225	0.229493	0.0463985	1.22928	0.00239096	0.000578622	2.3701	0.0630441	0.0160059	0.0975077	0.389332	0.236973	0.62534	0.0744192	0.017526	-0.130423	0.614756	0.170585	0.3129	0.24684	0.0653567	-0.307009
ABCF3	-0.718922	0.223336	0.0470191	-1.77537	0.106033	0.0173261	-0.988852	0.114034	0.055428	-1.05655	0.43629	0.105198	-0.140817	0.679656	0.478979	0.61455	0.586616	0.0531135	0.64368	0.585172	0.252207	1.9196	0.154024	0.0502382	0.251479	0.480308	0.347027	1.3477	0.132493	0.0155678	-0.448992	0.401444	0.293013	-2.4942	0.0802504	0.0236311	-0.372059	0.0238235	0.00486978	-0.34142	0.194433	0.0774504	-0.264721	0.379655	0.0388994	-0.543717	0.298945	0.0911723	-0.233721
ABCG1	-0.795009	0.57268	0.335583	-0.8682	0.552562	0.36261	-1.59002	0.135848	0.069864	0.0021	1	0.999316	0.530006	0.534819	0.336109	0.5788	0.720765	0.36539	1.59002	0.606009	0.336866	1.7364	0.516349	0.359247	0.795009	0.468935	0.336172	0.8682	0.566886	0.355883	0	1	1	-1.7385	0.511655	0.364777	0	1	1	0	1	1	0	1	1	0	1	1	0
ABCG2	2.42224	0.22028	0.0460286	-1.2127	0.227622	0.0674097	2.34336	0.246631	0.149627	-3.52485	0.0847446	0.0036203	-0.527652	0.758027	0.560789	0.53045	0.624471	0.0689869	-4.55166	0.281242	0.0575676	0.463	0.516349	0.328345	-3.23178	0.0553937	0.0173664	0.63875	0.262126	0.0615013	2.50111	0.111297	0.0597419	1.09945	0.436503	0.247602	0.652303	0.252305	0.13745	-0.16681	0.572281	0.404414	0.0976044	0.867498	0.529206	-0.654133	0.317896	0.101261	-0.40477
ABCG4	0.90798	0.237817	0.0522284	2.3185	0.341566	0.13286	-3.31727	0.0367083	0.0134862	-2.3307	0.623103	0.364559	-0.378143	0.524181	0.268278	0.04035	1	0.969896	-1.98242	0.313077	0.0707187	-2.68445	0.516349	0.307423	0.289285	0.544469	0.405449	-1.53188	0.566886	0.294676	5.13323	0.00262263	0.000648867	6.9677	0.00160134	2.51473e-05	0.136307	0.520532	0.38703	0.95161	0.259714	0.116428	-0.0554868	1	0.808138	0.65085	0.101804	0.0133574	0.598633
ABCG8	0.836582	0.183847	0.0335157	-1.77505	0.473823	0.22302	-5.37578	5.63505e-05	2.76346e-06	-5.5241	0.270092	0.0349663	1.89514	0.0165003	0.000229938	1.84137	0.517217	0.0352558	-1.82121	0.179376	0.0246084	-0.9399	0.693658	0.530966	-1.00587	0.0615993	0.0199264	-0.738625	0.566886	0.349812	7.04894	1.40548e-06	5.32994e-08	1.974	0.511655	0.364754	1.47172	4.78178e-05	8.89027e-08	0.3948	0.526228	0.364626	-0.0493483	0.71271	0.332452	-1.49667	0.327988	0.107093	-0.084645
ABHD10	0.0419117	1	0.883582	2.24878	0.210335	0.0587115	-3.87636	0.000237832	1.91613e-05	-0.3056	1	0.804875	0.433193	0.289511	0.105236	0.06685	1	0.7963	-0.0278891	1	0.962619	-2.8981	0.131019	0.0392235	-0.414969	0.319766	0.187594	-1.65467	0.346711	0.103126	3.96018	4.14009e-05	3.4837e-06	4.80315	0.156349	0.062538	0.27668	0.0535481	0.0152342	0.93962	0.128985	0.0415281	0.0186448	1	0.777302	0.53315	0.576861	0.298007	-0.186529
ABHD11	-0.057663	0.993792	0.835717	-0.2261	0.992394	0.773667	0.278858	0.80266	0.712933	1.2465	0.715572	0.453151	0.00432304	1	0.980659	0.0640833	1	0.902431	-0.245048	0.874512	0.63837	0.9915	0.696389	0.53364	-0.512725	0.187986	0.0933407	0.120075	1	0.876912	-0.394184	0.678814	0.584891	-1.6987	0.0738628	0.0206256	-0.0204714	0.837206	0.706704	-0.05199	0.721181	0.531	-0.120125	0.594103	0.156809	0.179767	0.392317	0.147582	-0.285194
ABHD12	1.05238	0.572938	0.336599	-1.49255	0.261753	0.0851515	4.74454	0.00455402	0.000943264	3.4443	0.353326	0.0653185	-0.708346	0.534819	0.328604	-0.00118333	1	0.997708	-2.546	0.578339	0.246935	0.8416	0.655132	0.492746	-0.890466	0.543879	0.404803	0.4299	0.707341	0.493285	-2.63978	0.000170466	2.17301e-05	-6.4294	0.0103718	0.000873189	-0.00405646	1	0.972816	-0.59773	0.0573428	0.0113707	-0.14708	0.753274	0.380987	-0.7145	0.0743152	0.00741341	0.0809564
ABHD12B	0.493644	0.57268	0.336186	0	1	1	2.11944	0.1763	0.098944	0	1	1	-0.521422	0.534819	0.336128	0	1	1	0	1	1	-2.0619	0.516349	0.359185	-1.58318	3.21108e-05	6.39722e-08	0	1	1	-1.13215	0.514678	0.39271	0	1	1	-0.115396	0.878433	0.752031	0	1	1	0.329096	0.71271	0.340466	-0.6873	0.582325	0.365957	-0.544767
ABHD13	-0.968581	0.714063	0.486392	-2.88163	0.239825	0.0735983	2.71223	0.114195	0.0555324	-0.4483	0.782806	0.519968	-1.08983	0.446748	0.210134	-0.0152167	1	0.924301	2.28693	0.675994	0.408221	3.24815	0.127919	0.0378142	2.35971	0.186276	0.0892599	2.73543	0.340544	0.0998916	-4.64939	0.00104879	0.00021292	-5.31495	0.199683	0.0886958	-1.04133	0.054996	0.0158681	-1.16178	0.182382	0.0706363	0.116588	1	0.855131	-0.838367	0.582325	0.318034	0.695562
ABHD14A	-0.535225	0.57268	0.33604	-0.84245	0.552562	0.362625	-0.350062	0.875647	0.799565	0.3016	1	0.907691	-0.926004	0.495236	0.245655	0.561633	0.720765	0.365397	1.07045	0.606009	0.337248	1.6849	0.516349	0.35926	-0.979034	0.214145	0.112421	0.84245	0.566886	0.355923	-0.720389	0.670874	0.572068	-1.9865	0.511655	0.364753	-0.769692	0.193024	0.0944397	0	1	1	0	1	1	0	1	1	-0.75713
ABHD14B	-1.26564	0.281269	0.0706385	-1.75545	0.421011	0.184268	4.34604	0.000843337	0.00010534	2.2497	0.282436	0.0394231	-0.722202	0.136314	0.020569	-0.19585	0.720765	0.332033	0.957304	0.481821	0.178977	2.1747	0.0317234	0.00386352	-0.649413	0.168825	0.0769816	0.813575	0.470537	0.186982	-6.87731	5.3975e-05	4.95278e-06	-5.7606	0.187574	0.0808747	-0.939576	0.0258638	0.00548118	-0.81969	0.313404	0.150696	-0.524656	0.60616	0.165078	-0.4454	0.775719	0.550305	-0.957525
ABHD15	0	1	1	0	1	1	0	1	1	0	1	1	0	1	1	0	1	1	-1.33369	0.606009	0.337	0	1	1	0	1	1	0	1	1	0	1	1	0	1	1	0	1	1	0	1	1	-0.444564	0.71271	0.340365	0	1	1	0
ABHD16A	0.427049	0.308501	0.0893549	0.6159	0.768511	0.553677	3.07096	0.000204485	1.56035e-05	2.05235	0.623103	0.343217	0.263722	0.696642	0.496222	-0.474333	0.833978	0.495676	-0.403595	0.606009	0.328561	0.8518	0.82928	0.663323	0.208107	0.477736	0.344514	0.2741	1	0.811749	-2.21687	0.000643505	0.000116627	-0.82055	0.382664	0.208408	0.329053	0.301709	0.171899	-0.03824	0.979084	0.767799	0.150167	0.403787	0.0460273	0.694533	0.169386	0.03283	0.317578
ABHD17A	0.568022	0.162212	0.0270037	-2.22237	0.425135	0.187316	-4.02868	0.066574	0.0282073	0.79355	0.332426	0.0566676	0.206474	0.681227	0.480625	0.317067	0.768905	0.422252	-0.711145	0.643956	0.37462	-0.0552	1	0.901153	0.88012	0.0142768	0.002756	-0.2663	0.442838	0.166994	5.16472	0.0201878	0.00788018	-5.2383	0.285374	0.143078	0.351093	0.182773	0.0818387	-0.69871	0.518872	0.295788	0.141633	0.903095	0.578911	-1.49998	0.445489	0.188854	0.724071
ABHD17B	0.450639	0.345433	0.119397	0.5055	0.365891	0.147957	-1.31164	0.0695998	0.0297649	-1.4903	0.366048	0.0704946	0.0718083	0.81171	0.620774	-0.30875	0.720765	0.142251	-0.26681	0.679325	0.411978	-1.65725	0.13882	0.043014	0.303802	0.0415845	0.0119003	-0.640975	0.305151	0.0806574	2.21292	0.00813582	0.00267518	2.5013	0.0402729	0.0081699	0.22334	0.23154	0.123522	0.01695	0.948222	0.737104	0.211489	0.71271	0.289063	-0.215417	0.289747	0.0860503	0.37722
ABHD17C	0.808979	0.226158	0.0482041	1.32137	0.097696	0.0147749	0.838697	0.439137	0.312833	-0.44545	0.623103	0.293838	0.192738	0.56751	0.36902	-0.198533	0.720765	0.303422	-0.187923	0.958631	0.748465	0.20835	0.637109	0.474727	0.663698	0.151569	0.0667473	-0.27445	0.725351	0.511977	0.779261	0.434334	0.321682	3.0882	0.0508543	0.0116641	0.439234	0.0113434	0.00161271	0.40943	0.139285	0.0467297	0.476679	0.168596	0.00478879	0.950367	0.0873318	0.0101816	0.736338
ABHD18	0.0143379	1	0.93974	1.36357	0.371893	0.151963	-1.46922	0.006803	0.00158212	-1.88745	0.623103	0.266693	0.240717	0.231453	0.0595987	0.840733	0.720765	0.169927	-0.262335	0.810882	0.560121	-2.5245	0.334598	0.161642	-0.431509	0.0827431	0.0294762	-1.29087	0.415492	0.1476	1.4979	0.00401033	0.00109481	4.6146	0.0375424	0.00735296	0.150165	0.0895406	0.0311674	1.04987	0.0340204	0.00468908	-0.0778864	0.902563	0.577366	0.06755	0.94603	0.712975	-0.208586
ABHD2	1.18684	0.303385	0.0805593	-1.88535	0.552562	0.362411	8.54372	6.71957e-06	1.66301e-07	4.4064	0.623103	0.306277	-1.23978	0.430366	0.198702	-0.875583	0.849905	0.514302	-1.77145	0.635467	0.365253	2.3597	0.731007	0.567237	-1.62043	0.0834562	0.0298225	0.74205	0.937669	0.734169	-6.17003	2.1365e-06	8.75293e-08	-8.1771	0.0100683	0.000820368	-0.269132	0.719229	0.579732	-1.27949	0.0319924	0.00422927	0.200745	0.988319	0.697665	-0.470333	0.582325	0.366007	-0.216792
ABHD3	-0.138395	0.531329	0.241065	1.9286	0.0709924	0.00810386	-6.30811	2.05617e-05	7.31213e-07	-5.6794	0.0520013	0.00137804	-0.108996	0.913276	0.74574	0.323383	0.720765	0.170905	0.615921	0.402614	0.130485	-1.9348	0.102023	0.0268033	-1.43344	0.000692185	2.88323e-05	-0.71095	0.547523	0.251105	6.03132	1.59176e-05	1.06909e-06	9.5366	0.00692331	0.000414387	-0.120756	0.690811	0.551144	0.96547	0.0370716	0.00544518	0.113044	0.71271	0.330053	0.6408	0.160955	0.0302374	-0.785919
ABHD4	0.776963	0.0275547	0.00121071	0.919375	0.552562	0.362583	-2.55605	0.209627	0.122788	0	1	1	-0.0881473	0.685936	0.48589	0	1	1	-1.54019	0.0436184	0.00177038	-4.4426	0.00780156	0.000196606	-0.872139	0.00954398	0.00158194	-0.949325	0.566886	0.355777	4.10998	0.0464305	0.0211822	1.83875	0.511655	0.364766	0.257897	0.0549939	0.0158633	0.36775	0.526228	0.364638	0.00457856	1	0.955814	-0.86795	0.50408	0.23634	-0.0475884
ABHD5	1.82176	0.281008	0.0705301	1.01933	0.306449	0.11073	1.51012	0.425476	0.300606	0.44975	0.623103	0.282555	-1.10344	0.333916	0.135885	-0.350183	0.720765	0.153983	-3.07393	0.372745	0.114848	-1.75685	0.0709506	0.0154294	-1.76099	0.170302	0.0779538	-0.14065	1	0.913206	2.1334	0.142608	0.0829888	1.5889	0.324099	0.168343	0.0666412	0.874246	0.747423	0.19762	0.535603	0.372823	0.189861	0.518884	0.111624	0.0939333	0.985214	0.755479	0.0303861
ABHD6	1.04896	0.213183	0.0433768	-1.54642	0.313552	0.115039	0.23521	0.819003	0.732126	0.99675	0.77054	0.507036	0.433986	0.534819	0.336647	-0.377917	0.800162	0.45781	-2.20811	0.219333	0.0361603	0.19355	1	0.894965	-0.84195	0.171969	0.0789521	0.186025	1	0.815954	1.8627	0.0155307	0.00576667	-4.0896	0.00832793	0.000595487	0.679973	0.0634349	0.019356	-0.84532	0.0108769	0.000604466	-0.0367328	0.884189	0.551327	-0.966433	0.0889672	0.0105614	0.103502
ABHD8	-1.5276	0.271263	0.0661766	1.13332	0.472382	0.221838	-3.79706	0.00133155	0.000193947	-1.546	0.623103	0.364647	0.361377	0.736711	0.538565	-0.0560167	1	0.94192	1.60393	0.606009	0.322492	-2.0687	0.469367	0.267138	0.012299	1	0.978089	-1.37745	0.524704	0.230827	0.741849	0.45877	0.342331	3.81265	0.00602013	0.000328237	-0.394215	0.464095	0.306817	0.41972	0.507644	0.287454	-0.483759	0.766407	0.397585	0.0659833	0.945068	0.71204	-0.757652
ABI1	-0.409031	0.163638	0.0274516	-0.1523	0.992394	0.773693	-1.13891	0.502978	0.371258	-2.5225	0.422478	0.0974413	0.462208	0.02466	0.000515483	0.905417	0.710416	0.102848	0.461285	0.485686	0.181559	-0.45635	0.816447	0.650447	0.637265	0.00125061	7.44731e-05	0.16535	1	0.811791	0.32085	0.873632	0.798589	2.2179	0.0903495	0.0281931	0.113712	0.197572	0.0987109	0.48233	0.141629	0.0480151	-0.118926	0.75515	0.384299	-0.25365	0.346634	0.11836	0.114117
ABI2	0.183894	0.578459	0.342529	2.64633	0.427564	0.189342	-5.40645	0.0185283	0.00581443	-0.9826	1	0.806573	1.37158	0.0247234	0.000544096	-0.131783	1	0.904456	-0.542188	0.466105	0.168399	-5.7036	0.340209	0.165778	0.0615379	0.828301	0.693324	-2.59483	0.473597	0.189915	5.77424	0.0108945	0.00380627	6.27525	0.174275	0.0726987	0.896503	0.00315279	0.000214876	0.97946	0.0190698	0.00165837	-0.058133	0.856201	0.511361	-0.136983	0.546451	0.271285	0.122716
ABI3	0	1	1	-1.13108	0.552562	0.362506	2.66852	0.0913678	0.0416415	-2.26215	0.623103	0.364563	0	1	1	-0.511333	0.873641	0.54282	0	1	1	-1.5646	0.668251	0.506023	-0.481685	0.468935	0.336578	0.45225	0.934053	0.729633	-2.66852	0.0823973	0.0416002	0	1	1	0	1	1	-0.75923	0.0912196	0.0244406	0	1	1	-1.27558	0.0115255	0.000182555	-0.240843
ABI3BP	-0.473647	0.311476	0.0979847	0	1	1	-9.35797	0.000231851	1.85206e-05	2.34285	0.623103	0.364558	0.500449	0.232886	0.0604028	0	1	1	0.675653	0.46929	0.170712	-4.37865	0.0434037	0.00681046	0.899299	0.02112	0.00472446	-1.26875	0.566886	0.355538	8.41068	0.0003216	4.85083e-05	-2.34285	0.511655	0.364732	0.11081	0.542367	0.407255	0	1	1	-0.0905472	0.883958	0.550017	-1.45955	0.0747484	0.0075477	0.212826
ABITRAM	0.0548887	1	0.899846	0.846575	0.552562	0.339785	-1.27189	0.326664	0.213481	-0.48765	0.623103	0.249613	-0.298571	0.534819	0.324637	0.0481333	0.987548	0.672603	0.624515	0.7847	0.529547	1.0046	0.221997	0.087433	-0.533381	0.402632	0.251629	-0.023025	1	0.969737	1.38167	0.219523	0.138681	2.1808	0.427704	0.24095	-0.157187	0.0313281	0.00718551	0.36751	0.526228	0.301923	0.244764	0.625745	0.178519	0.89925	0.431655	0.17658	-0.239246
ABL1	-0.339683	0.57268	0.314014	1.21317	0.831247	0.613497	-4.44253	5.47308e-05	2.65068e-06	-2.0761	0.943066	0.68317	0.626848	0.206238	0.0479788	0.980383	0.874931	0.545369	0.146764	0.986012	0.795147	-3.31195	0.637052	0.474636	1.95527	0.00285518	0.000284822	-1.35165	0.761854	0.549171	3.76316	0.00013674	1.63375e-05	4.50245	0.365431	0.196212	0.240236	0.298279	0.169468	1.0735	0.214064	0.0889052	-0.177534	0.773593	0.407061	-0.2952	0.821199	0.592468	0.807794
ABL2	-0.85975	0.158931	0.0261537	-1.861	0.423387	0.186094	0.1807	0.792051	0.700902	-3.26565	0.623103	0.295377	-0.231376	0.593024	0.392971	1.14988	0.720765	0.250707	2.00484	0.154478	0.0186921	-0.84605	0.527095	0.370315	1.41791	0.0235492	0.00548203	0.219025	0.579576	0.368127	-1.9002	0.0013649	0.000294558	-0.45635	1	0.897678	-0.482726	0.0304466	0.00689769	-0.05447	1	0.936238	0.0951124	0.71271	0.244601	-1.52268	0.395513	0.149537	0.27908
ABLIM1	-0.742167	0.0767806	0.00697527	0.99435	0.50307	0.244946	-4.20065	0.000192989	1.43875e-05	-5.27725	0.13717	0.00887864	0.576413	0.0751875	0.00548731	1.2239	0.720765	0.125881	0.264832	0.606009	0.331862	-2.37105	0.193564	0.0710021	0.688254	0.00841739	0.00132171	-0.88725	0.359948	0.110544	2.71631	0.00262032	0.000647704	7.26595	0.056208	0.0134742	0.0489812	0.705837	0.56625	1.13208	0.18148	0.0700261	-0.4065	0.250212	0.0128438	-0.12745	1	0.773987	-0.0269561
ABLIM2	0	1	1	0	1	1	1.4615	0.280594	0.176215	2.24755	0.623103	0.364564	0	1	1	0	1	1	-0.945821	0.606009	0.337445	0	1	1	0	1	1	-1.0412	0.566886	0.355685	-1.4615	0.267038	0.176039	-2.24755	0.511655	0.364736	0	1	1	0	1	1	-0.315274	0.71271	0.340486	0	1	1	0
ABLIM3	0.540044	0.325776	0.107691	-0.095375	1	0.829372	-4.91523	0.00182323	0.000289063	-0.4874	0.980232	0.726147	1.19258	0.348978	0.145735	0.42705	0.468433	0.0266224	-1.35016	0.266503	0.0523666	-0.65355	0.263907	0.11254	-0.944925	0.054436	0.016975	-0.1452	0.946522	0.744803	5.99532	0.000268723	3.84504e-05	0.29665	1	0.85156	0.931568	0.162312	0.0700812	0.21808	0.474423	0.263367	-0.0900242	0.66502	0.208502	-0.281433	0.582325	0.363519	-0.202441
ABO	-0.55193	0.57268	0.33599	0	1	1	-1.10386	0.135848	0.0715548	0	1	1	0.367953	0.534819	0.336727	0	1	1	1.10386	0.606009	0.337207	0	1	1	0.55193	0.468935	0.336425	0	1	1	0	1	1	0	1	1	0	1	1	0	1	1	0	1	1	0	1	1	0
ABR	-0.293154	0.308501	0.0881309	-3.29352	0.135196	0.0270144	1.27735	0.0642906	0.0269607	-2.8282	0.0421318	0.000965709	0.141268	0.535032	0.337429	0.695067	0.552059	0.0433864	-0.048175	1	0.860338	-0.22065	0.493304	0.287974	0.823936	0.0075746	0.00115303	0.3871	0.458069	0.17757	-1.86366	0.00906915	0.00304008	-3.75885	0.203699	0.0911445	-0.0325007	0.805289	0.672893	-0.90037	0.18496	0.0722264	-0.211495	0.337801	0.0286737	-2.26923	0.147159	0.0259604	0.265391
ABRACL	0.157503	0.751062	0.526121	0.695225	0.29399	0.103487	-1.41331	0.402876	0.280006	2.4161	0.194327	0.0181858	0.903362	0.413693	0.187661	-0.598267	0.720765	0.192267	-0.482994	0.64081	0.370813	-3.3575	0.0498766	0.00864066	-0.890286	0.0212473	0.00477626	-1.12565	0.198224	0.0348582	1.72832	0.285289	0.192655	-1.02565	0.18753	0.080811	0.605019	0.270158	0.150014	-0.08087	0.921769	0.712174	-0.0559961	1	0.753101	-0.655683	0.136754	0.0227851	-0.366392
ABRAXAS1	0.633576	0.159287	0.0262487	0.419325	0.560979	0.370198	-1.57098	0.0178922	0.00557939	1.03595	0.528225	0.162056	0.174592	0.71683	0.51756	-0.3438	0.544529	0.0415919	-1.48834	0.127533	0.0129553	-2.6866	0.0327263	0.00409947	-1.40587	0.00545522	0.000734868	-0.778075	0.566886	0.293166	2.83813	0.000280523	4.07145e-05	-0.1973	1	0.835758	0.358186	0.131915	0.0529187	-0.03855	1	0.811608	-0.0737301	0.789546	0.426759	-0.615983	0.322196	0.104006	-0.386147
ABRAXAS2	-0.29413	0.399921	0.151478	-1.32825	0.768604	0.553805	-3.23431	0.00145316	0.000216453	-6.9456	0.0762899	0.00292691	0.57794	0.182692	0.0383401	0.763	0.663943	0.084361	0.284126	0.680874	0.413649	-0.83105	0.454485	0.255207	0.0936521	0.731825	0.588213	0.038575	1	0.944278	2.64605	0.00319145	0.000830186	4.2891	0.511655	0.364692	0.229112	0.192388	0.0936906	-0.0735	1	0.932321	-0.101378	0.590755	0.154533	-1.16252	0.668666	0.448493	-0.100239
ABT1	-0.391476	0.154401	0.0248284	-2.2152	0.218355	0.0627198	-0.635212	0.181059	0.102626	-0.89245	0.623103	0.286784	-0.126847	0.530196	0.273675	0.0893167	0.831347	0.49275	0.323406	0.674296	0.406511	0.5397	0.282474	0.125357	0.325422	0.127449	0.0528933	0.836825	0.505855	0.214582	-0.147739	0.757739	0.668186	-3.53795	0.246919	0.118308	-0.232698	0.0193372	0.00356793	-0.83249	0.187795	0.0738911	-0.153182	0.60616	0.164829	-1.2969	0.285044	0.0830948	-0.0330269
ABTB1	-1.88976	0.322777	0.105888	-3.8898	0.00558786	1.14909e-05	-0.898492	0.746131	0.648291	0.88985	0.448683	0.11241	-1.02811	0.393225	0.173585	0.46865	0.468252	0.0264048	3.77952	0.358356	0.106835	7.7796	0.00441485	8.85799e-06	1.40114	0.39224	0.243218	2.1296	0.118027	0.011988	-2.88103	0.174402	0.105675	-8.66945	0.00822511	0.000577628	-1.37277	0.000634145	1.299e-05	-1.27473	0.0117435	0.000684112	0	1	1	0	1	1	-0.244309
ABTB2	0.350789	0.100301	0.0113637	-0.965275	0.552562	0.320103	-0.871967	0.597883	0.472361	-3.66265	0.00894599	4.76865e-05	-0.263379	0.484639	0.237891	1.22088	0.0192975	4.54309e-05	0.660892	0.693933	0.428345	-0.2863	0.767856	0.602497	0.105393	0.629977	0.487834	-0.5854	0.328208	0.0921297	1.57355	0.301437	0.205832	1.7321	0.511655	0.364778	-0.0177116	0.988086	0.883348	0.34642	0.526228	0.36465	0.454157	0.561298	0.137974	-0.73895	0.564678	0.288105	0.228091
ACAA2	0.622751	0.174405	0.0307453	-3.29343	0.287208	0.0995779	0.976337	0.0197747	0.0062914	0.54005	0.543023	0.171028	-0.325539	0.236528	0.0619548	0.0511833	0.907468	0.581408	-1.25335	0.301168	0.0652194	0.51005	0.285661	0.127364	-1.19463	0.0055266	0.00074785	0.5146	0.447882	0.170406	0.269165	0.479963	0.36085	-7.1269	0.196089	0.0864491	0.0537772	0.657455	0.517072	-1.28666	0.240988	0.105133	-0.00261707	1	0.988411	-2.0256	0.346267	0.117971	-0.285941
ACACA	0.246492	0.57268	0.317078	0.069075	1	0.839852	1.05071	0.0329133	0.0117648	-1.18635	0.306979	0.0464232	-0.0222842	1	0.93699	0.382067	0.542006	0.0406614	-0.504217	0.655465	0.385632	-2.32815	0.044638	0.00717226	-0.0182696	1	0.937142	-0.8865	0.250485	0.055621	-0.557729	0.119274	0.0648321	1.3245	0.251083	0.120876	0.0852263	0.705734	0.566114	0.25687	0.267642	0.121308	-0.00374432	1	0.974757	-0.73	0.192063	0.0411063	0.114111
ACACB	0.418674	0.556334	0.260501	-1.99927	0.0655208	0.00704503	-4.89615	1.37673e-06	2.22257e-08	-3.99855	0.123596	0.0072314	-0.0468447	1	0.902721	0.715783	0.720765	0.322322	-0.563176	0.808454	0.556535	-0.87245	0.373229	0.190558	0.230452	0.659326	0.516084	0.032275	1	0.928173	5.7335	1.73427e-11	7.79179e-14	0	1	1	0.139363	0.619448	0.479153	-0.37024	0.526228	0.364637	0.0913908	0.987418	0.695386	-1.62367	0.0121509	0.000200788	0.324563
ACAD10	0.0826238	1	0.920371	-1.73723	0.349593	0.137606	4.59108	0.0245685	0.00820277	0.1851	0.994493	0.742007	-1.70298	0.0880076	0.00774094	0.0447	1	0.755125	-3.10851	0.216313	0.0351208	3.2406	0.368472	0.187042	-1.27475	0.147144	0.0640925	0.312025	0.56018	0.261065	-4.42583	0.0278317	0.0114298	-3.65955	0.258489	0.125564	-0.98874	0.0490454	0.0134976	-0.66807	0.301042	0.142394	-0.981088	0.456929	0.0643939	-0.07795	1	0.928942	-0.596061
ACAD11	0.434619	0.392698	0.146888	2.01123	0.0591032	0.00569998	-1.30477	0.0646842	0.027171	0.9936	0.555048	0.180381	0.493286	0.280244	0.0897369	0.0250667	1	0.94865	-0.900366	0.480144	0.177842	-2.7626	0.0652897	0.0133493	-0.744203	0.0904927	0.033318	-1.326	0.125654	0.0142022	2.17401	0.00194875	0.000451127	3.02885	0.0305536	0.00532338	0.469819	0.0272509	0.00586439	0.81953	0.115039	0.0351371	-0.0103756	1	0.917353	0.41995	0.0327883	0.00151093	-0.154792
ACAD8	1.12025	0.563331	0.266563	1.2622	0.296344	0.104709	1.12981	0.680374	0.568956	3.67415	0.177824	0.0150659	-1.18943	0.280244	0.0866789	-0.685033	0.580139	0.051464	-0.745521	0.913843	0.688358	1.82575	0.188256	0.0680244	-0.441503	0.759285	0.617223	-0.03885	1	0.970459	1.1107	0.654302	0.539107	-1.14975	0.497634	0.29323	-0.265558	0.215883	0.112331	0.09386	0.829105	0.626131	0.498328	0.601188	0.16183	1.45005	0.141567	0.0243096	0.339375
ACAD9	0.689416	0.797415	0.578994	-1.94595	0.552562	0.362408	1.58897	0.525944	0.393328	0.0608	1	0.991227	-0.64258	0.695927	0.495395	0.106633	1	0.951661	-3.15529	0.415832	0.138013	2.25805	0.765044	0.5993	0.938267	0.468935	0.336106	1.24752	0.766135	0.553644	-0.210138	0.962306	0.905407	-3.9527	0.511655	0.364695	-0.109782	0.945657	0.832594	-0.7144	0.526228	0.36457	-0.592153	0.71271	0.30603	-0.544617	0.582325	0.365983	0.813841
ACADM	0.273496	0.699375	0.469569	0.08405	1	0.871311	1.94639	0.00787098	0.0019174	-0.60315	0.623103	0.292426	-0.0475802	1	0.87436	-0.391833	0.720765	0.229101	-0.699161	0.607898	0.339408	0.6803	0.457931	0.257979	-0.8956	0.0943693	0.0352771	0.164325	0.709067	0.494976	-1.3994	0.0137074	0.00498631	0.77125	0.614487	0.451834	0.0808502	0.726401	0.587504	-0.20148	0.590611	0.419481	-0.0507233	1	0.739162	0.2828	0.638665	0.41927	-0.311052
ACADS	0.306213	0.584968	0.348388	0.150875	0.881822	0.661703	1.43724	0.0513831	0.0204953	2.0569	0.340612	0.0605201	1.01887	0.372562	0.160265	-0.31375	0.720765	0.319541	-1.07985	0.305602	0.0673763	0.3634	0.766514	0.600918	-0.225219	0.473987	0.341161	-0.039375	1	0.944519	-0.824811	0.238253	0.152564	-1.75515	0.0168105	0.00197276	0.733806	0.207574	0.106219	-0.1279	0.479773	0.26736	-0.155807	0.753274	0.380798	0.221717	0.0771665	0.00804455	0.0404972
ACADSB	-0.348349	0.525104	0.236601	0.638025	0.721735	0.511458	-3.04212	0.000843639	0.000105487	-2.53575	0.618986	0.229849	1.04344	0.101074	0.0105455	1.43852	0.720765	0.207618	-0.0300711	1	0.957737	-3.5021	0.291327	0.131177	-0.672952	0.0985173	0.0372724	-1.4868	0.460637	0.179518	2.34542	0.00184633	0.000421419	3.8118	0.0457153	0.0099528	0.486725	0.0525944	0.0148788	1.11832	0.213564	0.0885514	-0.242257	0.519743	0.112127	-0.742017	0.175392	0.0348861	-0.51065
ACADVL	0.632466	0.406632	0.156404	-0.47215	0.339649	0.131672	1.26877	0.105262	0.0500173	1.3764	0.312892	0.0492506	-0.997312	0.115082	0.0141793	-0.0452833	1	0.74381	-1.45142	0.396883	0.127487	0.86595	0.268397	0.115671	0.120023	0.883777	0.756985	0.3439	0.472221	0.187997	-0.00383536	1	0.993113	-2.3207	0.037416	0.00728543	-0.345401	0.0205973	0.00391643	-0.21603	0.125065	0.0397482	-0.0621626	0.914002	0.593628	-0.0261167	1	0.789101	0.376244
ACAP2	0.630784	0.169567	0.0292402	2.01322	0.330218	0.126102	-1.33199	0.100176	0.0468536	2.36215	0.623103	0.239756	0.39277	0.461073	0.220284	0.047	1	0.948666	-1.41987	0.164522	0.0208095	-3.2547	0.288757	0.129452	-0.725265	0.0486426	0.0145905	-0.6109	0.913475	0.707018	2.59356	0.00306446	0.00078805	1.6643	0.438808	0.249277	0.487976	0.0775417	0.0258212	0.83349	0.244311	0.107179	-0.0527664	0.850441	0.505142	0.25725	0.742348	0.518661	-0.0472401
ACAP3	1.0842	0.308501	0.0919674	0	1	1	1.20514	0.396325	0.271651	1.7385	0.623103	0.364614	0	1	1	0	1	1	0	1	1	-3.09115	0.0388026	0.00563483	-1.46189	6.49879e-05	4.80035e-07	0	1	1	0.963255	0.542783	0.429283	-1.7385	0.511655	0.364777	0.433678	0.191003	0.0917824	0	1	1	0.722797	0.499062	0.0950335	-1.03038	0.0671704	0.00620451	-0.188849
ACAT1	0.86831	0.211052	0.0426701	-2.34158	0.114516	0.0197778	5.33329	1.05927e-05	3.08941e-07	0.27465	1	0.765163	-1.09012	0.100703	0.0104108	-0.171567	0.929755	0.604426	-1.35851	0.338472	0.081182	4.18865	0.0905568	0.0226284	-1.75839	0.015821	0.00319887	1.88148	0.203538	0.0369661	-3.59667	1.59352e-05	1.07149e-06	-4.9578	0.0142702	0.00150862	-0.306746	0.0978951	0.0351787	-1.03957	0.0252253	0.00277186	0.126036	0.470817	0.0698768	-0.164833	0.523829	0.254209	-0.445039
ACAT2	-0.186	0.57268	0.328291	0.41035	0.157659	0.0359816	0.421873	0.696504	0.593503	0.8165	0.280825	0.0386028	0.233242	0.437858	0.204006	0.0903167	0.720765	0.264472	0.0395075	1	0.901745	-1.7349	0.00880346	0.000258767	-0.386341	0.143016	0.0618918	-0.768775	0.165887	0.0249487	-0.793873	0.427889	0.316192	0.0042	1	0.988948	0.065545	0.595832	0.457718	0.21833	0.121624	0.0380585	-0.110831	0.539804	0.125093	-0.304733	0.152812	0.0276136	-0.286171
ACBD3	-0.250683	0.572228	0.273259	0.359275	0.552562	0.284293	-0.464544	0.666326	0.540287	-0.9451	0.523969	0.159375	0.244447	0.283032	0.0996063	-0.211817	0.753248	0.403788	0.22068	0.7741	0.517089	-0.8622	0.339007	0.164844	0.466741	0.0311039	0.00810283	-0.47125	0.41785	0.149073	-0.0368218	1	0.961678	1.66365	0.103198	0.0342867	0.0463952	0.768639	0.63106	0.01662	1	0.895243	-0.093562	0.87479	0.538316	-0.0478833	0.950372	0.717555	0.108029
ACBD5	-1.03701	0.57268	0.335426	0	1	1	-0.137103	0.997056	0.94535	0	1	1	0.217912	0.947953	0.792103	0	1	1	0.796861	0.953231	0.741273	0	1	1	-0.339545	0.907256	0.78359	0	1	1	-1.93691	0.379069	0.269291	0	1	1	-0.284056	0.464095	0.335376	0	1	1	-0.425719	0.71271	0.340376	0	1	1	-0.688276
ACBD6	0.0244333	1	0.980988	-1.70093	0.552562	0.362423	5.49334	0.00034523	3.1374e-05	2.9864	0.679292	0.418221	-0.417539	0.729057	0.5305	-1.00883	0.760732	0.412949	-0.632371	0.938567	0.72358	3.40185	0.516349	0.359088	0.250259	0.895022	0.770501	0.63915	0.948584	0.747411	-5.44447	0.000290767	4.27116e-05	-6.38825	0.00883842	0.000656891	-0.24075	0.69175	0.552186	-1.28567	0.0077379	0.00033351	-0.194502	1	0.750896	0	1	1	0.137346
ACBD7	-1.76019	0.269296	0.0652118	-0.018525	1	0.988663	-4.92782	0.00431326	0.000878943	0.24995	1	0.929597	1.14032	0.279775	0.0840411	-0.04175	1	0.963535	1.69904	0.171815	0.0227226	-3.10985	0.379099	0.195294	0.198787	0.512108	0.375813	-0.7562	0.903195	0.694866	1.40744	0.414425	0.304299	-0.287	1	0.918552	-0.0198827	1	0.963595	-0.03246	1	0.952256	-0.60711	0.71271	0.273002	-1.04897	0.450341	0.192386	-0.7807
ACCS	0.34295	0.936615	0.751207	0	1	1	-1.44567	0.321936	0.20961	1.8138	0.623103	0.364604	0.600844	0.534819	0.335981	0	1	1	-2.84094	0.482461	0.179484	-4.34045	0.00880346	0.000258431	-1.29411	0.32334	0.190149	-2.02893	0.0181152	0.000171985	2.13157	0.0668475	0.0325991	-1.8138	0.511655	0.364769	0.497687	0.190098	0.0888346	0	1	1	-0.718346	0.617023	0.171832	-1.44682	0.0138851	0.000275967	-0.475578
ACCSL	0.492232	0.317074	0.102206	4.07383	0.210714	0.0588561	-11.1732	4.89804e-05	2.30505e-06	-3.7067	0.623103	0.238872	0.929287	0.0960973	0.0095135	1.5584	0.720765	0.167181	-1.15781	0.497253	0.190881	-5.5675	0.271656	0.117789	-2.25381	0.00238176	0.000216919	-3.06783	0.354509	0.107721	12.1577	1.39867e-05	8.98932e-07	11.8544	0.00902695	0.000675508	0.754465	0.00985497	0.0013133	2.56457	0.0108261	0.000594397	-0.0577836	1	0.806562	0.86005	0.146898	0.0258403	-0.880787
ACD	0.190624	0.674514	0.443889	1.38793	0.182635	0.0459176	-1.64759	0.0169745	0.00524282	0.3814	0.920475	0.658464	0.626938	0.0932068	0.0089339	0.550633	0.720765	0.117433	-0.113518	1	0.819976	-1.43675	0.31201	0.145886	-0.521708	0.159972	0.071873	-0.885275	0.400802	0.137732	2.02884	0.00235061	0.000567962	2.39445	0.0668871	0.0175418	0.452413	0.00172429	7.28957e-05	0.88555	0.0174048	0.00141129	0.0892435	0.71271	0.336684	0.446367	0.141932	0.0244703	-0.165542
ACE	-0.517846	0.828626	0.617451	0	1	1	-2.26295	0.0731968	0.031649	0	1	1	0.877556	0.280244	0.0924683	0	1	1	0.159595	1	0.929031	-1.411	0.516349	0.359357	0.840592	0.468935	0.325	0	1	1	1.22726	0.35866	0.252425	0	1	1	0.319395	0.464095	0.335261	0	1	1	-0.292032	0.968887	0.665445	-0.470333	0.582325	0.366007	0.161373
ACE2	0.614826	0.57268	0.335837	-0.97345	0.552562	0.362558	1.0841	0.399808	0.276624	-1.9469	0.623103	0.364589	0	1	1	0.134133	1	0.87159	0	1	1	1.9469	0.516349	0.359203	-0.937522	0.186276	0.0896217	0.97345	0.566886	0.35575	0.145554	0.95718	0.899379	0	1	1	0.24593	0.464095	0.335559	-0.3089	0.526228	0.364677	0.409884	0.71271	0.340386	0	1	1	-0.161348
ACER1	0	1	1	0	1	1	0.353778	0.680374	0.575306	0	1	1	0	1	1	0	1	1	0	1	1	0	1	1	0	1	1	0	1	1	-0.353778	0.670874	0.574668	0	1	1	0	1	1	0	1	1	0	1	1	0	1	1	0
ACER2	-0.720386	0.57268	0.335665	0	1	1	2.04161	0.270127	0.16696	0	1	1	0.480257	0.534819	0.336234	0	1	1	1.44077	0.606009	0.336935	0	1	1	-0.312539	0.852831	0.721971	0	1	1	-3.48238	0.0316078	0.0133055	0	1	1	0	1	1	0	1	1	0	1	1	0	1	1	-0.516462
ACER3	-0.499025	0.34353	0.118156	-1.31442	0.0749998	0.00904087	1.153	0.0144467	0.00429596	-0.88745	0.430002	0.101901	0.00329703	1	0.991198	-0.0265667	1	0.835985	0.684838	0.474113	0.173839	1.79245	0.0873491	0.0212918	-0.453926	0.186276	0.0879731	0.668175	0.232617	0.047688	-2.15105	0.000110071	1.2337e-05	-1.7414	0.00457486	0.000194979	-0.197632	0.441083	0.278482	-0.54171	0.00299511	5.17735e-05	-0.104404	0.7612	0.392519	-0.2788	0.0187324	0.000485	-0.476475
ACHE	-0.632342	0.57268	0.335803	0	1	1	-1.26468	0.135848	0.0707772	0	1	1	0.421561	0.534819	0.336443	0	1	1	1.26468	0.606009	0.33705	0	1	1	0.632342	0.468935	0.336309	0	1	1	0	1	1	0	1	1	0	1	1	0	1	1	0	1	1	0	1	1	0
ACIN1	-1.31754	0.194212	0.0368991	4.15505	0.00582785	2.70024e-05	0.750642	0.443799	0.317067	4.3041	0.623103	0.36451	1.21052	0.439032	0.204906	-1.94633	0.290801	0.0068728	1.46713	0.47365	0.173345	-6.59225	0.0293215	0.00331397	1.32371	0.0952438	0.0357491	-3.39695	0.0695228	0.00408	-3.38573	0.000393839	6.29207e-05	4.006	0.546365	0.393423	0.199297	0.815006	0.68362	0.49422	0.145464	0.0500514	-0.389319	0.154699	0.00383338	0.572617	0.28265	0.0816182	0.00308479
ACKR2	0	1	1	0	1	1	0.342802	0.680374	0.575573	0	1	1	-0.6758	0.534819	0.335887	-0.535183	0.720765	0.365409	0	1	1	0	1	1	0	1	1	0	1	1	-0.342802	0.670874	0.574889	0	1	1	-0.40548	0.464095	0.335096	-0.32111	0.526228	0.364667	0	1	1	0	1	1	0
ACKR4	-1.44621	0.30961	0.0958075	0	1	1	1.33343	0.464023	0.335615	0	1	1	0.964137	0.280927	0.0961594	-0.693883	0.720765	0.365357	2.89241	0.345672	0.0966903	-1.779	0.516349	0.359237	1.44621	0.191154	0.0962174	0	1	1	-4.22584	0.00841903	0.00278113	0	1	1	0	1	1	-0.41633	0.526228	0.364618	0	1	1	-0.593	0.582325	0.365972	0
ACLY	-0.210285	0.365675	0.131464	0.846825	0.329506	0.125235	0.672624	0.133598	0.0672977	2.239	0.357473	0.0671011	0.399359	0.0546093	0.00262817	-0.504683	0.720765	0.204722	-0.09274	0.847297	0.601599	-2.25405	0.177881	0.0627567	0.823469	0.00157773	0.000115338	-0.763175	0.48621	0.199426	-1.09319	0.0201192	0.00784423	-0.54535	0.263949	0.128879	0.155501	0.0775235	0.025792	0.03592	0.990395	0.778997	-0.171103	0.452524	0.0624409	-0.1868	0.340251	0.114004	0.306592
ACO1	0.459435	0.57268	0.281869	-0.483825	0.431225	0.191871	1.82281	0.0481661	0.0189114	1.15245	0.500743	0.144889	0.258834	0.645383	0.445751	0.3195	0.720765	0.203776	-0.880295	0.606009	0.307944	-0.10575	1	0.865895	-0.196293	0.767933	0.625773	-0.49515	0.506485	0.215136	-0.903937	0.187432	0.115682	-2.1201	0.00503096	0.000233225	0.339075	0.09006	0.0314167	-0.00183	1	0.946969	0.012858	1	0.829232	-0.3578	0.112657	0.0159137	0.131571
ACO2	0.435869	0.0287841	0.00134364	-3.33082	0.284655	0.0982061	1.73682	0.00199767	0.000325541	1.72805	0.609956	0.222114	-0.61399	0.298833	0.112688	-0.247317	0.837067	0.50006	-0.0209683	1	0.89233	1.9382	0.298448	0.136603	0.154425	0.158877	0.0710785	0.974675	0.3912	0.130479	-0.865082	0.0551945	0.0260043	-8.3897	0.148244	0.0582048	-0.194046	0.48395	0.353491	-1.48072	0.185076	0.0723166	0.28359	0.138798	0.00305289	-1.57448	0.420045	0.167481	0.295147
ACOT11	-0.548524	0.754323	0.529585	-2.7489	0.0108854	0.000179876	1.04732	0.565328	0.440355	-0.5871	0.289111	0.0413245	0.787679	0.280244	0.090594	0.372867	0.699712	0.097745	0.986269	0.836383	0.588245	5.4978	0.00721724	0.000158832	1.18152	0.186276	0.0905324	2.7489	0.0187636	0.000188608	-2.14437	0.21333	0.134266	-4.9107	0.00158926	2.42549e-05	0.253198	0.464095	0.335517	-0.87584	0.0308484	0.00393005	-0.0369264	1	0.952394	0	1	1	0.316497
ACOT13	0.94912	0.562948	0.266213	0.453375	0.724248	0.51379	4.20105	0.00912679	0.00237771	3.2786	0.414749	0.0929265	-0.312466	0.894208	0.719928	-0.8375	0.720765	0.147855	-2.25679	0.52507	0.209003	-1.062	0.627593	0.465581	-1.60399	0.186276	0.0893168	-0.59985	0.634099	0.422121	-2.30281	0.0217311	0.00857694	-2.37185	0.0375268	0.00733049	0.192168	0.780939	0.6459	-0.32115	0.0340975	0.00471269	-0.119516	0.798851	0.438541	-0.05175	0.952581	0.720747	-0.327434
ACOT2	0.831021	0.308559	0.0938012	2.07048	0.122103	0.0223155	-0.20071	0.96443	0.903841	1.16125	0.517919	0.155472	-0.545602	0.307161	0.11901	0.479417	0.946206	0.623674	-1.65169	0.371103	0.114003	-2.00385	0.155717	0.051119	-1.19437	0.0887986	0.0324441	-1.3444	0.347581	0.103676	1.86275	0.368549	0.260471	2.9797	0.0854947	0.0260612	0.00504732	1	0.945832	1.11584	0.296228	0.139362	0.00345251	1	0.976207	0.712367	0.22393	0.0546353	-0.181672
ACOT4	-0.67485	0.57268	0.33573	-1.86652	0.552562	0.362412	4.21426	0.00465072	0.000968959	3.9974	0.623103	0.338161	-0.060826	1	0.927589	-1.37028	0.720765	0.329698	-1.40112	0.753968	0.494516	3.73305	0.516349	0.359079	0.181289	0.942951	0.82598	0.081325	1	0.965218	-5.56396	5.04101e-05	4.54889e-06	-7.73045	0.00428661	0.000171812	-0.306436	0.464095	0.335299	-1.56878	0.0125206	0.0007687	-0.916938	0.525757	0.116065	0	1	1	-0.246781
ACOT7	0.204626	0.80826	0.594377	-1.92795	0.068557	0.00760792	1.34215	0.167015	0.0923387	1.77215	0.292577	0.0421978	-0.58001	0.0520728	0.00240696	-0.04245	1	0.807918	-1.50798	0.183337	0.0257482	1.92585	0.171272	0.0592123	-0.329158	0.0665138	0.0219518	1.21717	0.428192	0.156542	-0.932894	0.382741	0.274698	-5.62805	0.00433826	0.000176081	-0.266156	0.248516	0.13495	-0.79665	0.0129593	0.000826887	-0.366243	0.71271	0.247243	-0.64335	0.151347	0.0271894	-0.0622659
ACOT8	-0.0709074	1	0.859148	-2.69338	0.361701	0.145497	0.591679	0.611543	0.486459	1.50535	0.481445	0.132423	0.887081	0.365339	0.155795	-0.0694	1	0.806616	0.930024	0.606009	0.289298	2.75145	0.129722	0.038713	0.176018	0.797828	0.658518	1.2537	0.321885	0.0889031	-0.733494	0.460618	0.344131	-6.8921	0.196938	0.0869816	0.503885	0.258157	0.141365	-1.11899	0.28391	0.131599	0.262737	0.525006	0.115565	-0.878433	0.601203	0.383832	0.0525553
ACOT9	0.379399	0.468658	0.195429	-0.125275	0.620227	0.421199	1.8613	0.00901133	0.00233449	-0.45385	0.574686	0.19448	-0.43272	0.196054	0.0434228	-0.127733	0.75808	0.409231	-1.27724	0.317002	0.0724189	-1.01495	0.132109	0.0396266	-1.67752	0.00675715	0.00099052	0.048025	1	0.917768	-1.10251	0.0532463	0.0248877	0.2033	0.47014	0.273091	-0.107872	0.207587	0.10626	-0.12675	0.333692	0.164991	-0.172814	0.71271	0.250165	-0.421833	0.0690333	0.00651298	-0.649058
ACOX1	0.372623	0.358139	0.126761	-0.884375	0.263466	0.0859897	2.33381	7.01405e-05	3.72517e-06	-0.0396	1	0.962482	-0.51277	0.334482	0.136436	0.20475	0.739268	0.387029	-0.733364	0.569826	0.240604	1.7961	0.278497	0.12241	-0.0721519	0.861791	0.732247	1.03385	0.566886	0.304471	-1.58856	2.6431e-05	2.00668e-06	-1.72915	0.169949	0.0701953	-0.158612	0.476997	0.346996	-0.2309	0.118379	0.0366712	0.00396096	1	0.976309	0.00911667	1	0.966905	0.150236
ACOX2	0	1	1	-2.05627	0.00582785	3.95116e-05	2.92017	0.102021	0.0480118	-4.11255	0.00688882	2.07687e-05	-1.27259	0.280244	0.0915358	-0.243917	0.720765	0.174969	0	1	1	4.11255	0.00441485	2.95612e-05	0	1	1	2.05627	0.017526	9.2136e-05	-2.92017	0.0928268	0.0479882	0	1	1	-0.763554	0.19066	0.0910139	-0.96886	0.0250161	0.00273554	0	1	1	0	1	1	0
ACOX3	1.17167	0.308501	0.0899226	-0.9683	0.552562	0.36256	2.06563	0.277513	0.173038	3.34285	0.551247	0.177533	-0.442517	0.534819	0.336359	0.0149667	1	0.986749	0	1	1	1.9366	0.516349	0.359205	0	1	1	0.9683	0.566886	0.355756	0.277701	0.925686	0.859425	-5.27945	0.0158402	0.00178401	0.203156	0.706674	0.567083	-0.37834	0.526228	0.364633	0.781111	0.499062	0.0929978	0	1	1	0.585833
ACOXL	0	1	1	2.24795	0.0241353	0.000924387	0.864771	0.549058	0.424872	0	1	1	0	1	1	0	1	1	-1.54798	0.606009	0.336883	-3.6014	0.00910944	0.000282037	-2.40198	5.03685e-05	2.72325e-07	-1.68473	0.13548	0.01638	-0.864771	0.537851	0.424686	4.4959	0.0108203	0.000935198	0	1	1	0.89918	0.0137684	0.000933132	-0.515995	0.71271	0.340333	0.298167	0.221509	0.0534141	-1.20099
ACP1	0.207337	0.828609	0.617114	-1.9613	0.202475	0.0549639	2.13328	0.00590395	0.00132223	0.1363	1	0.770208	0.585626	0.682844	0.482338	-0.107533	0.873839	0.543133	-0.249579	1	0.859296	1.05895	0.226407	0.0898421	-1.03612	0.118877	0.0481409	1.37603	0.363834	0.113134	-1.71861	0.000550422	9.59424e-05	-4.0589	0.131511	0.049001	0.43431	0.498202	0.365912	-0.84904	0.137797	0.0458012	0.0550318	1	0.886795	-0.95455	0.314695	0.0995224	-0.414394
ACP2	-0.834198	0.59144	0.354914	-2.54088	0.0297923	0.00145333	2.92232	0.0172847	0.00536626	0.8635	0.623103	0.250191	0.366517	0.797411	0.605041	0.354467	0.720765	0.291599	1.74781	0.606009	0.32455	5.08175	0.0191683	0.00134367	1.34694	0.196663	0.100638	0.8033	0.210095	0.0392415	-4.59071	0.000272811	3.92847e-05	-5.94525	0.0209329	0.00290275	-0.113769	0.886228	0.761042	-0.80367	0.0794489	0.0195476	0.0264727	1	0.954251	0	1	1	0.25637
ACP5	0	1	1	-1.91135	0.00864342	0.000113707	5.13582	0.000417951	4.0452e-05	2.43255	0.0847446	0.00358637	0	1	1	0.0450833	1	0.854644	0	1	1	3.8227	0.00590506	9.44306e-05	-1.17644	0.187986	0.0933516	1.91135	0.0181152	0.000175193	-5.13582	0.000278123	4.01978e-05	-6.25525	0.00592665	0.000319078	0	1	1	-0.73749	0.0782926	0.0190187	0	1	1	0	1	1	-0.588221
ACP6	1.14201	0.154401	0.0248121	0.340475	0.880603	0.660452	-1.64418	0.304269	0.195694	-0.44105	1	0.781598	-0.00643749	1	0.984512	0.8051	0.720765	0.230697	-1.30206	0.40709	0.132603	-1.3322	0.561659	0.401623	-1.49646	0.0267967	0.0066298	-0.554475	0.694308	0.480777	3.92821	0.0161786	0.00604788	1.122	0.340177	0.178948	0.452943	0.0976545	0.0350477	0.61925	0.132484	0.043119	0.327323	0.499062	0.0917315	-0.217083	0.419496	0.167021	-0.177223
ACRV1	0.0271026	1	0.934189	2.4248	0.140734	0.0291114	-6.47473	0.000199544	1.50129e-05	2.0957	0.623103	0.364575	1.84877	0.141943	0.0225474	0	1	1	-0.0617943	1	0.937087	-4.48655	0.00609448	0.000105813	-0.0766946	0.942864	0.825473	-2.92203	0.0612861	0.00315183	6.52894	7.62962e-05	7.77371e-06	2.7539	0.511655	0.311108	1.1201	0.0584928	0.0172913	0.96992	0.103367	0.0297775	-0.00252966	1	0.988054	0.121017	0.988974	0.760207	-0.024796
ACSBG1	0	1	1	1.17495	0.552562	0.362495	1.71626	0.42431	0.299492	0	1	1	0	1	1	0	1	1	0	1	1	-1.45685	0.516349	0.359337	-0.555928	0.468935	0.336418	-1.20857	0.566886	0.355569	-1.71626	0.408894	0.299478	2.3499	0.511655	0.364731	0	1	1	0.46998	0.526228	0.364602	0	1	1	0.297683	0.980422	0.749651	-0.277964
ACSF2	1.05712	0.308501	0.0893334	-3.3283	0.0918696	0.0131914	7.81057	1.40111e-06	2.28325e-08	3.33755	0.366757	0.070715	-0.709268	0.534819	0.335854	-0.157083	0.996081	0.686076	0	1	1	6.6566	0.062784	0.0125821	-0.456442	0.468935	0.33665	2.11972	0.472739	0.188891	-5.69632	0.00011146	1.25618e-05	-9.99415	0.00617842	0.00033922	-0.0027112	1	0.995361	-1.42557	0.00164802	3.19103e-06	0.70475	0.499062	0.0923297	0	1	1	0.300341
ACSF3	-1.20686	0.308559	0.0934788	-2.87107	0.0236526	0.000878956	-1.1087	0.537913	0.413568	-0.12625	1	0.865643	-1.29325	0.146801	0.0245374	1.24703	0.720765	0.153975	1.19464	0.75464	0.495642	4.2853	0.177888	0.0627785	1.20686	0.188351	0.0938417	2.01952	0.331385	0.0938991	-1.30503	0.390168	0.282197	-5.6159	0.0320868	0.0057906	-1.2587	0.000462463	7.47631e-06	-0.40021	0.526228	0.364624	-0.406362	0.71271	0.340389	-0.485617	0.582325	0.366001	0
ACSL1	-0.646966	0.486947	0.208876	-1.9234	0.113478	0.0194126	1.15786	0.208124	0.121733	-1.0398	0.623103	0.256615	-0.914585	0.188765	0.0405699	-0.1694	0.860651	0.527323	0.297519	0.966521	0.760513	3.2885	0.100369	0.0261392	0.300793	0.67665	0.533303	1.39938	0.184826	0.0306402	-2.45179	0.00260005	0.000641697	-2.807	0.052192	0.012114	-0.807537	0.00527695	0.000492062	-0.871	0.0296125	0.00363955	-0.332138	0.370605	0.0362428	-0.1861	0.548096	0.272671	-0.173086
ACSL3	1.18615	0.0617073	0.00494335	1.51372	0.240877	0.0741781	3.26967	0.000238704	1.92679e-05	1.9992	0.540696	0.169729	0.425762	0.280244	0.0861562	-0.70545	0.720765	0.151252	-1.76824	0.165039	0.0209159	-1.11955	0.524478	0.367478	-1.06478	0.029573	0.0075734	-0.453775	0.667171	0.454044	-0.89737	0.0790452	0.0396129	1.02825	0.106937	0.0361317	0.729917	0.0034973	0.000256034	0.18222	0.0886556	0.0232615	0.201353	0.404121	0.0464835	0.635967	0.0690333	0.00651751	0.0606858
ACSL4	0.441534	0.477761	0.20215	-3.05123	0.324401	0.121638	3.1401	0.000538404	5.75222e-05	-5.12625	0.623103	0.255259	-0.613913	0.210325	0.0497784	-0.652967	0.720765	0.166433	-0.0325972	1	0.962934	1.1126	0.516349	0.357402	-0.891463	0.0827431	0.0294818	1.26123	0.355198	0.108151	-2.25703	0.000932999	0.00018444	-0.9762	1	0.831385	-0.191734	0.194069	0.0953498	-1.61227	0.165171	0.0611154	0.28349	0.499466	0.0969391	-1.66328	0.402784	0.155047	-0.224964
ACSL5	0.944811	0.365465	0.131024	0.987	0.552562	0.362553	-4.83024	0.00720569	0.00171088	0	1	1	0.280169	0.742415	0.544713	0	1	1	-1.4222	0.569826	0.240608	-7.973	0.00441485	2.12288e-05	-0.739003	0.327243	0.193076	-4.04558	0.0174283	4.64506e-05	6.71986	0.000405723	6.53445e-05	1.974	0.511655	0.364754	0.546026	0.103319	0.0379777	0.3948	0.526228	0.364626	0.155807	0.827858	0.476832	-1.99967	0.233826	0.0592666	0.102904
ACSL6	1.33202	0.484134	0.206712	-1.66928	0.316176	0.117048	6.30598	0.000515927	5.42957e-05	3.65985	0.427472	0.100878	-0.0850266	1	0.926264	-0.67825	0.720765	0.266133	-1.49012	0.736632	0.475485	1.53105	0.516778	0.35988	-0.450475	0.781641	0.640574	1.57965	0.475662	0.191709	-3.64193	2.14568e-06	8.80688e-08	-6.9984	0.0147324	0.00158071	0.481794	0.427101	0.267117	-1.07466	0.0246221	0.00266647	0.391308	0.614756	0.170636	-0.6025	0.110014	0.0152388	0.440775
ACSM3	0.181041	0.57268	0.309395	2.88738	0.0242248	0.000938959	-2.08756	0.180781	0.10245	3.5523	0.0131128	0.000119323	-0.251039	0.534819	0.313764	-1.43638	0.129845	0.00151651	-0.650958	0.323198	0.0747023	-4.2079	0.0115343	0.000471668	-0.553311	0.00621693	0.000886622	-2.46895	0.169988	0.0262386	2.44964	0.114792	0.0619766	2.22245	0.0468506	0.0103107	-0.0782071	0.746101	0.606857	0.29312	0.142966	0.0486316	-0.0962923	0.830602	0.480526	0.522283	0.160361	0.029985	-0.186135
ACSM4	0.691458	0.57268	0.335705	0	1	1	1.04201	0.534547	0.409987	0	1	1	-1.11469	0.280244	0.0916247	-1.30797	0.395138	0.015639	-1.14878	0.606009	0.337156	0	1	1	-1.77591	0.00290893	0.000296556	0	1	1	0.340911	0.88404	0.811469	0	1	1	-0.392229	0.514826	0.381807	-0.78478	0.0688746	0.0154826	0.0780451	1	0.895648	0	1	1	-0.542224
ACSS2	0.530857	0.883111	0.685532	1.65298	0.552562	0.313785	1.15047	0.596275	0.470636	4.15855	0.620072	0.231025	-0.401031	0.843275	0.65551	-0.186733	1	0.84907	-3.92151	0.3643	0.110383	-4.2217	0.412007	0.221082	-1.75767	0.257313	0.142341	-2.29478	0.498903	0.209092	-0.0887517	0.996319	0.949887	-0.8526	0.121499	0.0435405	-0.0282754	1	0.950825	0.54915	0.0598666	0.012286	-0.953266	0.540346	0.125447	-0.30525	0.212599	0.0496365	-0.613407
ACSS3	-0.186862	1	0.877816	2.59085	0.200086	0.0539595	-0.61203	0.79794	0.707829	-1.65505	0.623103	0.364627	0.753094	0.534819	0.331488	0.0165	1	0.982851	-1.51522	0.715833	0.451638	-3.7142	0.249862	0.103811	-0.977806	0.468935	0.305317	-2.79882	0.232617	0.047671	0.238306	0.943315	0.881538	6.83675	0.0014882	2.05085e-05	0.377112	0.526805	0.392817	1.04624	0.14615	0.0505049	-0.629649	0.71271	0.338406	0.489167	0.03042	0.00130418	-0.582334
ACTA1	-0.889828	0.57268	0.335506	0	1	1	0.376816	0.879873	0.80416	1.9865	0.623103	0.364585	-0.871636	0.42294	0.193595	-0.788383	0.720765	0.36534	1.77966	0.606009	0.336802	0	1	1	0.889828	0.468935	0.336125	0	1	1	-2.15647	0.164637	0.0984503	-1.9865	0.511655	0.364753	-0.878913	0.00408006	0.000322502	-0.47303	0.526228	0.364601	0	1	1	0	1	1	0
ACTA2	0.0590986	1	0.935828	0	1	1	0.16986	0.970688	0.911627	0	1	1	0.331828	0.534819	0.337	0	1	1	-0.0504796	1	0.971691	0	1	1	-0.0500157	1	0.945237	0	1	1	-0.0516628	1	0.973422	0	1	1	0.222736	0.464095	0.335719	0	1	1	0.0225725	1	0.964365	0	1	1	0.00454145
ACTB	-0.298379	0.0333462	0.00173689	0.119025	1	0.860336	3.83272	0.000309678	2.73314e-05	3.48255	0.388216	0.0817996	-0.187125	0.133998	0.0199078	-0.9136	0.720765	0.150147	0.533091	0.0592804	0.00319605	1.5917	0.502672	0.295682	0.5189	0.0122093	0.00219976	0.185825	0.995065	0.801997	-4.42948	7.03948e-05	7.02769e-06	-3.2445	0.0102028	0.000839825	-0.231626	0.00753431	0.000884702	-0.50055	0.100266	0.0283956	-0.0212224	0.79884	0.43754	0.609917	0.05837	0.00448487	0.110261
ACTBL2	0	1	1	0	1	1	0.792722	0.529304	0.400195	0	1	1	0	1	1	0	1	1	0	1	1	0	1	1	0	1	1	0	1	1	-0.792722	0.517558	0.399907	0	1	1	0	1	1	0	1	1	0	1	1	0	1	1	0
ACTC1	0	1	1	-1.04655	0.552562	0.362531	6.49891	0.000100682	6.10287e-06	2.93085	0.623103	0.254133	-0.48687	0.534819	0.336215	-0.627567	0.992149	0.680946	0	1	1	-1.46355	0.674936	0.51265	0	1	1	1.04655	0.566886	0.355681	-6.49891	6.31587e-05	6.06962e-06	-5.02395	0.0363533	0.00697888	-0.292122	0.464095	0.335346	-0.79516	0.526228	0.364565	0	1	1	-1.18555	0.082486	0.00920838	0
ACTG1	-0.0791691	0.924415	0.736825	-0.68725	0.795514	0.579085	4.88726	6.88624e-07	9.12432e-09	3.3966	0.612366	0.223559	-0.293737	0.552526	0.354228	-0.79005	0.722444	0.367554	-1.08304	0.282862	0.0582871	2.1675	0.549434	0.390696	-1.20318	0.0108437	0.001878	0.76445	0.765463	0.552855	-5.0456	9.39097e-08	1.94513e-09	-4.7711	0.0365432	0.00703176	-0.20791	0.420138	0.261643	-0.74893	0.0888614	0.0233657	-0.413794	0.282234	0.0180469	0.264333	0.582325	0.313844	-0.641174
ACTG2	0	1	1	-1.18185	0.552562	0.362494	2.81014	0.189423	0.108819	5.25535	0.446712	0.111134	-0.618589	0.534819	0.335956	0.7879	0.720765	0.36534	-0.906948	0.606009	0.337523	2.3637	0.516349	0.359148	-2.22098	0.0716865	0.0243413	1.18185	0.566886	0.355584	-2.81014	0.178558	0.108818	-7.61905	0.0067391	0.000397716	-0.371153	0.464095	0.335149	0	1	1	-0.302316	0.71271	0.340507	0	1	1	-1.11049
ACTL6A	0.126963	0.345853	0.119652	0.44725	0.552562	0.317216	2.39124	0.0196925	0.0062544	-0.7624	0.425832	0.0999726	-0.0156206	1	0.867463	-0.1874	0.720765	0.19437	-0.44698	0.371347	0.114158	-0.25865	0.648668	0.48621	-0.922031	0.000826387	3.7785e-05	0.0971	0.792484	0.579879	-2.13732	0.0282076	0.0116057	1.6569	0.224734	0.104491	0.041413	0.582867	0.445317	0.06646	0.866083	0.659059	-0.0643511	0.769224	0.401842	0.21195	0.645085	0.425922	-0.397534
ACTN1	-0.312636	0.41355	0.160482	-1.64245	0.269056	0.0892892	1.23174	0.0191027	0.00602086	0.17325	1	0.869525	-0.012449	1	0.924124	-0.38625	0.720765	0.338114	0.214151	0.842981	0.596207	1.5611	0.393001	0.205478	1.275	0.00841847	0.00132252	1.1914	0.54532	0.24859	-1.85701	0.000503882	8.61419e-05	-3.45815	0.107251	0.0362459	-0.132524	0.0105981	0.00146152	-0.88873	0.0856566	0.0221577	-0.13704	0.275619	0.0164758	-0.5746	0.378603	0.139194	0.481184
ACTN2	0.252507	0.943659	0.761567	0	1	1	-1.74702	0.118899	0.0584173	0	1	1	-1.13143	0.167848	0.0324142	0	1	1	0.877459	0.839041	0.591137	-4.2201	0.111081	0.0305166	0.0109389	1	0.988095	-1.94815	0.0772926	0.00503237	2.25203	0.0640714	0.0310209	0	1	1	-0.577855	0.190098	0.0863738	0	1	1	0.460824	0.81016	0.455175	-1.4067	0.169386	0.032824	0.131723
ACTN3	0	1	1	-1.31577	0.552562	0.362468	0.76385	0.529304	0.398846	-2.63155	0.623103	0.364544	0	1	1	0.877183	0.720765	0.365329	0	1	1	2.63155	0.516349	0.359126	0	1	1	1.31577	0.566886	0.355517	-0.76385	0.517558	0.398524	0	1	1	0	1	1	0	1	1	0	1	1	0	1	1	0
ACTN4	0.105538	0.685463	0.454696	-0.43525	0.552562	0.295209	1.77785	0.000481535	4.94296e-05	0.7964	0.863283	0.598749	0.187123	0.534819	0.314545	0.504517	0.652483	0.0807902	-0.301747	0.780431	0.524467	-1.17335	0.298319	0.136417	1.92801	0.00135184	8.72952e-05	-0.133175	1	0.818269	-1.56677	0.000533145	9.22813e-05	-1.6669	0.51028	0.302391	0.154489	0.295241	0.167338	0.12861	0.42697	0.229162	-0.0302237	1	0.835117	-0.681283	0.153685	0.0278534	1.01677
ACTR10	0.296948	0.631496	0.39671	0.696625	0.399457	0.169702	0.715969	0.201396	0.116985	-0.7751	0.29479	0.0426821	-0.505082	0.207232	0.0483601	0.0212833	1	0.823135	0.216303	0.934234	0.71739	0.26925	0.483351	0.27944	-1.59788	0.00896798	0.00145323	-0.143	0.85472	0.64343	-0.122073	0.849417	0.769921	2.16835	0.187053	0.080442	-0.18427	0.270703	0.15042	0.29142	0.347472	0.174503	0.270067	0.645169	0.193669	0.554167	0.371152	0.134193	-0.650466
ACTR1A	0.109602	0.57268	0.320921	-0.876975	0.157022	0.0354819	1.93089	0.00393736	0.000786153	0.99135	0.519199	0.157102	-0.11408	0.864611	0.682553	0.167217	0.720765	0.334176	-1.14928	0.0676981	0.00413454	0.8303	0.327824	0.156548	-0.853313	0.00291916	0.000299596	0.279275	0.566886	0.313498	-1.71169	0.00603754	0.00180041	-2.7453	0.0265511	0.00436116	-0.0246069	0.987098	0.881612	-0.25046	0.0125966	0.000779261	-0.310023	0.207479	0.00838267	-0.307883	0.020368	0.000572394	-0.371855
ACTR1B	-1.13126	0.502298	0.220549	0.058825	1	0.970456	1.28518	0.138387	0.0735141	-0.29775	1	0.91843	-0.290635	0.460086	0.219567	0.219517	1	0.807717	1.6039	0.569072	0.239901	2.20305	0.516349	0.359166	0.0424374	0.98325	0.872436	1.10153	0.566886	0.355637	-3.5477	0.0137362	0.00499993	0.4154	1	0.889923	-0.626884	0.211531	0.109503	0.15524	0.993372	0.781999	-0.21954	1	0.744437	0.773567	0.582325	0.365948	-0.54441
ACTR2	-0.884691	0.0924731	0.00979516	-0.1645	0.727025	0.516259	2.01187	0.128924	0.064413	0.10345	1	0.856849	0.0437054	0.859485	0.675833	-0.3877	0.725868	0.370728	1.04042	0.119732	0.0114972	-0.1064	0.976435	0.815455	0.186135	0.292648	0.167673	-0.004125	1	0.983856	-3.78126	0.00859403	0.00285464	-0.43245	0.595621	0.435785	-0.327653	0.0418327	0.010815	-0.29842	0.477755	0.265803	-0.242986	0.522359	0.1138	-0.145133	0.582325	0.317251	-0.349278
ACTR3	-0.0838077	0.879333	0.681441	0.056875	1	0.832149	2.3715	0.0180213	0.00562925	-0.61235	0.473137	0.126268	0.045942	0.980782	0.834546	0.0907167	0.844855	0.508894	-0.646024	0.352248	0.102647	-0.4396	0.462144	0.261593	-0.381063	0.135506	0.0573309	-0.05875	0.941252	0.738265	-2.53912	0.00998806	0.00342874	0.7261	0.370997	0.200401	-0.00595785	1	0.962126	0.07718	0.67265	0.489121	-0.271213	0.337662	0.0286185	-0.108617	0.750066	0.526108	-0.232435
ACTR3B	0.0777734	0.842986	0.635004	-0.19255	1	0.897857	-0.432346	0.408645	0.285447	2.002	0.709953	0.447625	0.524873	0.599858	0.400057	0.772267	0.720765	0.365342	0.0973745	1	0.878605	-3.03955	0.459479	0.259077	0.578455	0.0410432	0.0117141	-2.04985	0.429359	0.157382	0.587893	0.230875	0.147136	-2.3871	0.511655	0.315852	0.346033	0.48804	0.356925	0.38634	0.526228	0.364629	0.0843071	0.982314	0.688114	-1.14155	0.422653	0.169495	0.328114
ACTR5	-0.220966	0.969562	0.802258	-2.7107	0.014752	0.000316909	2.55351	0.121158	0.0596932	-3.3619	0.568465	0.189604	-0.976305	0.534819	0.292464	0.282817	0.567323	0.0482961	1.46741	0.606009	0.336921	5.4214	0.00910944	0.000284412	0.277264	0.873517	0.745735	2.7107	0.0223594	0.00030984	-2.99544	0.0439135	0.0198367	-2.0595	0.511655	0.364748	-0.67417	0.340764	0.200768	-0.91459	0.00756241	0.000314371	0.341827	0.71271	0.340449	0	1	1	0.0281493
ACTR6	0.25185	0.683696	0.453056	-0.636525	0.49185	0.236037	-0.948377	0.133644	0.0673412	-0.102	1	0.913556	0.166092	0.585303	0.385883	0.0555833	1	0.866901	-0.453182	0.677834	0.410407	-1.8788	0.287677	0.128676	-1.49859	0.0135794	0.00255623	-0.283725	0.890854	0.681641	1.45208	0.0163673	0.00613212	-1.17105	0.109855	0.0375274	0.200395	0.133997	0.0540702	-0.22126	0.213586	0.0886062	0.0168392	1	0.895816	-1.05062	0.0512205	0.00349869	-0.623369
ACTR8	-0.51919	0.0880169	0.00895442	1.29717	0.230055	0.0686559	-0.694105	0.166657	0.0920078	1.0643	0.589929	0.205972	0.0464469	0.848046	0.662079	-0.441867	0.720765	0.124567	1.13819	0.150198	0.0176596	-0.5361	0.586749	0.425854	0.0472093	0.835975	0.703246	-0.689	0.48968	0.202064	-0.344276	0.474868	0.356182	1.53005	0.26891	0.132073	-0.179808	0.0383959	0.00956974	0.25375	0.331806	0.163653	0.0332698	0.982314	0.688049	0.686083	0.24645	0.0650095	-0.235991
ACVR1	1.45186	0.0610517	0.00482528	1.73875	0.189953	0.0496146	1.10806	0.0360022	0.0131531	-1.12205	0.623103	0.333215	0.455032	0.284529	0.101845	-0.2769	0.791187	0.448412	-0.61173	0.634782	0.364666	-0.47015	0.771633	0.6064	-0.432832	0.329823	0.194875	-0.52225	0.566886	0.330069	1.79567	7.28472e-05	7.36682e-06	4.59955	0.062497	0.0157766	0.853764	0.00240512	0.000134981	0.52936	0.149183	0.0522774	0.763998	0.0488217	0.00033555	1.00245	0.142111	0.024543	0.509515
ACVR1B	1.17612	0.504454	0.222032	0.936525	0.789533	0.573332	-0.138531	0.979172	0.922131	-3.20875	0.623103	0.364526	-0.00226175	1	0.997731	1.06958	0.720765	0.365313	-2.43964	0.503979	0.195063	-2.6793	0.592227	0.431408	0.0154131	1	0.985268	-1.52775	0.587364	0.375631	2.49077	0.0977424	0.051186	5.0818	0.0134163	0.00137003	0.469091	0.3814	0.230983	1.01636	0.0170773	0.00136676	-0.0291321	1	0.892968	-0.26875	0.311215	0.0972605	0.595766
ACVR1C	0	1	1	0	1	1	0.699667	0.680374	0.572214	0	1	1	-0.618589	0.534819	0.335956	0	1	1	0	1	1	0	1	1	0	1	1	0	1	1	-0.699667	0.670874	0.572118	0	1	1	-0.371153	0.464095	0.335149	0	1	1	0	1	1	0	1	1	0
ACVR2A	-0.636765	0.0822272	0.00785203	-0.9764	0.31967	0.119122	-0.0622462	0.972097	0.913617	-2.07805	0.524267	0.159538	-0.42592	0.0656468	0.00406418	0.354817	0.720765	0.314792	1.07295	0.133665	0.0142819	0.01505	1	0.986768	0.975229	0.00527771	0.000704839	0.6255	0.566886	0.331581	-1.21128	0.0978823	0.0512891	0.12525	1	0.861379	-0.510258	0.00149659	5.61849e-05	-0.17767	0.12871	0.041332	-0.0668589	0.78837	0.425812	-0.645917	0.0488527	0.00315205	0.169232
ACVR2B	-1.04989	0.0832801	0.00800965	-1.73117	0.700604	0.492429	-1.49073	0.0927893	0.0424453	0.5637	0.572439	0.192586	-0.606595	0.125733	0.0175354	0.0877667	0.82902	0.490582	1.82542	0.164204	0.0206075	2.5825	0.264016	0.112647	1.44954	0.0112999	0.00198858	1.6696	0.121176	0.01294	-0.609045	0.454782	0.338801	-4.02605	0.593441	0.434054	-0.783912	0.00148064	5.51083e-05	-0.63981	0.712848	0.523699	-0.0914509	0.794861	0.43284	-0.293283	1	0.858735	0.199826
ACY1	0	1	1	0	1	1	0.696867	0.680374	0.572222	0	1	1	-0.45873	0.534819	0.336301	0	1	1	0	1	1	-1.89845	0.516349	0.359212	-1.87081	0.000239694	4.63075e-06	0	1	1	-0.696867	0.670874	0.572125	0	1	1	-0.275238	0.464095	0.335411	0	1	1	0	1	1	-0.632817	0.582325	0.365965	-0.935404
ACYP1	0.810821	0.128469	0.0175994	0.9582	0.130889	0.025388	2.78017	0.000491206	5.09833e-05	2.10535	0.242027	0.0283464	-0.577622	0.314913	0.123812	-0.183717	0.745486	0.395273	-1.33923	0.211767	0.0338064	-1.8128	0.0439002	0.00696011	-1.52655	0.00799178	0.00123444	-0.16795	0.686263	0.47289	-1.15853	0.0266596	0.010851	-0.18895	0.944651	0.743593	-0.0222449	1	0.899443	0.27305	0.27206	0.124283	0.0941366	0.71271	0.249711	0.0345333	1	0.781049	-0.357863
ACYP2	0.588866	0.550554	0.25616	3.35323	0.0814249	0.010454	-4.02197	0.000719522	8.49816e-05	0	1	1	1.43974	0.0614386	0.00351576	0	1	1	0.0414801	1	0.964009	-5.72185	0.0115343	0.000467904	-1.30368	0.0714835	0.0242179	-2.70892	0.0677605	0.0038552	5.1997	2.59887e-05	1.96123e-06	6.70645	0.0483306	0.0107908	1.09939	0.00223058	0.000119813	1.34129	0.0557608	0.0107706	0.406404	0.502664	0.101481	0.3282	0.618337	0.401128	-0.357405
ADA	0.573545	0.531037	0.24077	-1.60098	0.552562	0.311768	1.08628	0.280081	0.175658	2.0143	0.274935	0.0369526	1.40929	0.0407872	0.00142873	-0.602183	0.56922	0.0498046	-1.04373	0.51871	0.204769	-0.417	0.547222	0.388706	-1.03691	0.0715394	0.0242469	0.611475	0.34687	0.103279	0.0608095	0.98644	0.936187	-5.21625	0.297257	0.150643	1.07499	0.00464502	0.000393334	-1.0017	0.329199	0.161681	0.0344517	1	0.886209	-1.20632	0.538688	0.265027	-0.231683
ADAD1	0.665651	0.339951	0.116156	3.8157	0.208065	0.0575927	-7.98532	0.000529698	5.61484e-05	-2.4808	0.623103	0.364551	0.581195	0.228825	0.0583482	-0.788817	0.738297	0.385565	-0.849724	0.57841	0.247027	-7.6247	0.161934	0.0545287	-0.334332	0.47316	0.34035	-3.58902	0.279292	0.068632	9.31662	9.83921e-05	1.077e-05	10.1122	0.00715589	0.000446872	0.614977	0.00831286	0.00102297	1.05299	0.0257085	0.00286607	0.160526	0.64837	0.19616	0.00223333	1	0.988059	0.165659
ADAD2	1.36507	0.472442	0.198194	0	1	1	-1.85225	0.135848	0.0694504	0	1	1	-0.0360512	1	0.967448	0	1	1	-2.46852	0.551974	0.2287	-1.5215	0.516349	0.359312	-1.10881	0.419058	0.264671	0	1	1	4.5824	6.31819e-07	1.93414e-08	0	1	1	0.524399	0.384214	0.233156	0	1	1	0.0872102	1	0.733611	-0.507167	0.582325	0.365994	0.12813
ADAL	0.499282	0.448064	0.181211	-0.29085	0.781685	0.565073	-0.252755	0.685539	0.582228	0.2433	0.952804	0.692764	0.14547	0.760885	0.564338	0.224217	0.72124	0.366167	-1.31094	0.344978	0.0932337	-0.8691	0.363554	0.183355	-0.857871	0.0716169	0.0243046	-0.312125	0.849429	0.638042	1.25132	0.0261504	0.0106079	-0.825	0.582457	0.424158	0.286994	0.164042	0.0712029	0.01819	1	0.927523	-0.104124	0.903057	0.578184	-0.4836	0.456084	0.197271	-0.179295
ADAM10	-0.405816	0.468905	0.195709	1.28402	0.106033	0.0172922	0.442127	0.520755	0.388425	1.04885	0.623103	0.250133	0.6969	0.0807024	0.00632984	0.07235	0.988962	0.674845	0.254728	0.874072	0.637916	-2.74215	0.073081	0.0161388	0.0328275	0.994711	0.88609	-1.16698	0.293046	0.074175	-1.25376	0.0463289	0.0211218	1.5192	0.194642	0.085434	0.255814	0.0489628	0.0134599	0.55702	0.0108364	0.000595786	-0.185635	0.711534	0.241678	-0.0580333	0.594631	0.37769	-0.186494
ADAM11	-0.622002	0.725068	0.498436	-0.773	0.552562	0.362676	-2.50999	0.0102691	0.00277621	0.3593	1	0.883524	0.836665	0.283032	0.099491	-0.0957667	1	0.904674	0.78369	0.932596	0.715451	-0.22695	1	0.922122	-0.478883	0.612875	0.471324	0.773	0.566886	0.356052	1.26599	0.126279	0.0704002	-1.9053	0.511655	0.36476	0.253198	0.464095	0.335517	-0.36666	0.526228	0.364639	-0.153438	1	0.828847	-0.590983	0.582325	0.365973	-0.550443
ADAM12	0.706177	0.655091	0.422626	-0.663175	0.96198	0.738635	-2.8365	0.0581407	0.0238118	-3.3782	0.623103	0.364523	0.653309	0.567889	0.369406	1.12607	0.720765	0.36531	-1.87276	0.606009	0.293218	-1.3771	0.850901	0.685023	-1.11504	0.365944	0.222815	-0.38335	1	0.821397	4.24886	0.000519674	8.93956e-05	2.05185	0.511655	0.364749	0.674456	0.115041	0.0439508	0.41037	0.526228	0.36462	-0.153467	0.691271	0.226345	-0.90115	0.532775	0.260875	-0.204433
ADAM15	-0.585045	0.57268	0.335904	0	1	1	-0.576246	0.732766	0.633107	0	1	1	0.39003	0.534819	0.336596	0	1	1	-0.0235896	1	0.988567	0	1	1	0.585045	0.468935	0.336371	0	1	1	-0.593844	0.670874	0.572461	0	1	1	0	1	1	0	1	1	-0.397893	0.71271	0.340395	0	1	1	0
ADAM17	0.876609	0.424983	0.167119	-1.88003	0.343306	0.13379	1.98466	0.0446545	0.0171824	-3.1165	0.623103	0.281493	-0.404543	0.534819	0.314372	1.15047	0.720765	0.199989	-0.857097	0.756053	0.49703	-1.9524	0.16804	0.0575435	-1.10775	0.186276	0.0896502	-1.0176	0.278657	0.0683698	-0.231441	0.723948	0.632269	-0.64355	1	0.831556	0.107918	0.409976	0.253374	-0.06173	1	0.910658	0.298707	0.661193	0.205487	-1.90415	0.221509	0.0534355	-0.11557
ADAM19	-0.226061	0.403159	0.153441	1.16515	0.460954	0.213348	-0.944222	0.487775	0.356991	1.9609	0.623103	0.288335	0.486289	0.137271	0.0207913	0.0458667	1	0.93209	0.0579271	0.996307	0.810564	-3.09575	0.282057	0.125092	0.375617	0.0820808	0.0291521	-1.42305	0.458312	0.177748	0.4921	0.717735	0.625422	0.3694	0.753629	0.572112	0.201349	0.145657	0.0604932	0.49358	0.115135	0.0352102	-0.131399	0.51469	0.10845	-0.25515	0.340568	0.114345	0.0747778
ADAM21	0.567333	0.57268	0.335948	0	1	1	1.32902	0.419188	0.295079	0	1	1	-0.499256	0.534819	0.336182	0	1	1	0	1	1	0	1	1	0	1	1	0	1	1	-0.194357	0.947474	0.886652	0	1	1	-0.0726205	0.955751	0.844251	0	1	1	0.378222	0.71271	0.340411	0	1	1	0.283666
ADAM22	0.607843	0.706983	0.478177	0	1	1	-0.813231	0.4882	0.357414	0	1	1	0.39003	0.534819	0.336596	0	1	1	-1.38762	0.699432	0.433763	0	1	1	-1.12314	0.226728	0.120909	0	1	1	2.02892	0.0777659	0.0388415	0	1	1	0.477155	0.193795	0.0950526	0	1	1	-0.0573126	1	0.92213	0	1	1	-0.257647
ADAM23	-0.659404	0.762307	0.537481	1.2831	0.552562	0.293011	-2.88208	0.00844954	0.00212011	-2.13865	0.623103	0.364572	-0.0203641	1	0.976476	0.712883	0.720765	0.365353	-0.340538	1	0.873264	-2.0919	0.570896	0.410641	-0.416858	0.71119	0.567404	-0.2402	1	0.884786	1.56327	0.126232	0.0696982	4.70485	0.00645668	0.00036974	-0.27598	0.669974	0.530438	0.94097	0.00834164	0.00036906	-0.553115	0.824028	0.470336	0.1581	0.892691	0.661089	-0.538131
ADAM28	0.760831	0.57268	0.335618	-1.06927	0.552562	0.362524	0.882821	0.529304	0.398485	-2.13855	0.623103	0.364572	0	1	1	0.0348	1	0.971747	0	1	1	2.13855	0.516349	0.359174	-0.622366	0.468935	0.336321	-0.2683	1	0.873104	0.638841	0.71294	0.620809	0	1	1	0.304332	0.464095	0.335305	-0.40683	0.526228	0.364621	0.507221	0.71271	0.340336	0	1	1	0.0692324
ADAM32	-0.609887	0.57268	0.335848	0	1	1	0.402777	0.839775	0.755811	0	1	1	0.406592	0.534819	0.336511	0	1	1	0.0671088	1	0.967615	-1.67125	0.516349	0.359264	0.116326	0.98985	0.880327	-0.8257	0.566886	0.355951	-1.62255	0.262682	0.171768	0	1	1	0	1	1	0	1	1	-0.384222	0.71271	0.340406	-0.557083	0.582325	0.36598	-0.246781
ADAM7	0	1	1	-0.8094	0.552562	0.362648	0	1	1	0.9615	1	0.754333	0	1	1	-0.0479667	1	0.952009	0	1	1	1.6188	0.516349	0.359279	0	1	1	0.8094	0.566886	0.35598	0	1	1	-2.5803	0.511655	0.364722	0	1	1	-0.35254	0.526228	0.364646	0	1	1	0	1	1	0
ADAM8	-1.3735	0.308501	0.0891389	-1.94295	0.307491	0.111528	-0.338188	0.924393	0.854845	0.497	0.864937	0.600292	-1.29793	0.168285	0.032537	-0.1407	0.976426	0.659824	2.747	0.344978	0.089983	5.4209	0.0592887	0.011494	1.3735	0.186276	0.0895195	2.71045	0.112772	0.0109835	-2.40881	0.269054	0.177901	-4.3829	0.165941	0.0679024	-1.32816	8.98739e-05	3.28507e-07	-0.8616	0.183446	0.0712829	0	1	1	0.511667	0.582325	0.365993	0
ADAM9	-0.921969	0.308501	0.0836973	1.01602	0.166556	0.0396731	3.80491	0.00306198	0.000570798	1.9935	0.251592	0.0303473	-0.0252533	0.999923	0.861624	-0.24225	0.791187	0.448341	2.52963	0.0725228	0.00466765	-1.43605	0.227439	0.0904943	0.677945	0.0159239	0.00322795	-0.691975	0.207807	0.0382478	-5.64885	0.000381112	6.03807e-05	0.03855	1	0.955862	-0.38394	0.190098	0.0867284	0.26106	0.486382	0.271932	0.228566	0.846644	0.499399	0.198667	0.693522	0.472189	-0.122012
ADAMTS1	-4.23362	0.01957	0.000633359	-1.64748	0.552562	0.362428	-4.85542	0.0149254	0.00447466	4.13255	0.623103	0.303429	0.45107	0.534819	0.315907	-1.43503	0.720765	0.268095	9.54116	0.000517477	7.56802e-07	3.29495	0.516349	0.359092	3.59177	0.011799	0.00210877	1.64748	0.566886	0.355415	-3.61182	0.0632786	0.0305888	-7.4275	0.056392	0.0135827	-1.42281	0.0306383	0.00696221	-1.52001	0.0194225	0.00170701	0.357974	0.71271	0.340431	0	1	1	-0.320923
ADAMTS10	0	1	1	0	1	1	0	1	1	0	1	1	-0.48687	0.534819	0.336215	0	1	1	0	1	1	0	1	1	-0.517049	0.468935	0.336493	0	1	1	0	1	1	0	1	1	-0.292122	0.464095	0.335346	0	1	1	0	1	1	0	1	1	-0.258525
ADAMTS12	0.161501	0.642214	0.408364	2.08395	0.501963	0.244058	-6.19628	0.000575144	6.29364e-05	-3.03705	0.623103	0.36453	0.193748	0.818109	0.628035	1.01235	0.720765	0.365317	-0.727975	0.27546	0.0553353	-4.14235	0.442815	0.245619	-0.658885	0.0065951	0.000960238	-1.584	0.566886	0.348203	6.51928	0.000295616	4.37165e-05	7.20495	0.00562816	0.000291865	0.180849	0.608777	0.469485	1.44099	0.00728055	0.000291067	-0.134991	0.718111	0.345948	0.00851667	1	0.960719	-0.248692
ADAMTS14	0.834737	0.57268	0.335547	1.1006	0.552562	0.362515	0.369718	0.680374	0.574959	0	1	1	0	1	1	0	1	1	-1.57493	0.606009	0.336872	-3.37935	0.0592887	0.0115038	-1.49823	0.000254149	5.28347e-06	-1.02615	0.566886	0.355699	1.29976	0.342696	0.239094	2.2012	0.511655	0.364739	0.333895	0.464095	0.335224	0.44024	0.526228	0.36461	0.0315146	1	0.966875	-0.392717	0.844611	0.614807	-0.331745
ADAMTS17	1.60903	0.29825	0.0778557	2.46145	0.347075	0.136298	-0.307897	0.922227	0.85214	-0.04755	1	0.988127	0.967914	0.282336	0.0982757	0.763333	0.720765	0.365344	-2.97573	0.345672	0.0966362	-3.10865	0.439875	0.243486	-1.02231	0.352396	0.211808	-2.13868	0.40975	0.143393	3.52596	0.0660559	0.0321728	4.97045	0.268219	0.131597	1.22436	0.000375884	4.98049e-06	1.44258	0.0489964	0.00877548	0.0807778	0.868053	0.529875	0.60475	0.42061	0.16777	0.29336
ADAMTS18	-0.017092	1	0.855162	1.17467	0.77841	0.56235	-4.0302	0.0292134	0.010182	-3.7695	0.623103	0.364516	0.8208	0.534819	0.290527	1.2565	0.720765	0.365304	-0.82474	0.214306	0.0345154	-2.25075	0.724665	0.560551	0.266669	0.0906519	0.0333835	-1.07038	0.800382	0.587731	3.99602	0.0264318	0.0107402	6.11885	0.0599731	0.014879	0.485643	0.463826	0.296478	1.22377	0.067284	0.0148532	-0.286308	0.387518	0.0406935	0.0328667	1	0.928236	0.124788
ADAMTS2	1.04995	0.308501	0.0904426	0.138325	1	0.912882	1.35883	0.397933	0.274191	-1.65505	0.623103	0.364627	-0.580974	0.534819	0.336012	0.551683	0.720765	0.365402	0	1	1	1.65505	0.516349	0.359269	0	1	1	-0.073975	1	0.95076	0.741066	0.672099	0.577364	1.9317	0.511655	0.364758	0.0713955	0.967458	0.858571	0.38634	0.526228	0.364629	0.699966	0.499062	0.093456	0.6439	0.582325	0.365963	0.524975
ADAMTS20	0.282797	0.96583	0.796891	0	1	1	-0.464324	0.851182	0.769081	0	1	1	-0.33532	0.851469	0.666353	-0.587567	0.720765	0.365387	-0.731502	0.955477	0.744631	-1.98975	0.516349	0.359196	-0.112872	1	0.914213	0	1	1	1.02992	0.586486	0.471573	0	1	1	-0.0880732	0.929331	0.8132	-0.35254	0.526228	0.364646	-0.0553028	1	0.925616	-0.66325	0.582325	0.36596	0.0849622
ADAMTS3	0.70063	0.605379	0.369693	-0.02795	1	0.984132	5.66525	0.000114705	7.26731e-06	-2.0298	0.623103	0.364581	0.317661	0.534819	0.337133	-0.63435	0.744184	0.393626	-3.81471	0.114209	0.0104799	-1.9444	0.540548	0.382771	-1.40901	0.0838475	0.0300349	-1.55048	0.492732	0.204347	-4.26399	0.00108682	0.000223276	1.9739	0.511655	0.364754	0.470848	0.190098	0.0890731	-0.39179	0.532557	0.37034	-0.804485	0.499062	0.0908117	-0.666767	0.583738	0.367413	-0.354188
ADAMTS4	0.319973	0.473162	0.198568	0.111475	1	0.94735	-5.45536	7.29926e-05	3.952e-06	-0.4645	1	0.873969	1.04563	0.231775	0.0598533	0.763333	0.720765	0.365344	-0.753919	0.601862	0.265594	-2.54215	0.516349	0.318147	0.522299	0.062439	0.0202884	-0.8196	0.703038	0.489466	6.09531	2.59922e-05	1.96545e-06	0.68745	1	0.825374	0.755367	0.102797	0.0376526	0.50259	0.526228	0.364595	-0.037991	1	0.876421	-0.773067	0.615196	0.398013	0.421136
ADAMTS5	-0.55193	0.57268	0.33599	0	1	1	-1.10386	0.135848	0.0715548	0	1	1	-0.163488	0.952089	0.797714	0	1	1	1.10386	0.606009	0.337207	0	1	1	0.55193	0.468935	0.336425	0	1	1	0	1	1	0	1	1	-0.318865	0.464095	0.335263	0	1	1	0	1	1	0	1	1	0
ADAMTS6	-1.51586	0.308559	0.093505	-1.06927	0.552562	0.362524	-2.02728	0.120753	0.0594386	2.9407	0.623103	0.326868	-0.466881	0.343811	0.142682	-0.60625	0.801766	0.46035	0.150521	1	0.897262	-0.2094	1	0.946693	1.0249	0.0914698	0.0337823	1.06927	0.566886	0.355662	-1.00445	0.514226	0.39217	-5.07925	0.139542	0.0535098	-0.886473	0.0755775	0.0248855	-0.79146	0.0902854	0.0239341	-0.960401	0.552413	0.13213	-0.78265	0.582325	0.365947	-0.24548
ADAMTS7	0.665438	0.666169	0.434685	1.45677	0.552562	0.362447	1.03363	0.567597	0.442425	0	1	1	0.371479	0.534819	0.336704	0	1	1	-2.38499	0.606009	0.282926	-3.91645	0.0271017	0.00277993	-1.44575	0.1099	0.0433257	-2.16115	0.027261	0.00049407	0.297249	0.897846	0.826741	2.91355	0.511655	0.364712	0.489063	0.192327	0.0934978	0.58271	0.526228	0.364582	-0.35137	0.942544	0.630222	-0.3343	0.967063	0.736087	-0.390154
ADAMTS8	-2.14608	0.0278307	0.00125068	0	1	1	-4.29217	3.4242e-06	6.69842e-08	0	1	1	1.43072	0.0382105	0.00127446	0	1	1	4.29217	0.035907	0.00128513	0	1	1	2.14608	0.00811879	0.00126133	0	1	1	0	1	1	0	1	1	0	1	1	0	1	1	0	1	1	0	1	1	0
ADAMTS9	0.124865	0.968433	0.800377	0.8361	0.552562	0.36263	-1.74962	0.381087	0.257843	0	1	1	0.292976	0.877763	0.699296	-0.535183	0.720765	0.365409	0.576817	0.780822	0.524968	-3.4693	0.0157858	0.00091958	-0.372628	0.55448	0.414424	-1.5376	0.119252	0.0125137	1.99935	0.280116	0.188266	1.6722	0.511655	0.364785	0.225732	0.743944	0.604695	0.01333	1	0.976999	0.275516	0.637701	0.18827	-0.599033	0.582325	0.340286	-0.123882
ADAMTSL1	0.259318	0.109044	0.0130794	-0.38725	1	0.853331	-6.72329	6.63539e-12	1.01057e-15	-3.33465	0.623103	0.364523	1.50611	0.279007	0.0836985	1.11155	0.720765	0.36531	-0.26289	0.717235	0.453228	-3.8176	0.516349	0.307727	-0.180014	0.0873132	0.0317212	-1.05113	0.791066	0.578541	7.24193	4.35254e-13	3.42091e-16	2.56015	0.511655	0.364723	1.00739	0.14775	0.0616227	0.51203	0.526228	0.364593	0.0852489	0.824028	0.470381	-1.5307	0.415897	0.164253	0.039652
ADAMTSL3	-0.760681	0.57268	0.335618	0	1	1	-0.735365	0.668213	0.542376	0	1	1	0.507121	0.534819	0.336162	-0.602767	0.720765	0.365382	1.52136	0.606009	0.336895	0	1	1	0.760681	0.468935	0.336194	-0.85155	0.566886	0.355908	-0.785998	0.517558	0.398654	0	1	1	0	1	1	-0.36166	0.526228	0.364641	0	1	1	0	1	1	0
ADAMTSL4	-1.50172	0.308559	0.0927862	-0.9379	0.552562	0.362574	3.43582	0.0103311	0.00279912	4.2386	0.438126	0.106195	1.00115	0.280244	0.0931256	-0.983383	0.720765	0.214887	3.00345	0.344978	0.0936567	1.8758	0.516349	0.359216	1.50172	0.187986	0.0931944	0.9379	0.566886	0.35579	-6.43927	1.12728e-06	4.06134e-08	-6.1144	0.00120364	9.7615e-06	0	1	1	-0.96519	0.0381059	0.00571937	0	1	1	0	1	1	0
ADAMTSL5	-0.286238	0.968828	0.801208	0	1	1	-0.806286	0.679594	0.554823	0	1	1	0.175476	0.969364	0.818999	0	1	1	1.89228	0.606009	0.336773	0	1	1	0.946142	0.468935	0.336103	0	1	1	0.23381	0.911165	0.841364	0	1	1	-0.00920985	1	0.980291	0	1	1	0.439936	0.71271	0.340367	0	1	1	0.329952
ADAP1	-0.372845	0.477523	0.201925	0.3689	1	0.807869	-4.2958	0.00700081	0.00164571	-1.74545	0.623103	0.364613	1.62942	0.199077	0.0448727	0.581817	0.720765	0.365389	0.488297	0.643979	0.374903	-2.8584	0.362518	0.182583	1.65155	0.00888183	0.00142913	-0.270575	1	0.848144	3.55011	0.013263	0.00480042	2.48325	0.511655	0.364725	0.828511	0.154863	0.066015	0.49665	0.526228	0.364596	-0.0857977	0.71271	0.261611	-0.706867	0.64786	0.429061	0.639353
ADAP2	-1.25183	0.309916	0.0962917	0	1	1	1.01577	0.529304	0.400382	1.8138	0.623103	0.364604	0.83455	0.281277	0.0966864	-0.535183	0.720765	0.365409	2.50365	0.345672	0.0971635	0	1	1	1.25183	0.191651	0.096672	0	1	1	-3.51942	0.0113611	0.00400132	-1.8138	0.511655	0.364769	0	1	1	-0.32111	0.526228	0.364667	0	1	1	0	1	1	0
ADAR	-0.738412	0.184621	0.0337413	-0.5303	0.850821	0.6306	-3.1719	0.000144503	9.90351e-06	-4.3108	0.62136	0.232524	0.654014	0.118956	0.015336	1.65292	0.720765	0.147152	0.870133	0.368747	0.112769	-2.05725	0.538784	0.381267	1.7339	0.0056693	0.000775363	-0.305225	0.994212	0.801154	1.69508	0.00282078	0.00070949	3.2502	0.383583	0.209113	0.097044	0.418454	0.260179	0.77963	0.196441	0.0786094	-0.20223	0.478137	0.0720919	-1.03928	0.0448014	0.00265765	0.497744
ADARB1	-0.653101	0.371234	0.134704	-1.61195	0.552562	0.362431	-4.13548	0.00237414	0.000407864	-3.2239	0.623103	0.364526	0.397242	0.72264	0.52338	1.07463	0.720765	0.365313	1.00905	0.846478	0.600488	-1.03895	0.911511	0.746715	2.28276	0.0094913	0.00156622	0.692375	0.913741	0.707433	2.82927	0.00935601	0.00315619	0	1	1	-0.0228954	1	0.945951	0	1	1	-0.0990501	1	0.867758	-1.42095	0.00399279	1.2492e-05	0.81483
ADAT1	-0.517839	0.73305	0.507865	-0.109225	0.714112	0.504479	-0.717344	0.559382	0.434616	-0.98715	0.350685	0.0640709	-0.316779	0.740444	0.542703	0.0914667	0.821282	0.481562	0.697367	0.87988	0.645303	-0.651	0.269627	0.116427	0.0544211	1	0.941906	-0.230775	0.566886	0.290908	-0.318333	0.646524	0.531221	0.7687	0.0772913	0.0222421	-0.397203	0.0304466	0.00689644	0.01119	1	0.796982	-0.11277	0.71271	0.321441	-0.289817	0.0388694	0.00207785	-0.231709
ADCK1	0.663456	0.208894	0.0418042	-1.40708	0.552562	0.352116	-2.89649	0.136215	0.0718624	-0.401	1	0.825386	1.64486	0.0157306	0.000212198	0.3969	0.782768	0.437222	-1.18493	0.385118	0.121582	-2.35525	0.356057	0.177404	-1.19781	0.0210273	0.0046964	-0.936725	0.547147	0.250657	4.2234	0.0317388	0.0133848	-2.41315	0.549193	0.395984	1.2523	4.78178e-05	9.48245e-08	-0.32469	0.699568	0.512104	0.0473274	1	0.755295	-1.72313	0.338475	0.112765	-0.267175
ADCK2	1.72879	0.308501	0.0898587	-3.39947	0.00582785	3.21274e-05	5.34709	0.00676889	0.00157264	-3.12095	0.692717	0.430232	-1.41633	0.280244	0.0894398	2.26632	0.0179077	2.65178e-05	-6.46342	0.00337445	1.3876e-05	1.3878	0.0602236	0.0117907	-2.3274	0.000244688	4.82593e-06	-0.021175	1	0.960778	-1.88951	0.350642	0.246026	-3.678	0.511655	0.364698	-0.158281	0.893566	0.770064	0	1	1	-1.00195	0.559351	0.13659	-1.80372	0.0165366	0.000397695	-0.299304
ADCK5	0.524033	0.732724	0.507417	-1.60448	0.108236	0.0179349	4.82962	0.00125155	0.00017784	2.6018	0.145804	0.0101259	-1.09936	0.160058	0.029462	0.252683	0.720765	0.321206	-0.0941425	1	0.953217	4.4757	0.0338231	0.00438371	-0.0894626	1	0.914442	1.8403	0.0654731	0.00358477	-3.78156	0.00436104	0.00121081	-5.81075	0.0223562	0.00329419	-0.450001	0.191826	0.0930655	-0.49018	0.152708	0.0543901	0.317974	0.892863	0.564464	0.42225	0.369331	0.132583	0.217285
ADCY1	0	1	1	0	1	1	3.57132	0.00606617	0.00136919	0	1	1	0	1	1	0	1	1	0	1	1	-1.63575	0.516349	0.359274	0	1	1	-1.88157	0.0442307	0.00146964	-3.57132	0.0047943	0.00136286	0	1	1	0	1	1	0	1	1	0	1	1	-0.54525	0.582325	0.365983	0
ADCY10	-0.0914014	1	0.90334	-1.19762	0.552562	0.36249	1.4997	0.529304	0.400066	-2.39525	0.623103	0.364555	0.39003	0.534819	0.336596	-0.70985	0.793227	0.450225	1.17009	0.606009	0.337134	2.39525	0.516349	0.359145	0.585045	0.468935	0.336371	1.19762	0.566886	0.355575	-1.68251	0.455404	0.339445	0	1	1	0.197458	0.464095	0.335961	-0.90496	0.103856	0.0299737	0.329096	0.71271	0.340466	0	1	1	0.246822
ADCY2	0.0247171	1	0.91748	0.84325	0.0945307	0.0138569	-1.00384	0.156802	0.0854935	-6.6511	0.00683632	1.0978e-05	0.243521	0.60386	0.403774	0.4557	0.596684	0.0561606	-0.879637	0.462599	0.165989	-1.5203	0.0364996	0.00498135	-0.0800197	0.7762	0.635051	-0.608075	0.436932	0.162277	1.05327	0.13669	0.0789046	8.3376	0.00551918	0.000282011	0.156	0.525386	0.391439	0.61072	0.0632435	0.0134613	-0.276734	0.682039	0.219948	0.0554	0.856286	0.625978	-0.0276513
ADCY3	0.194959	0.822509	0.609616	0.44665	0.991239	0.772339	-4.24076	0.0129042	0.00374587	2.1235	0.623103	0.275549	0.967523	0.310198	0.121061	0.561633	0.720765	0.365397	-0.707619	0.638189	0.368014	-4.66415	0.188972	0.0684397	-0.208467	0.725793	0.581983	-2.42943	0.266726	0.0631271	4.63068	0.00522478	0.00151269	-1.2302	0.832482	0.641161	0.658497	0.156762	0.0670405	0.51564	0.526228	0.364592	-0.1059	0.71271	0.305806	-1.25695	0.490278	0.22509	-0.00675376
ADCY4	-1.20686	0.308559	0.0934788	0	1	1	-2.41373	0.00917858	0.0024006	0	1	1	0.272756	0.864573	0.682402	0	1	1	2.41373	0.345388	0.0943324	0	1	1	1.20686	0.188351	0.0938417	0	1	1	0	1	1	0	1	1	-0.319091	0.464095	0.335262	0	1	1	0	1	1	0	1	1	0
ADCY5	-1.80624	0.231654	0.0501738	1.007	0.552562	0.362545	-4.39026	0.00132776	0.000192511	0	1	1	1.59061	0.0593445	0.00320538	0	1	1	0.703865	0.721364	0.458005	-3.8756	0.00441485	2.88025e-05	0.531286	0.464259	0.300715	-1.72287	0.191153	0.0325815	0.777773	0.514285	0.392329	2.014	0.511655	0.364751	0.231868	0.464095	0.33565	0.4028	0.526228	0.364623	-0.969541	0.418557	0.0509202	-0.620533	0.614806	0.397339	-0.637479
ADCY6	1.46893	0.308501	0.0918393	1.21883	0.478438	0.226103	-0.691454	0.740296	0.641586	-5.5277	0.309659	0.0477224	-0.143749	0.991353	0.849278	1.30738	0.720765	0.176726	-2.44223	0.436624	0.149786	-0.539	0.9098	0.744357	-0.565818	0.592438	0.452268	-0.63145	0.741122	0.528413	3.62932	0.0337292	0.0144451	7.96535	0.00758426	0.000501621	0.501324	0.3328	0.194834	1.27196	0.114034	0.0345387	0.165212	0.708203	0.238955	0.632883	0.115112	0.0166385	0.451557
ADCY7	1.61183	0.244415	0.0549803	1.91055	0.313616	0.115134	-0.550207	0.792057	0.701091	1.46915	0.946646	0.686124	-0.825622	0.315888	0.124568	-0.258583	1	0.796088	-0.49743	0.997096	0.812096	-4.44425	0.201344	0.0750669	-1.38333	0.182869	0.08553	-2.77858	0.228477	0.0459522	3.77386	0.0260014	0.0105415	2.35195	0.656579	0.487634	0.149357	0.228324	0.121308	0.60907	0.513551	0.291893	0.90874	0.565841	0.140685	-0.207717	0.582325	0.32946	0.114249
ADCY8	1.42088	0.311332	0.0976767	0.987	0.552562	0.362553	0.416556	0.680374	0.574156	0	1	1	0	1	1	0	1	1	-1.23927	0.606009	0.337071	0	1	1	-1.64485	0.00105803	5.68012e-05	0	1	1	2.42521	0.0751853	0.0373121	1.974	0.511655	0.364754	0.568353	0.196046	0.0974555	0.3948	0.526228	0.364626	0.534164	0.784365	0.419982	0.658	0.582325	0.365961	-0.111983
ADCY9	-0.474737	0.484192	0.20681	1.45952	0.65947	0.456235	-3.22603	0.00170668	0.000266684	-3.6917	0.623103	0.364517	0.158688	0.686984	0.486936	0.715733	0.92827	0.603024	0.0320403	1	0.955709	-4.59655	0.477672	0.274556	1.15163	0.0437862	0.0127337	-2.21005	0.566886	0.285605	2.27655	0.00696268	0.00216643	6.61075	0.0010845	3.81172e-06	-0.0946822	0.507843	0.375236	1.01325	0.144846	0.0496774	-0.305811	0.443741	0.0597422	-0.559167	0.0189776	0.000492793	0.338448
ADCYAP1R1	0	1	1	0	1	1	0.422525	0.680374	0.574072	0	1	1	0	1	1	0	1	1	0	1	1	0	1	1	0	1	1	0	1	1	-0.422525	0.670874	0.573649	0	1	1	0	1	1	0	1	1	0	1	1	0	1	1	0
ADD1	-0.525694	0.308501	0.0869955	0.9323	0.710452	0.501136	-2.69857	0.000897691	0.000114542	-4.21095	0.623103	0.240962	0.686754	0.160005	0.0293613	1.30273	0.720765	0.291636	0.27131	0.885364	0.652241	-2.48065	0.516349	0.341234	0.636235	0.109684	0.0431904	-1.2816	0.566886	0.331171	1.64718	0.00577726	0.00170608	6.07555	0.177022	0.0743332	0.201775	0.204903	0.104152	1.15456	0.236522	0.102285	-0.260026	0.499062	0.0894079	-0.20535	0.84983	0.619835	0.0552705
ADD2	0.125695	0.57268	0.280813	-1.73188	0.0716827	0.00821524	0.614289	0.534148	0.409519	0.3975	0.986833	0.733752	1.96353	0.000339271	7.75064e-08	0.527283	0.58218	0.0517197	-0.340879	0.815035	0.564547	0.4549	0.61883	0.457242	0.696447	0.00251053	0.000234353	0.464375	0.313549	0.0849293	-0.362899	0.717319	0.624931	-3.86125	0.127692	0.0469186	1.22839	0.000197989	1.47753e-06	-0.37638	0.107071	0.031407	-0.0298297	1	0.883777	-1.00295	0.115112	0.0165792	0.411071
ADD3	0.346438	0.254483	0.0592245	2.68122	0.113251	0.0192316	0.0269278	1	0.967454	1.81425	0.507864	0.149784	0.549702	0.101863	0.0108357	-0.645017	0.720765	0.160449	-0.426437	0.631352	0.362056	-3.8302	0.113056	0.0313391	-0.355902	0.0431686	0.0125048	-1.96738	0.181377	0.0295956	0.665948	0.440235	0.326823	3.5482	0.0394862	0.00788402	0.468396	0.0185189	0.00337183	0.68548	0.0763459	0.0182493	0.0888131	0.903341	0.579344	0.51075	0.226427	0.0555894	-0.00473224
ADGB	-1.16008	0.67615	0.445738	0	1	1	-4.05428	0.0203911	0.00653564	0	1	1	0.112976	1	0.912292	0	1	1	4.05428	0.419684	0.140096	0	1	1	1.51009	0.438242	0.280092	-0.6581	0.566886	0.356361	1.73412	0.12619	0.0694477	0	1	1	-0.396247	0.593319	0.455291	0	1	1	0.578038	0.71271	0.340315	0	1	1	0.175004
ADGRA2	-0.74871	0.591035	0.354164	0	1	1	-2.06407	0.0940367	0.0432231	0	1	1	0.434845	0.646839	0.447349	0	1	1	1.53866	0.606009	0.336702	0	1	1	1.22357	0.187504	0.0927237	0	1	1	0.566654	0.614331	0.499389	0	1	1	-0.0385771	0.997789	0.89491	0	1	1	0.0137457	1	0.97477	0	1	1	0.237429
ADGRA3	0.055078	1	0.862403	1.6441	0.167484	0.0400343	-1.29296	0.0267273	0.00912211	1.79385	0.49728	0.1428	0.485623	0.263394	0.0753048	-0.153667	0.966547	0.647202	0.312129	0.870184	0.632228	-2.9369	0.136701	0.0419818	0.254573	0.572589	0.432366	-1.489	0.210704	0.0395529	1.40311	0.00131035	0.000279984	1.49435	0.163121	0.0663065	0.313405	0.0153125	0.00253616	0.56544	0.0875703	0.0228128	0.140762	0.48924	0.076374	0.1171	0.582325	0.363689	0.154826
ADGRB2	0.945455	0.0280015	0.00128578	1.30713	0.552562	0.297921	-3.39811	3.29227e-08	2.3065e-10	-2.0298	0.623103	0.364581	0.0356071	1	0.951215	0.6766	0.720765	0.365361	-1.89309	0.0370817	0.00137517	-2.6564	0.479353	0.276071	0.0233037	0.997352	0.889446	-1.50503	0.554367	0.256712	5.28902	7.08797e-12	2.2961e-14	4.64405	0.0664764	0.0173784	0.399546	0.444456	0.281245	0.92881	0.0739012	0.01735	-0.000725499	1	0.99062	-0.01405	1	0.969986	0.48438
ADGRD1	0.525741	0.57268	0.33607	-1.57357	0.528351	0.263264	4.29339	0.00939978	0.00247449	-5.12105	0.285062	0.0400719	0	1	1	0.8196	0.790075	0.446685	0	1	1	3.3481	0.40421	0.215002	-1.09573	0.186276	0.090022	1.92443	0.381744	0.12343	-3.24191	0.0479521	0.0219859	1.9739	0.511655	0.364754	0.210296	0.464095	0.335827	-0.13767	1	0.835813	0.350494	0.71271	0.340439	0.0669833	1	0.939662	-0.284995
ADGRE5	0.0627382	1	0.910079	0	1	1	-4.0295	0.0257875	0.008713	0	1	1	1.57563	0.0488436	0.00212008	0	1	1	-0.183513	1	0.823128	-2.4682	0.516349	0.359139	1.69476	0.160669	0.0723075	0	1	1	4.15498	0.0185477	0.00712276	0	1	1	0.970471	0.0109954	0.00154733	0	1	1	-0.0193454	1	0.941394	-0.822733	0.582325	0.365944	0.87875
ADGRF1	0	1	1	0	1	1	2.80472	0.17573	0.0985301	5.7351	0.395257	0.0844825	0	1	1	0	1	1	0	1	1	0	1	1	0	1	1	-0.8587	0.566886	0.355897	-2.80472	0.164713	0.0985241	-5.7351	0.193269	0.0845955	0	1	1	0	1	1	0	1	1	0	1	1	0
ADGRG1	0.957093	0.57695	0.340977	0.7675	0.552562	0.36268	-2.24023	0.228946	0.136614	0	1	1	0.00963183	1	0.990338	0	1	1	-1.22459	0.769592	0.512085	-3.6757	0.0157366	0.000884377	1.10849	0.468935	0.307277	-0.678825	0.566886	0.356294	4.15442	0.00906915	0.00303961	1.535	0.511655	0.364806	0.388616	0.438108	0.275979	0.307	0.526228	0.364679	0.229865	0.71271	0.295194	-0.713567	0.513491	0.243891	1.03279
ADGRG2	-0.0341456	1	0.925823	1.75445	0.0625348	0.00629063	-0.715536	0.456017	0.328157	3.104	0.623103	0.364529	-0.184305	0.813191	0.622588	-0.617067	0.720765	0.365377	1.3462	0.41067	0.134597	-7.44595	0.027559	0.00291722	0.589007	0.267942	0.1496	-3.58338	0.0695211	0.0040711	0.647245	0.416637	0.306302	0.4049	1	0.897159	-0.124241	0.621539	0.481536	0.33154	0.59081	0.419667	0.425968	0.264182	0.0144833	-1.31235	0.134159	0.0220261	0.277431
ADGRG5	-0.8251	0.57268	0.335556	0	1	1	-1.6502	0.135848	0.0697514	0	1	1	0.550066	0.534819	0.336068	0	1	1	1.6502	0.606009	0.336843	0	1	1	0.299492	0.883777	0.75688	0	1	1	0	1	1	0	1	1	0	1	1	0	1	1	0	1	1	0	1	1	-0.262804
ADGRG6	0.834907	0.578399	0.342422	-3.38103	0.0361748	0.00209909	8.12494	2.96439e-05	1.19415e-06	0.32395	0.928062	0.667071	-0.878779	0.358109	0.151568	-0.134717	0.860802	0.527677	0.0570678	1	0.979132	1.6722	0.324672	0.154425	-0.645199	0.577625	0.437519	3.38103	0.0469992	0.00185749	-6.45512	1.17933e-07	2.4966e-09	-7.086	0.0149204	0.00162361	-0.193305	0.259644	0.142456	-1.43324	0.00852693	0.000387907	0.575628	0.71271	0.305337	-1.69662	0.0845782	0.0096094	0.0948541
ADGRG7	0.666464	0.730814	0.504703	1.3614	0.552562	0.36246	-3.40929	0.0520248	0.0208186	2.38825	0.623103	0.364556	0.713572	0.622454	0.422515	-0.630567	0.720765	0.365373	-0.315534	1	0.874742	-1.82105	0.516349	0.359228	-0.591607	0.689944	0.546512	-1.9659	0.0291777	0.000564358	4.74222	0.000785692	0.000148978	0.33455	1	0.926278	0.694729	0.193054	0.0945156	0.16622	1	0.802929	0.339132	0.623492	0.17677	0.300583	1	0.784953	0.0374285
ADGRL1	0.290149	0.978036	0.814037	0	1	1	-0.336654	0.91129	0.839755	2.67495	0.623103	0.364542	-0.829233	0.557966	0.359585	0	1	1	-0.69129	0.980541	0.784056	-1.63575	0.516349	0.359274	1.93743	0.324479	0.191001	-0.9587	0.566886	0.355766	0.916951	0.520196	0.406097	-2.67495	0.511655	0.364719	-0.38148	0.149242	0.06264	0	1	1	-0.0369974	1	0.84001	-0.54525	0.582325	0.365983	1.11379
ADGRL2	-2.10171	0.247612	0.0561615	-1.55543	0.552562	0.319988	1.37902	0.198499	0.115076	-2.61395	0.712525	0.450246	1.38562	0.236528	0.0619393	0.931833	0.752807	0.403301	2.55414	0.521469	0.206769	-0.89305	0.679975	0.51749	0.60861	0.428676	0.272281	0.0061	1	0.992382	-5.58244	0.000612794	0.000109661	-0.4969	1	0.897487	-0.00930834	1	0.981856	-0.06307	1	0.932335	-0.549757	0.807221	0.44959	-1.33463	0.451914	0.193436	-0.746548
ADGRL3	-0.10512	1	0.929887	0	1	1	-1.99334	0.450032	0.322582	0	1	1	1.05084	0.534819	0.282842	0	1	1	-1.08263	0.896692	0.66692	-4.5613	0.0692882	0.0147525	0.104938	1	0.929566	0	1	1	1.78311	0.378121	0.268359	0	1	1	0.588457	0.190098	0.0898708	0	1	1	-0.430958	0.643613	0.191839	-1.52043	0.113198	0.0161194	-9.07676e-05
ADGRV1	-0.332089	0.161311	0.0267542	3.97198	0.0228777	0.000801382	-2.41663	0.00511165	0.00109418	2.54575	0.623103	0.364548	0.513085	0.180103	0.0373683	0	1	1	-0.098137	0.985412	0.794172	-6.95775	0.00441485	7.333e-06	0.323749	0.123885	0.0509238	-3.64755	0.017424	3.28439e-05	1.75245	0.0204951	0.00801263	5.3982	0.254034	0.122858	0.175015	0.265992	0.146972	1.58879	0.0130106	0.00083175	-0.254105	0.453764	0.0631648	0.328733	0.321886	0.103684	-0.00417006
ADH4	1.49695	0.455551	0.186494	0.86605	0.552562	0.362611	-1.21444	0.630839	0.504835	0	1	1	0.684378	0.534819	0.335878	0	1	1	-2.5074	0.586648	0.25402	-3.03005	0.00486116	5.56942e-05	-2.01617	0.188181	0.0936175	-1.0059	0.566886	0.355717	4.20835	0.0335375	0.0143349	1.7321	0.511655	0.364778	1.00941	0.000811684	2.12596e-05	0.34642	0.526228	0.36465	0.162168	0.682113	0.221051	-0.43265	0.702878	0.480699	-0.259608
ADH5	-0.495378	0.253266	0.0586205	-0.9118	0.171415	0.0415092	0.134841	0.767998	0.672846	-1.2879	0.170203	0.0138807	-0.146972	0.584587	0.385199	0.161633	0.390099	0.0150312	-0.0444135	1	0.93123	1.26965	0.0159123	0.000937988	-0.664175	0.0534992	0.016581	0.9054	0.0652183	0.00356005	-1.1256	0.00439299	0.00122102	-0.5357	0.532047	0.381543	-0.286334	0.0380062	0.00938	-0.26774	0.202393	0.0821318	-0.345057	0.394601	0.0435107	-0.18465	0.582325	0.3378	-0.579777
ADHFE1	0.936449	0.25387	0.0589051	0	1	1	-4.43487	0.000149196	1.03853e-05	0	1	1	0.990779	0.344849	0.14346	-0.514833	0.720765	0.365419	-0.75161	0.606009	0.296657	-5.78415	0.027559	0.00292528	-1.02751	0.0151672	0.00300523	-3.0843	0.0437633	0.00141634	6.30777	1.89905e-05	1.33974e-06	0	1	1	0.969047	0.119648	0.0464215	-0.3089	0.526228	0.364677	0.373763	0.71271	0.271135	-1.92805	0.0497172	0.00330392	-0.045528
ADI1	1.23318	0.350513	0.122185	0.31935	0.553211	0.363387	2.14931	0.206663	0.120532	0.28925	0.623103	0.362821	0.288421	0.869665	0.689732	0.161733	0.909755	0.584081	-1.94732	0.503979	0.195075	-0.4072	0.45437	0.254956	-2.25288	0.0529277	0.0163456	-0.501875	0.545621	0.248878	0.317056	0.861765	0.783931	0.34945	0.778786	0.593519	0.666326	0.213906	0.111009	0.22478	0.526228	0.328633	0.173015	0.805704	0.447208	0.0771667	0.954707	0.722864	-0.50985
ADIPOR1	0.327435	0.342133	0.117318	0.2739	0.552562	0.291358	-1.53193	0.0013309	0.000193473	-0.94345	0.623103	0.319342	0.139604	0.823043	0.633264	0.842333	0.552059	0.0442203	-0.428388	0.573782	0.24346	-0.19575	0.906263	0.740842	-0.669441	0.0437616	0.0127199	0.036475	1	0.902909	2.1868	2.19301e-05	1.59983e-06	1.49125	0.263767	0.12867	0.214736	0.376525	0.227257	0.61496	0.0759386	0.0181057	0.0754937	0.681994	0.219469	0.11735	0.657307	0.437521	-0.171003
ADIPOR2	-0.566156	0.165906	0.028092	-0.515825	0.238206	0.0727592	0.330886	0.41787	0.293896	-0.4764	0.623103	0.312417	-0.134731	0.534819	0.298608	0.302683	0.720765	0.202585	0.467638	0.481437	0.178761	1.4349	0.116821	0.0330497	-0.471854	0.0651304	0.0213563	0.59405	0.240525	0.0514444	-1.4632	0.00212981	0.000504233	-0.55525	0.310023	0.159025	-0.307301	0.0354323	0.00851058	-0.02472	1	0.808713	-0.221558	0.499062	0.0846334	0.134417	0.436347	0.181108	-0.519005
ADK	-0.323147	0.713706	0.485931	-0.313625	0.552562	0.349562	1.11574	0.1915	0.110274	1.0216	0.530095	0.163267	-0.0244728	1	0.918561	-0.279167	0.720765	0.245004	-0.0504029	1	0.940056	1.57625	0.206138	0.0779217	-0.58489	0.237223	0.128258	0.250875	0.855918	0.644533	-1.76204	0.0395629	0.0175119	-1.64885	0.0516513	0.0119266	-0.143942	0.464095	0.316539	-0.29295	0.0963111	0.0266007	-0.232232	0.71271	0.301001	0.316333	0.252058	0.0677171	-0.454019
ADM	0.45746	0.595483	0.359866	1.32765	0.363619	0.146588	-0.358239	0.792901	0.702332	-1.27445	0.648857	0.389502	1.87809	0.167007	0.0322179	-0.342533	0.822286	0.482949	-0.368914	0.912549	0.686799	-0.82725	0.715694	0.55155	-0.151522	0.864069	0.734972	-0.297	0.879172	0.669689	1.27316	0.231524	0.147603	3.92975	0.0290816	0.00500048	1.30984	0.0493418	0.0136317	0.32554	0.151635	0.0536589	0.182002	0.683902	0.222135	0.60935	0.153561	0.0278192	0.152969
ADNP	-0.82799	0.195691	0.037368	-0.080025	0.817393	0.601243	0.6606	0.207387	0.121129	0.4042	0.811713	0.54757	-0.618062	0.141862	0.0225088	0.0737667	0.720765	0.121902	1.44242	0.233422	0.0411221	-0.8653	0.0406809	0.00608107	1.78353	0.0095245	0.00157605	-0.008575	1	0.973908	-2.31658	0.000146534	1.78984e-05	-0.56425	0.617841	0.45463	-0.702033	0.00356962	0.000264215	0.01225	1	0.842369	-0.0711869	0.844912	0.496833	-0.341783	0.208465	0.0479094	0.477772
ADNP2	-0.315038	0.177239	0.0317308	0.573425	0.393069	0.165764	-0.421125	0.238469	0.143477	1.196	0.156745	0.01158	0.228932	0.430341	0.198654	-0.17285	0.720765	0.129368	-0.259337	0.747412	0.486967	-1.30305	0.0419946	0.00643413	0.986478	0.00214891	0.000185567	-0.22415	0.649616	0.436952	-0.208951	0.540835	0.427371	-0.04915	1	0.939349	0.0113437	1	0.901304	0.12566	0.554659	0.389365	-0.296471	0.38316	0.0395648	-0.0520667	1	0.808329	0.33572
ADO	1.30383	0.308501	0.091992	0	1	1	0	1	1	0	1	1	0	1	1	0	1	1	-2.11875	0.344978	0.0900459	-1.3568	0.516349	0.359384	0	1	1	0	1	1	2.60766	0.0071745	0.00226269	0	1	1	0.521533	0.191003	0.0917864	0	1	1	0.162972	1	0.772096	-0.452267	0.582325	0.366015	0.651916
ADORA2B	0.966189	0.271033	0.0660644	3.53017	0.0897166	0.0124309	-4.2687	0.0100531	0.0026951	-2.3806	0.66435	0.404367	0.668133	0.56304	0.364737	-0.01555	1	0.96734	-0.502144	0.792559	0.539125	-3.43455	0.171723	0.0594989	-0.758266	0.204477	0.105695	-2.31413	0.295634	0.0758896	6.20108	0.000564604	9.88874e-05	9.44095	0.101123	0.0332663	0.787355	0.191826	0.0931096	1.40274	0.0119703	0.000719201	0.476745	0.176047	0.00562536	1.2086	0.0650019	0.0057026	0.103961
ADORA3	0	1	1	0	1	1	0	1	1	0	1	1	-0.535	0.534819	0.336098	0	1	1	0	1	1	0	1	1	0	1	1	0	1	1	0	1	1	0	1	1	-0.321	0.464095	0.335257	0	1	1	0	1	1	0	1	1	0
ADPGK	-1.19739	0.0860901	0.0084965	-3.62645	0.19771	0.0530558	0.870539	0.281254	0.176771	0.41575	0.623103	0.315523	-1.11287	0.037099	0.00118919	0.222867	0.720765	0.202189	2.09342	0.140987	0.0156103	5.26635	0.0516491	0.00907527	0.929117	0.0349623	0.00947007	1.28632	0.121176	0.0128899	-3.26531	0.000966459	0.000192527	-7.66865	0.127508	0.0467866	-1.14668	0.00172429	7.29378e-05	-1.31686	0.172594	0.0652509	-0.10045	0.916514	0.596865	-0.662183	0.657507	0.437804	-0.134135
ADPRH	1.06436	0.57268	0.301281	1.42128	0.485743	0.231483	-1.81819	0.135848	0.0694942	-1.9366	0.623103	0.36459	0.606063	0.534819	0.335973	-0.536917	0.784052	0.439688	1.81819	0.606009	0.336791	-1.07305	0.752455	0.587693	-1.07189	0.424151	0.268341	-1.57975	0.462081	0.180793	3.9469	9.22171e-06	5.3642e-07	4.77915	0.0269057	0.00445014	0.78938	0.0175159	0.00310116	0.24636	0.232802	0.0998788	1.31563	0.144215	0.00339343	0.589833	0.205976	0.0469925	-0.0037686
ADPRHL1	0	1	1	0	1	1	0	1	1	0	1	1	-0.42444	0.534819	0.336431	0	1	1	0	1	1	0	1	1	0	1	1	0	1	1	0	1	1	0	1	1	-0.254664	0.464095	0.335509	0	1	1	0	1	1	0	1	1	0
ADPRM	-0.99963	0.172728	0.0301748	0	1	1	-2.31942	0.17815	0.100375	0	1	1	0.251418	0.620052	0.420277	0	1	1	1.88159	0.243958	0.04505	0	1	1	1.55322	0.038309	0.0107091	0	1	1	0.320157	0.876379	0.802369	0	1	1	-0.249002	0.190098	0.0880272	0	1	1	-0.0392224	0.987593	0.696323	0	1	1	0.276797
ADRA2B	0	1	1	0	1	1	0.392561	0.680374	0.574532	0	1	1	0	1	1	0	1	1	0	1	1	0	1	1	0	1	1	0	1	1	-0.392561	0.670874	0.574029	0	1	1	0	1	1	0	1	1	0	1	1	0	1	1	0
ADRA2C	0	1	1	-1.03398	0.552562	0.362535	1.5686	0.417607	0.29368	-2.06795	0.623103	0.364578	0	1	1	0.689317	0.720765	0.365358	0	1	1	2.06795	0.516349	0.359184	0	1	1	0.23615	1	0.85394	-1.5686	0.402062	0.293634	0	1	1	0	1	1	0	1	1	0	1	1	0	1	1	0
ADRB2	-1.31554	0.30961	0.0955105	-1.25075	0.552562	0.362479	2.5617	0.0639263	0.0267495	0.2275	1	0.950868	-0.64314	0.690764	0.490405	0.833833	0.720765	0.365334	2.63109	0.345672	0.0963835	2.5015	0.516349	0.359136	1.31554	0.190819	0.0959003	1.25075	0.566886	0.355547	-5.19279	0.000188209	2.45938e-05	-2.729	0.511655	0.364717	-0.912102	0.202718	0.102532	0	1	1	0	1	1	0	1	1	0
ADRB3	0	1	1	0	1	1	1.25504	0.405566	0.282741	2.2004	0.623103	0.364567	0	1	1	-1.38318	0.0615309	0.000332675	0	1	1	0	1	1	0	1	1	0	1	1	-1.25504	0.390428	0.282591	-2.2004	0.511655	0.364739	0	1	1	-0.82991	0.0076297	0.000324779	0	1	1	0	1	1	0
ADRM1	0.650715	0.378054	0.138042	-2.1097	0.158923	0.0364981	0.365043	0.697773	0.594807	-1.3179	0.938244	0.677451	-0.497256	0.534819	0.314698	0.73945	0.733068	0.379176	-1.91517	0.226205	0.0383956	1.63965	0.733344	0.569553	-1.51825	0.0272312	0.00679537	0.7967	0.794196	0.582152	0.936386	0.230134	0.146436	-2.9015	0.511655	0.364712	-0.0380675	0.986682	0.880966	-0.40021	0.526228	0.364624	-0.204581	0.618421	0.17358	-0.859917	0.582325	0.365941	-0.433768
ADSL	0.280057	0.155426	0.0252375	-1.32327	0.143041	0.0298783	2.8559	2.98275e-05	1.20836e-06	0.894	0.332731	0.0568655	-0.911469	0.0331871	0.000940116	0.187383	0.720765	0.115029	-1.36485	0.0830139	0.00577152	2.00395	0.0429616	0.0066968	-1.35744	0.000244688	4.82211e-06	1.21988	0.0733248	0.0044446	-2.29579	9.34272e-05	1.00456e-05	-3.54055	0.0563887	0.0135647	-0.434858	0.0157312	0.00264262	-0.41688	0.132173	0.0429024	-0.268246	0.394312	0.043379	-0.2142	0.582325	0.335725	-0.538694
ADTRP	0	1	1	-1.04655	0.552562	0.362531	2.95344	0.107027	0.0511035	-0.1066	1	0.970447	0	1	1	0.00381667	1	0.996901	0	1	1	2.0931	0.516349	0.35918	0	1	1	0.04065	1	0.977165	-2.95344	0.09756	0.051083	-1.9865	0.511655	0.364753	0	1	1	-0.41633	0.526228	0.364618	0	1	1	0	1	1	0
AEBP2	-0.211854	0.335566	0.113623	-0.051875	0.899965	0.678675	2.06548	0.0296814	0.0103677	0.07475	1	0.917494	-0.423032	0.032744	0.000919503	-0.1422	0.75808	0.409114	0.440172	0.508275	0.197977	-0.46775	0.377812	0.194228	0.132551	0.542517	0.4035	-0.1901	0.566886	0.279855	-2.48919	0.00986033	0.00337513	-0.1785	1	0.814752	-0.33856	0.00328029	0.00023235	-0.10607	0.526228	0.36386	0.00548817	1	0.957316	-0.1905	0.471852	0.209879	-0.0396511
AEN	-2.64355	0.0364607	0.00203516	-0.773	0.552562	0.362676	-1.35409	0.100598	0.0470894	-1.546	0.623103	0.364647	0.287087	0.616631	0.417188	0.0005	1	0.999452	5.2871	0.0473971	0.00208977	1.546	0.516349	0.359303	2.64355	0.0115844	0.00205806	0.773	0.566886	0.356052	-3.93301	1.56661e-05	1.04862e-06	0	1	1	-0.885167	0.00419917	0.000340551	-0.3089	0.526228	0.364677	0	1	1	0	1	1	0
AFAP1	-0.559166	0.57268	0.324159	-1.2046	0.535333	0.268081	1.38506	0.230093	0.137439	2.14385	0.307027	0.0465121	-0.571829	0.532411	0.275409	-0.0510833	1	0.843963	2.3159	0.53419	0.215587	0.0151	1	0.984483	0.166993	0.875723	0.748152	1.4402	0.386787	0.126938	-2.50339	0.0139314	0.00508795	-4.55305	0.194614	0.0853667	-0.566763	0.119006	0.0461362	-0.51249	0.446312	0.242834	0.399188	0.782947	0.417082	-0.798033	0.543937	0.269183	-0.196087
AFAP1L2	0.4101	0.439471	0.176003	2.34698	0.118203	0.0210504	-0.362949	0.619842	0.494382	0.0782	1	0.929253	-0.0838938	0.853892	0.66942	-0.118517	0.997592	0.688104	-1.89171	0.146432	0.0168182	-1.3377	0.396975	0.208493	-0.146828	0.738984	0.595711	-1.40675	0.411951	0.144616	1.18315	0.0442375	0.020018	4.61575	0.0332339	0.00606369	0.113704	0.12024	0.0467518	0.86768	0.0409243	0.00644155	-0.35717	0.0125009	2.5443e-05	1.11875	0.102381	0.0135648	0.131636
AFDN	0.0774823	0.59538	0.359725	0.387025	0.788554	0.57208	1.20059	0.00198077	0.00032143	1.43745	0.259333	0.0321501	0.0681717	0.459764	0.219309	-0.274933	0.720765	0.212451	-0.582169	0.235741	0.0419889	-0.6104	0.0676448	0.0141553	0.782382	0.000714514	3.0252e-05	0.02155	1	0.954314	-1.04562	0.00430256	0.00119256	-0.6634	0.826753	0.636119	0.0718959	0.239112	0.128751	-0.01015	1	0.971577	-0.142402	0.581238	0.14932	0.05455	1	0.901818	0.429932
AFF1	0.130851	0.34733	0.120423	0.850575	0.291228	0.101837	-0.763882	0.0160307	0.00488174	-0.2076	0.975314	0.720123	0.0586248	0.600232	0.400535	-0.278383	0.720765	0.125372	-0.539066	0.158788	0.019383	-0.2963	0.516349	0.32834	0.720423	0.000940921	4.68819e-05	-0.475675	0.378763	0.121976	1.02558	0.00278989	0.000699305	1.90875	0.237622	0.112514	0.0875151	0.193024	0.0944251	0.1732	0.526228	0.318561	-0.0924551	0.625745	0.1786	0.468283	0.374775	0.136731	0.425637
AFF2	2.19554	0.00269941	1.54169e-05	0	1	1	1.11643	0.399808	0.276626	0	1	1	-0.699587	0.534819	0.335863	-0.514833	0.720765	0.365419	-1.81479	0.606009	0.336792	-1.63575	0.516349	0.359274	-1.63671	0.00127354	7.78336e-05	0	1	1	3.27465	0.0176655	0.00672109	0	1	1	0.458464	0.464095	0.299917	-0.3089	0.526228	0.364677	0.858763	0.653938	0.200135	-0.54525	0.582325	0.365983	0.279413
AFF3	0.0672725	0.985175	0.82388	1.24162	0.552562	0.362481	-5.23624	0.00091038	0.000116674	0	1	1	0.844771	0.400423	0.178562	0	1	1	-0.299626	0.900738	0.671963	-4.6444	0.0390513	0.00571258	0.906887	0.0719562	0.0244822	-1.7229	0.115665	0.0115911	5.37079	0.000415956	6.76895e-05	2.48325	0.511655	0.364725	0.533772	0.265015	0.146271	0.49665	0.526228	0.364596	-0.0550272	1	0.747826	-0.720383	0.650932	0.431802	0.48708
AFF4	-0.932676	0.128515	0.0176351	-0.92755	0.552562	0.290113	2.73856	0.000150017	1.04984e-05	-0.41815	1	0.778726	-0.377846	0.367907	0.157366	0.543133	0.726667	0.371468	2.48866	0.146988	0.0169911	2.9197	0.292504	0.132308	1.42067	0.0139366	0.00265624	0.6027	0.650459	0.437977	-4.60391	2.00206e-07	4.64303e-09	-1.43695	0.221136	0.101963	-0.599778	0.0169418	0.00295308	-0.04514	1	0.816487	0.207769	0.71271	0.30508	0.354867	0.433364	0.178207	0.243995
AFG1L	1.60118	0.275478	0.0679465	0.197025	0.724118	0.513588	4.4957	0.00226434	0.000382276	0.754	0.696445	0.434721	-0.427649	0.800635	0.608707	-0.3289	0.720765	0.120129	-2.83283	0.345672	0.0968361	1.5142	0.114271	0.0318656	-1.67584	0.139689	0.0598136	0.35915	0.709521	0.495401	-1.29335	0.0688489	0.0337219	-0.35995	0.898746	0.700956	0.383881	0.497393	0.365053	-0.11853	0.526228	0.306809	0.123173	0.579436	0.148186	0.636083	0.150751	0.0270462	-0.037333
AFG3L2	0.238656	0.693111	0.462306	0.22145	0.715585	0.505846	-0.495712	0.349514	0.232007	1.16505	0.544558	0.172465	0.267374	0.65119	0.451605	-0.1968	0.740532	0.388512	-1.16506	0.337452	0.080595	-1.5218	0.227716	0.0906391	-0.0359807	0.987969	0.877827	-0.665675	0.394131	0.132568	0.973024	0.0547011	0.0257177	-0.72215	0.188796	0.0816888	0.255887	0.396825	0.242833	-0.0295	0.464662	0.256356	-0.22925	0.686297	0.223527	-0.359633	0.0732285	0.00720463	0.101337
AFMID	-0.560233	0.57268	0.335967	0	1	1	-0.690489	0.5971	0.47156	0	1	1	0.373489	0.534819	0.336692	0	1	1	1.12047	0.606009	0.337187	0	1	1	0.560233	0.468935	0.336411	0	1	1	-0.429978	0.670874	0.573567	0	1	1	0	1	1	0	1	1	0	1	1	0	1	1	0
AFTPH	-0.245282	0.702324	0.472702	0.29765	0.974186	0.752302	0.43541	0.391976	0.266581	0.1798	1	0.891252	0.196067	0.505852	0.253697	-0.659767	0.720765	0.268313	0.117733	1	0.822425	-0.41645	0.916753	0.752	0.394971	0.243979	0.132895	0.11955	1	0.873019	-0.925974	0.0687083	0.0336426	0.4155	0.961755	0.758814	0.0195274	0.958815	0.847834	-0.2768	0.581534	0.412058	-0.124277	0.856874	0.51345	0.0596167	1	0.894519	0.0748446
AGA	1.55549	0.317926	0.102651	-1.65518	0.358013	0.14295	4.30439	0.00283867	0.000513343	3.01185	0.0909897	0.00421967	-1.18053	0.258589	0.0731343	-0.697667	0.720765	0.121285	-2.37167	0.492602	0.18722	1.1237	0.516349	0.313432	-1.12998	0.346757	0.20723	2.52122	0.017526	9.43513e-05	-1.1934	0.0183276	0.00702287	-6.3222	0.116127	0.0407491	-0.0861217	0.160881	0.0693164	-1.08067	0.188385	0.0741661	0.246439	0.176047	0.00552144	-0.728883	0.582325	0.33044	0.212757
AGAP1	-0.238089	0.645598	0.412225	-0.791525	0.629246	0.428809	-0.508382	0.724299	0.624303	-3.4218	0.0829415	0.00346747	0.385612	0.728746	0.530078	1.1406	0.223775	0.00351033	-1.00398	0.17206	0.0228268	-0.9773	0.296351	0.134996	-0.406262	0.0391129	0.0110337	1.01248	0.521237	0.227185	0.0322032	1	0.975808	1.83875	0.511655	0.364766	0.136131	0.847123	0.716785	0.36775	0.526228	0.364638	-0.493387	0.410071	0.0488165	-0.85345	0.518393	0.248323	-0.322175
AGAP3	1.03131	0.533149	0.242459	-1.145	0.552562	0.362503	0.548469	0.799494	0.709755	-0.3168	1	0.916387	0.271362	0.921924	0.756593	0.270733	1	0.767754	-2.497	0.449717	0.158284	-1.3314	0.761289	0.595836	-0.314638	0.819857	0.683693	-1.12322	0.575499	0.36416	1.51414	0.368023	0.260071	-1.9732	0.511655	0.364754	0.57534	0.393982	0.240433	-0.29556	0.526228	0.364689	-0.144798	0.932296	0.617507	-1.20713	0.169386	0.0328061	0.358334
AGBL3	-0.771329	0.737111	0.512363	-0.950775	0.552562	0.362568	-1.60425	0.505831	0.374057	-1.90155	0.623103	0.364594	-0.0544746	1	0.953658	0.63385	0.720765	0.365372	3.55435	0.412887	0.135858	1.90155	0.516349	0.359211	0.803686	0.63706	0.494289	0.950775	0.566886	0.355775	0.0615887	1	0.967293	0	1	1	-0.341216	0.578991	0.44121	0	1	1	0.670566	0.499062	0.0922964	0	1	1	0.0161787
AGBL5	-1.46435	0.47341	0.198708	-2.71738	0.191772	0.0503908	-0.661735	0.586749	0.461196	-0.76595	0.926543	0.664952	0.66335	0.647067	0.447605	1.15612	0.720765	0.254116	0.865488	0.687919	0.421123	0.75185	0.825141	0.659258	1.39171	0.0943184	0.0352365	1.81907	0.501344	0.211195	-2.26696	0.132857	0.076303	-4.6688	0.0208066	0.00286938	-0.187728	0.878433	0.751927	-0.39328	0.526228	0.364626	-0.687735	0.71271	0.299341	-1.56097	0.013753	0.000267296	-0.0363181
AGFG1	-0.410479	0.308501	0.0907261	-1.06092	0.363045	0.146191	0.154944	0.732342	0.632685	-0.30555	0.395257	0.0844528	-0.117423	0.607834	0.407598	0.0875167	0.528984	0.0375075	0.386553	0.626007	0.356578	-0.0519	0.878133	0.712764	0.525079	0.1048	0.0405571	0.224425	0.676827	0.463347	-0.975901	0.00893815	0.00299073	-1.8163	0.360414	0.192558	-0.234645	0.0129907	0.00200914	-0.37186	0.362104	0.18425	-0.144801	0.41781	0.050365	-0.724583	0.386785	0.143712	0.0573004
AGFG2	-0.0874497	1	0.856029	0.8361	0.552562	0.36263	-0.312391	0.747787	0.650185	1.7385	0.623103	0.364614	-0.410865	0.500979	0.250184	-0.4926	0.720765	0.365432	0.61417	0.724588	0.461392	0	1	1	1.04225	0.118877	0.0481337	-1.73438	0.0178295	0.000152442	0.137492	0.89342	0.82178	-0.0663	1	0.978016	-0.281499	0.227157	0.120411	0.03888	1	0.930445	0.146424	0.792319	0.42953	0.5574	0.582325	0.36598	0.477401
AGGF1	-0.420821	0.354829	0.124887	0.880775	0.220459	0.0637915	0.391582	0.326134	0.2129	1.2734	0.0952758	0.00464562	-0.399951	0.203611	0.0469954	-0.105617	0.720765	0.113443	0.586375	0.525846	0.209466	0.09355	0.909474	0.743883	0.469284	0.153647	0.0679783	-0.076625	0.975825	0.779129	-1.23322	0.00136412	0.000294181	0.48815	0.603605	0.442592	-0.408299	0.010311	0.00140233	0.28894	0.220061	0.0922843	-0.0850886	0.71271	0.319222	0.618367	0.247893	0.0658052	0.0242316
AGK	0.0393389	1	0.855612	1.44542	0.552562	0.362449	-4.01328	0.0280451	0.00968294	0	1	1	1.07216	0.0601702	0.00335111	0	1	1	-0.202501	0.887901	0.655108	-7.27295	0.0136391	0.000667393	2.00532	0.00350434	0.00039281	-3.04375	0.0391575	0.00114204	4.09196	0.0210345	0.00826837	2.89085	0.511655	0.364712	0.659029	0.0104221	0.00142459	0.57817	0.526228	0.364583	-0.0412744	0.978937	0.681571	-1.4607	0.478481	0.215494	1.02233
AGL	-0.661261	0.0860901	0.0085028	0.00465	1	0.986125	1.28605	0.000704794	8.27591e-05	0.837	0.598265	0.212755	-0.342527	0.100893	0.0104642	0.0867667	1	0.73569	0.709587	0.456414	0.162414	0.63875	0.49806	0.291774	0.185639	0.176348	0.0816077	0.491575	0.756951	0.544072	-2.60857	9.24214e-06	5.39805e-07	-0.8277	0.067714	0.0179031	-0.470021	0.011556	0.0016623	0.05392	0.83404	0.63042	-0.204312	0.71271	0.282708	0.216017	0.0598096	0.00474297	-0.237811
AGMAT	0.27806	0.57268	0.305838	2.32348	0.478113	0.22579	-6.52212	1.25039e-08	7.42695e-11	-2.8867	0.623103	0.364535	1.82489	0.0717657	0.00496217	0.962233	0.720765	0.36532	-0.393006	0.760293	0.501993	-4.22535	0.408619	0.218516	-1.2568	0.0197203	0.00428885	-2.2847	0.48621	0.199344	7.07824	4.20918e-13	2.04147e-16	7.53365	0.0659396	0.0171276	1.20616	0.0135697	0.00214106	1.50673	0.0731404	0.0170988	0.0543714	0.890484	0.561333	0.140533	1	0.772451	-0.48937
AGMO	0.274618	0.947862	0.76864	0	1	1	1.29724	0.527862	0.395173	0	1	1	-0.154434	0.951407	0.796499	-1.35033	0.0883627	0.000706525	-1.19291	0.706684	0.441939	-4.35055	0.0104457	0.000367494	-1.65712	0.066613	0.0219997	-0.812025	0.566886	0.355975	-0.747999	0.736253	0.645427	0	1	1	0.017187	1	0.967953	-0.8102	0.0118079	0.000692362	-0.214559	1	0.739192	-1.45018	0.0166448	0.000401798	-0.691253
AGO1	-0.0407705	1	0.859703	-1.15405	0.552562	0.337828	1.57898	0.0066425	0.00153053	-2.3932	0.623103	0.310659	0.114966	0.903951	0.732109	0.98415	0.720765	0.144797	-0.700353	0.525944	0.209766	-0.7948	0.332846	0.160568	0.619396	0.0806177	0.028436	-0.130925	0.829064	0.617316	-1.66052	0.00169888	0.00038164	0.0851	1	0.976861	0.0526713	0.900538	0.778611	0.12887	1	0.804082	-0.260631	0.48449	0.0748241	-1.0343	0.489925	0.224704	0.289313
AGO2	-0.363708	0.300905	0.0790153	-0.54285	0.690374	0.483398	-2.47801	4.50511e-05	2.08005e-06	-2.2068	0.367196	0.0713331	0.164157	0.53715	0.339385	0.2957	0.726945	0.371721	0.00144047	1	0.996842	-0.02475	1	0.975207	1.24125	0.00584303	0.000807794	0.266975	0.760124	0.547287	1.75059	6.30221e-05	6.05169e-06	1.1211	0.562126	0.407169	-0.0469892	0.664841	0.525514	-0.03972	1	0.879909	-0.241992	0.176047	0.0056573	-0.37015	0.632552	0.413721	0.438773
AGO3	-0.610985	0.186605	0.0344217	0.488975	1	0.790695	-0.0208291	0.998364	0.947199	1.48435	0.760023	0.4964	-0.0472532	0.975244	0.827828	0.03385	1	0.971576	1.75766	0.096851	0.00743419	-3.71955	0.338409	0.16439	0.70026	0.0233499	0.00541606	-1.9139	0.429472	0.157471	-1.20114	0.00797794	0.00261294	-0.5064	1	0.868073	-0.272746	0.186734	0.0842663	0.2159	0.978917	0.767583	0.178563	0.711534	0.242138	-0.913867	0.632618	0.413861	0.0446377
AGO4	-0.136629	1	0.89548	-3.84468	0.00864342	0.000113093	3.94071	0.0102884	0.00278363	-1.6781	0.588725	0.204776	-1.06679	0.27732	0.0828031	0.196067	0.720765	0.281826	1.14907	0.877436	0.641997	6.00265	0.132563	0.0398777	-0.169791	0.942977	0.826146	2.32788	0.0581837	0.00287108	-4.21397	0.00484061	0.00137898	-6.01125	0.059523	0.0147158	-0.694727	0.134728	0.0544986	-1.42023	0.0154977	0.00115298	0.291939	1	0.717226	-0.562233	0.582325	0.365979	-0.15321
AGPAT1	-0.38252	0.57268	0.278505	1.9711	0.218368	0.06274	-4.03187	0.00877209	0.00223845	1.0098	0.826186	0.561378	1.45824	0.241261	0.064205	1.03932	0.720765	0.211592	0.52701	0.643956	0.374425	-2.8203	0.27385	0.119468	0.846755	0.0653176	0.0214327	-1.888	0.318882	0.0874181	3.26683	0.0200165	0.00779046	2.9324	0.154185	0.0614297	0.721936	0.20352	0.103217	1.41203	0.0897993	0.0237401	-0.0793431	0.939549	0.626533	0.373967	0.0260116	0.000955002	0.232118
AGPAT2	0	1	1	-1.5807	0.552562	0.362434	2.57833	0.103188	0.0486865	1.4354	0.919502	0.657277	-1.86774	0.00955402	7.47505e-05	0.466233	1	0.703721	0	1	1	1.4747	0.847912	0.68223	0	1	1	1.5807	0.566886	0.35543	-2.57833	0.0937076	0.0486407	-4.5968	0.00898583	0.000671268	-1.12065	0.00172429	7.17156e-05	-0.35254	0.526228	0.364646	0	1	1	-0.562233	0.582325	0.365979	0
AGPAT3	0.0726202	0.854321	0.648808	0.6326	0.648774	0.445724	-0.25396	0.80369	0.714115	3.52375	0.077941	0.00310352	-0.303691	0.331953	0.134581	0.811733	0.720765	0.213831	-0.0785714	0.975179	0.774756	-2.99235	0.0229852	0.00205312	0.343381	0.12491	0.0515163	-1.59312	0.0456304	0.00164964	0.3992	0.670874	0.561305	-2.25855	0.412077	0.229632	-0.153166	0.287241	0.161688	0.74008	0.361021	0.183452	0.022223	0.988319	0.697362	-0.575717	0.582325	0.32537	0.208
AGPAT4	0	1	1	-4.42007	0.0737725	0.00876474	9.31631	2.67955e-05	1.0386e-06	0.97475	0.739322	0.476547	-0.510726	0.534819	0.336153	-0.200933	0.99142	0.678705	0	1	1	8.84015	0.0487802	0.00832071	0	1	1	3.56137	0.223137	0.0441789	-9.31631	1.55603e-05	1.0368e-06	-9.8149	0.00237171	5.1292e-05	-0.306436	0.464095	0.335299	-1.88859	0.0173487	0.00139904	0	1	1	0	1	1	0
AGPAT5	-1.25864	0.145303	0.022019	-1.3896	0.178816	0.0442243	2.30598	0.00154503	0.00023413	-1.65715	0.414067	0.0925724	-1.16534	0.0817859	0.00666242	-0.37285	0.720765	0.156873	1.71045	0.361922	0.109275	4.2844	0.0478508	0.0080638	1.29136	0.0478186	0.0142596	2.56595	0.0867428	0.00652402	-4.82327	1.96136e-07	4.52552e-09	-1.12205	0.348903	0.184627	-1.20266	0.00177206	7.6512e-05	-0.77955	0.0557608	0.0107641	-0.268948	0.71271	0.262748	0.501733	0.295339	0.0893078	0.0163594
AGPS	-0.707108	0.117749	0.0150107	0.191275	0.647591	0.444716	-1.27417	0.0605149	0.0249765	-2.4104	0.564183	0.18639	0.263123	0.197109	0.043994	0.08045	0.951323	0.628662	0.587681	0.436976	0.149973	-1.1865	0.194883	0.0716527	0.876922	0.0072942	0.00109509	-0.4058	0.462867	0.181382	-0.140046	0.862833	0.785433	2.79295	0.274115	0.135721	-0.124969	0.259218	0.142099	0.12478	0.235983	0.101974	-0.275512	0.500848	0.0995411	-0.267983	0.133655	0.0219136	0.0849073
AGR2	1.09078	0.381942	0.140734	1.44823	0.552562	0.362448	-2.20283	0.0501988	0.0199159	0	1	1	0.833362	0.280244	0.0908358	0	1	1	1.16639	0.783043	0.528071	-1.59445	0.516349	0.359287	0.650812	0.601873	0.460801	-2.05112	0.13548	0.0163831	4.38438	7.29432e-05	7.38764e-06	2.89645	0.511655	0.364712	0.936328	0.00198992	9.81928e-05	0.57929	0.526228	0.364582	1.11598	0.433802	0.0554378	0.434	0.930835	0.698906	0.870794
AGRN	0	1	1	-1.0223	0.552562	0.36254	6.9152	6.26955e-08	5.20394e-10	3.7811	0.518441	0.15614	-0.692772	0.534819	0.33587	-0.453033	0.867476	0.534939	-2.4312	0.347924	0.0993459	2.0446	0.516349	0.359187	0	1	1	-0.064475	1	0.964773	-6.9152	2.86759e-08	4.91325e-10	-5.8257	0.0105066	0.000894369	-0.415663	0.464095	0.335083	-0.68074	0.0438462	0.00726874	-0.8104	0.502664	0.101725	0	1	1	0
AGTPBP1	0.669666	0.0260301	0.00107435	2.17125	0.0932553	0.0135423	0.308698	0.656719	0.530681	1.07245	0.350738	0.0641784	0.145033	0.654314	0.455196	-0.479017	0.663943	0.0846399	-0.545373	0.476597	0.175294	-2.7038	0.0573204	0.0108556	0.110288	0.468935	0.33129	-1.30225	0.475107	0.191132	1.03063	0.0961864	0.0501368	3.27005	0.0717671	0.0197398	0.354887	0.06458	0.0198776	0.58109	0.122088	0.0383034	0.264653	0.418557	0.0508953	0.546233	0.315296	0.0999046	0.389977
AGTRAP	0.39693	0.869014	0.666716	-2.70295	0.135841	0.0272779	5.58237	0.00081021	0.000100136	4.3558	0.306979	0.0464256	0.489742	0.534819	0.336207	-0.19505	0.988303	0.673494	-1.31068	0.780963	0.525195	3.58485	0.368007	0.186638	-2.15391	0.0807607	0.0285154	0.25595	0.896628	0.688243	-4.78852	0.000629245	0.000113563	-9.7617	0.00303442	8.94243e-05	0.452617	0.190098	0.0896071	-1.19821	0.0226209	0.00228586	-0.172273	1	0.775725	-0.607017	0.582325	0.365969	-0.878488
AHCTF1	-0.860721	0.129871	0.0180288	0.53655	0.324598	0.121934	0.0736355	0.935069	0.868564	-0.49255	0.195765	0.0185276	-0.304432	0.216913	0.0524608	-0.395333	0.238759	0.00422315	2.2019	0.0985516	0.00784125	0.7578	0.0537319	0.00970699	1.46588	0.00323903	0.000351973	0.048675	1	0.914796	-1.79508	0.00678451	0.00207445	1.56565	0.144535	0.0563635	-0.526947	0.0120075	0.00176382	-0.02258	1	0.826106	0.160152	0.780697	0.414218	0.6103	0.192063	0.0411058	0.302581
AHCY	-0.465078	0.381345	0.140347	-2.12838	0.128377	0.0245107	3.26721	0.00136936	0.000201045	1.0671	0.623103	0.339533	-0.00783433	1	0.970171	-0.257833	0.817424	0.477744	-0.135543	0.981698	0.787257	1.25855	0.457185	0.257454	0.56869	0.160602	0.0722538	1.06915	0.422079	0.152124	-4.19737	0.000105104	1.16373e-05	-5.32385	0.0128589	0.00126219	-0.190732	0.180869	0.0807404	-1.00605	0.0222852	0.00222988	-0.355233	0.194227	0.00717331	-0.9994	0.0324807	0.00149393	0.0518061
AHCYL1	0.224126	0.545372	0.251815	-0.58995	0.340615	0.132257	3.56854	0.000902553	0.000115328	-0.9198	0.528652	0.162354	-0.942048	0.0169565	0.000238879	0.329483	0.720765	0.134552	-0.786275	0.234602	0.0415538	2.4442	0.0515414	0.00903577	-0.308949	0.135506	0.0573213	0.725	0.530266	0.23582	-3.12029	0.001771	0.000402158	-0.2601	0.877634	0.681884	-0.475578	0.011173	0.00157828	-0.03829	0.966587	0.754897	-0.112674	0.767571	0.400148	0.421433	0.293337	0.0881014	-0.0424118
AHCYL2	-0.144847	0.673516	0.442978	0.987475	0.327391	0.123582	-0.237755	0.813872	0.725928	0.62775	0.623103	0.324295	0.571828	0.122864	0.0165113	-0.123733	0.867921	0.537292	-0.0383067	1	0.919943	-1.28545	0.267279	0.114752	0.304139	0.233237	0.125357	-0.750275	0.343908	0.101546	-0.0519386	0.986963	0.936834	1.3472	0.323504	0.167886	0.285158	0.0445897	0.0118333	0.32075	0.273908	0.125399	-0.109333	0.597989	0.159008	0.229833	0.642548	0.423342	0.0796459
AHDC1	-0.795009	0.57268	0.335583	0	1	1	-1.09972	0.49174	0.361128	0	1	1	0.530006	0.534819	0.336109	0	1	1	0.60833	0.953928	0.742541	0	1	1	0.795009	0.468935	0.336172	0	1	1	-0.4903	0.670874	0.573031	0	1	1	0	1	1	0	1	1	-0.327229	0.71271	0.340468	0	1	1	0
AHI1	0.182595	0.719565	0.493033	1.57828	0.288596	0.100367	1.21288	0.040444	0.0152574	3.1402	0.442466	0.108831	-0.167673	0.655095	0.456352	-0.882333	0.697785	0.0967286	-0.998055	0.423171	0.141945	-3.13015	0.171344	0.0592633	-0.530512	0.133129	0.0560516	-1.23043	0.37431	0.11943	-0.847689	0.100762	0.0530924	0.01635	1	0.989694	-0.0275661	0.927586	0.810896	0.10191	0.794704	0.595726	-0.210955	0.71271	0.252506	0.0088	1	0.975694	-0.173959
AHNAK	-1.84993	0.109497	0.0132094	-3.00435	0.00587894	4.18231e-05	6.63475	0.00018896	1.40583e-05	2.94885	0.156795	0.011717	-0.631028	0.292068	0.107223	-0.2127	0.75269	0.40294	4.52523	0.344978	0.0860579	4.17515	0.245508	0.100966	3.17668	0.02036	0.00448223	2.14565	0.30759	0.081793	-10.3346	2.12534e-06	8.61011e-08	-8.95755	0.00981518	0.000775827	-1.11859	0.00664731	0.000728647	-1.32936	0.0317227	0.00416704	0.275122	0.988319	0.697471	-0.611183	0.582325	0.365969	0.663374
AHR	-0.800455	0.0234987	0.000861614	0.070775	1	0.962011	-4.33764	0.000240539	1.95076e-05	0.28895	1	0.925647	0.273517	0.304092	0.117129	-0.1075	1	0.917866	1.05987	0.105568	0.00915639	-6.2928	0.1615	0.0541735	0.546103	0.00862119	0.00136365	-2.69008	0.308231	0.0819908	2.73673	0.00344937	0.000908326	-0.1474	1	0.963143	-0.156072	0.248781	0.135151	-0.03619	1	0.955099	-0.180347	0.499062	0.0933402	-2.05042	0.255038	0.06941	-0.127176
AHSA1	0.000414881	1	0.998475	1.6465	0.107198	0.017616	0.489859	0.631147	0.505129	-1.04505	0.339527	0.0600094	0.261087	0.281499	0.0973396	0.257683	0.720765	0.244098	-0.781759	0.331048	0.0778715	-0.7397	0.256902	0.107969	-1.28873	0.00575228	0.000790654	-0.5598	0.566886	0.301153	-0.489029	0.616804	0.501916	4.33805	0.035766	0.00681166	0.156818	0.162373	0.07012	0.81321	0.0650881	0.0140664	-0.26031	0.421766	0.0522049	0.8511	0.138002	0.02313	-0.644159
AICDA	-1.45685	0.308501	0.090223	0	1	1	-0.0338552	1	0.982689	0	1	1	-0.692912	0.51426	0.260889	0	1	1	2.91369	0.344978	0.0910778	0	1	1	1.45685	0.186276	0.0906183	0	1	1	-2.87984	0.10412	0.0552235	0	1	1	-0.998485	0.0172176	0.00301687	0	1	1	0	1	1	0	1	1	0
AIDA	-0.712903	0.308501	0.0918429	0.436	0.346839	0.135995	-1.43132	0.0544917	0.0220411	-2.85015	0.623103	0.271927	0.312126	0.49844	0.248082	-0.0398833	1	0.809035	0.784875	0.55812	0.232527	-2.4096	0.118222	0.0336517	1.74083	0.0101821	0.00172441	-0.98385	0.274631	0.066671	0.00551641	1	0.991541	3.72215	0.339409	0.178441	-0.0978852	0.616893	0.476903	0.15047	0.207479	0.0850645	-0.213643	0.711534	0.242123	-0.512533	0.226739	0.0559124	0.513964
AIFM1	0.0506358	1	0.869164	0.4627	0.967232	0.744279	2.74671	0.00288774	0.000526222	2.0489	0.739132	0.476226	1.4151	0.176717	0.0359167	-0.655317	0.876828	0.54785	-1.18732	0.344978	0.0934452	-1.3792	0.781988	0.616503	-0.50046	0.243357	0.132501	-0.519125	0.907807	0.700488	-2.64543	0.00121914	0.000257563	-1.1235	0.412077	0.229636	0.869314	0.0792884	0.0266207	-0.20811	0.763671	0.567927	-0.362017	0.212245	0.00890165	-0.151267	0.804675	0.576667	-0.224912
AIFM2	0.516669	0.57268	0.336101	-1.31507	0.552562	0.362468	6.7019	1.6636e-07	1.67222e-09	7.08275	0.37932	0.0771504	-0.699587	0.534819	0.335863	-1.02715	0.720765	0.303576	0	1	1	2.63015	0.516349	0.359126	0	1	1	1.31507	0.566886	0.355517	-5.66856	2.855e-05	2.20452e-06	-9.7129	0.00784189	0.000530874	-0.213084	0.781611	0.646621	-1.14232	0.00164802	5.79299e-06	0.344446	0.71271	0.340446	0	1	1	0.258334
AIG1	-1.11446	0.309923	0.096377	0	1	1	-0.988934	0.562614	0.437855	2.0957	0.623103	0.364575	0.742972	0.281284	0.0968159	0	1	1	0.222808	1	0.882936	-1.5528	0.516349	0.359301	-0.833068	0.321151	0.188479	0	1	1	-1.23998	0.386712	0.278991	-2.0957	0.511655	0.364746	0	1	1	0	1	1	-0.668702	0.499062	0.0954082	-0.5176	0.582325	0.365991	-0.973763
AIMP1	0.726425	0.417837	0.163132	-2.71275	0.0397867	0.00259606	4.19135	9.55569e-05	5.66123e-06	-0.51385	0.490048	0.138185	-1.61003	0.056964	0.00288464	0.0465833	0.786382	0.442655	0.0148448	1	0.988211	4.99745	0.01177	0.000497994	-0.947614	0.17301	0.0796409	2.42092	0.0847273	0.00625841	-2.7385	2.20314e-05	1.61058e-06	-4.91165	0.0240175	0.00368346	-0.675448	0.00226403	0.000122848	-1.05715	0.0235067	0.00246667	0.489232	0.396761	0.0443833	-0.142683	0.621934	0.404165	-0.110594
AIMP2	0.00879862	1	0.977341	-0.50705	0.249542	0.0789523	0.489391	0.61754	0.492169	-0.48775	0.505295	0.147966	-0.627959	0.207232	0.048374	0.162283	0.49678	0.03155	-0.435298	0.717235	0.453054	3.0004	0.00764117	0.000186412	-1.06481	0.0104291	0.00178451	1.19515	0.117016	0.0118047	-0.471794	0.640112	0.524978	-0.52635	0.511655	0.310934	-0.373256	0.166637	0.0726212	-0.10545	0.46549	0.257211	-0.139234	0.889468	0.55912	0.6621	0.122295	0.0185603	-0.528003
AIP	0.564527	0.792249	0.57095	0	1	1	-0.764167	0.763675	0.667779	4.14555	0.0682575	0.00233074	0.303045	0.93052	0.768053	0	1	1	0.382326	1	0.873345	-2.9325	0.0108174	0.000397972	-0.997324	0.468935	0.316316	-0.6361	0.566886	0.35644	1.89322	0.329717	0.228582	-4.14555	0.0185363	0.00233095	0.407637	0.568895	0.431393	0	1	1	0.503793	0.745377	0.372518	-0.9775	0.0163438	0.00039076	-0.216399
AIRE	0	1	1	0	1	1	0.410056	0.680374	0.574251	1.9865	0.623103	0.364585	0	1	1	0	1	1	0	1	1	0	1	1	0	1	1	0	1	1	-0.410056	0.670874	0.573797	-1.9865	0.511655	0.364753	0	1	1	0	1	1	0	1	1	0	1	1	0
AJAP1	0	1	1	0	1	1	0	1	1	2.18645	0.623103	0.364568	0	1	1	0	1	1	0	1	1	0	1	1	0	1	1	0	1	1	0	1	1	-2.18645	0.511655	0.36474	0	1	1	0	1	1	0	1	1	0	1	1	0
AJUBA	-0.471638	0.152766	0.0241289	1.61787	0.54842	0.278171	-5.98958	0.00331373	0.000631607	-2.59675	0.623103	0.364545	0.24592	0.394956	0.174951	0.865583	0.720765	0.36533	0.406359	0.42618	0.143347	-3.7317	0.418806	0.226529	0.270771	0.14086	0.0604865	-1.49355	0.566886	0.319025	5.04631	0.00702133	0.00219109	5.8325	0.00378837	0.000138483	-0.0411032	0.817412	0.686198	1.1665	0.00490331	0.000138268	-0.178972	0.506854	0.103324	-0.165317	0.513491	0.243811	-0.100434
AK1	-0.652828	0.57268	0.335766	0	1	1	2.45725	0.0203091	0.00650221	7.09105	0.0614216	0.00191423	0.435219	0.534819	0.336387	0	1	1	1.30566	0.606009	0.337019	0	1	1	-0.939515	0.323248	0.189981	-0.8587	0.566886	0.355897	-3.7629	6.29126e-06	3.29127e-07	-7.09105	0.0165017	0.00191883	0	1	1	0	1	1	0	1	1	0	1	1	-0.796172
AK3	-0.40473	0.308334	0.0828767	-0.10485	1	0.920988	2.69396	0.000155086	1.09713e-05	2.1984	0.623103	0.349837	-0.00259086	1	0.991738	-0.745533	0.720765	0.358002	0.591054	0.535502	0.2169	0.1437	1	0.945454	-0.0451613	0.924705	0.804364	-0.0864	1	0.934035	-3.50342	6.26199e-06	3.27119e-07	-2.4081	0.0216207	0.00310713	-0.163447	0.432739	0.271401	-0.48926	0.11049	0.0330493	-0.0728021	0.856707	0.512731	-0.022	1	0.83325	-0.224946
AK4	-0.226498	0.641327	0.407252	-1.0323	0.0211089	0.000695398	-0.953664	0.0845503	0.0378004	-2.44555	0.171273	0.0140206	0.175988	0.534819	0.336704	0.0298333	0.774993	0.428689	-0.494276	0.642329	0.372395	0.25075	0.146264	0.0465121	-0.673967	0.10463	0.0404754	0.49645	0.186304	0.0311405	0.500668	0.235818	0.150789	0.38095	0.571794	0.41526	0.0149939	0.855868	0.727279	-0.39502	0.0164662	0.00127953	-0.315757	0.216809	0.00927481	-0.604617	0.023166	0.000767377	-0.450232
AK5	0	1	1	0	1	1	3.45788	0.0353238	0.0128362	0	1	1	0	1	1	-0.535183	0.720765	0.365409	0	1	1	0	1	1	0	1	1	0	1	1	-3.45788	0.0306811	0.012822	0	1	1	0	1	1	-0.32111	0.526228	0.364667	0	1	1	0	1	1	0
AK6	-0.108513	1	0.859966	-3.27475	0.220031	0.0635702	3.27099	0.00985687	0.00262785	-0.05755	1	0.955748	-1.3743	0.137686	0.0209025	-0.398817	0.720765	0.318554	0.800299	0.782931	0.527936	2.8761	0.204633	0.0769111	-0.443625	0.624689	0.482835	1.62252	0.253052	0.0567306	-3.48801	0.000534721	9.26762e-05	-6.49195	0.136385	0.0518349	-0.867987	0.00179951	7.85195e-05	-1.54919	0.116105	0.0356397	0.194424	0.403787	0.0460811	-1.22447	0.413791	0.16275	-0.276069
AK7	2.00242	0.308501	0.0909301	-2.42923	0.234552	0.07073	4.63179	0.0090158	0.00233702	-2.7085	0.633841	0.375275	-1.15803	0.281925	0.0979435	-1.12145	0.720765	0.168	0	1	1	4.85845	0.189618	0.0688149	0	1	1	1.25685	0.629581	0.417771	-0.62696	0.780545	0.69216	-2.14995	0.511655	0.364742	0.10615	0.954152	0.841967	-1.64456	0.026233	0.00295851	1.33494	0.499062	0.0942182	0	1	1	1.00121
AK8	0	1	1	-0.904725	0.552562	0.36259	4.10455	0.00912679	0.0023783	3.8318	0.474035	0.127685	0	1	1	-0.169633	1	0.862911	0	1	1	1.80945	0.516349	0.35923	-0.500032	0.468935	0.336531	0.904725	0.566886	0.355831	-4.10455	0.00742484	0.00237355	-5.64125	0.0193774	0.0025482	0	1	1	-0.46367	0.526228	0.364604	0	1	1	0	1	1	-0.250016
AK9	0	1	1	1.75487	0.552562	0.362419	0	1	1	0	1	1	0	1	1	0	1	1	-2.79556	0.345477	0.0946006	-1.50855	0.516349	0.359317	-2.05337	0.000123943	1.59506e-06	-1.05567	0.566886	0.355673	0	1	1	3.50975	0.511655	0.364701	0	1	1	0.70195	0.526228	0.364571	-0.931853	0.499466	0.0969674	0.667067	0.841567	0.611591	-1.02669
AKAP1	0.00484877	1	0.997387	0	1	1	-2.08406	0.47315	0.344089	0	1	1	0.689336	0.697188	0.49677	0	1	1	-2.62117	0.601731	0.265064	0	1	1	2.10534	0.186277	0.0907326	0	1	1	2.09376	0.460066	0.343543	0	1	1	0.415541	0.637525	0.496932	0	1	1	-0.870491	0.71271	0.275283	0	1	1	1.05509
AKAP10	-0.804738	0.223286	0.0469459	-1.6266	0.552562	0.36243	-2.2927	0.0939413	0.0431435	-3.2532	0.623103	0.364525	1.0024	0.0924817	0.00870313	1.0844	0.720765	0.365312	0.903182	0.492529	0.187043	-1.4049	0.834315	0.668113	0.540864	0.163564	0.0739475	-0.69195	0.880996	0.67232	0.68322	0.621742	0.506834	0	1	1	0.279545	0.190098	0.0899764	0	1	1	-0.235431	0.71271	0.256969	-1.5527	0.00399279	1.91347e-05	-0.131937
AKAP11	0.296448	0.442771	0.178093	3.35803	0.438354	0.196845	-1.35834	0.0201405	0.00643137	0.86865	1	0.841801	0.278955	0.227981	0.0577418	-0.379633	1	0.792598	-0.974351	0.227393	0.0388749	-7.5654	0.330876	0.158988	0.168799	0.367491	0.224043	-3.5467	0.456356	0.176091	1.95124	0.00282934	0.000712356	5.8474	0.0458756	0.0100153	0.285953	0.0591843	0.0175723	1.11543	0.035924	0.00515115	-0.127151	0.761711	0.393152	-0.283117	0.141158	0.0240995	0.232624
AKAP12	0.196419	0.487706	0.209879	-0.0813	1	0.975531	4.84236	0.000705594	8.29604e-05	3.49275	0.664308	0.404291	0.706797	0.125041	0.0172945	-1.35002	0.720765	0.346505	-1.15071	0.164977	0.0208922	-3.69735	0.532981	0.375952	0.297255	0.0696945	0.0233889	-1.1412	0.774947	0.562149	-4.44952	0.000888997	0.000173892	-3.65535	0.5168	0.369104	0.502646	0.0392308	0.00989944	-0.84253	0.526228	0.313713	-0.252625	0.499062	0.0930024	-1.28665	0.582325	0.348586	0.246837
AKAP13	0.608254	0.57268	0.329196	-0.15095	1	0.790452	4.15675	0.000339864	3.07461e-05	2.554	0.317657	0.0507496	-1.43232	0.122354	0.0163145	-0.237033	0.909755	0.583994	-1.89069	0.444152	0.154601	-0.27205	0.832209	0.6661	-0.476727	0.561768	0.421625	-0.14235	0.860241	0.649767	-2.94024	5.11539e-06	2.53588e-07	-2.8559	0.179857	0.0762735	-0.61609	0.0160253	0.00270668	-0.2026	0.692593	0.50589	-0.224728	0.587806	0.153123	-0.191317	0.790478	0.563724	0.0657634
AKAP14	0	1	1	0	1	1	0.757059	0.529304	0.399836	0	1	1	0	1	1	0	1	1	0	1	1	0	1	1	0	1	1	-1.08678	0.566886	0.355648	-0.757059	0.517558	0.399508	0	1	1	0	1	1	0	1	1	0	1	1	0	1	1	0
AKAP5	-0.633007	0.57268	0.335802	-0.225525	1	0.892354	1.18097	0.494224	0.363404	-2.58415	0.623103	0.364546	0.422005	0.534819	0.336441	0.861383	0.720765	0.36533	1.26601	0.606009	0.337049	2.58415	0.516349	0.359129	0.633007	0.468935	0.336308	1.29208	0.566886	0.355527	-2.44699	0.0866119	0.0441664	2.1331	0.511655	0.364743	0	1	1	0.42662	0.526228	0.364614	0	1	1	0.711033	0.582325	0.365954	0
AKAP6	-0.0264435	0.954472	0.778579	0.6387	0.995587	0.777091	-2.05446	0.0497126	0.0196586	-2.4808	0.623103	0.364551	0.419135	0.39933	0.17771	0.29175	1	0.769098	-0.406009	0.344978	0.0924978	-4.9493	0.291476	0.131429	0.651	0.00430671	0.000524073	-1.81557	0.540267	0.244132	2.00157	0.0492005	0.0226606	3.7582	0.511655	0.364698	0.240903	0.336214	0.197448	0.43053	0.8098	0.608724	-0.152965	0.515264	0.109815	-1.22397	0.593748	0.376654	0.312278
AKAP7	-0.814819	0.417166	0.162468	0.2705	1	0.789387	0.325388	0.634936	0.508838	1.93075	0.625745	0.367289	0.0786998	0.919967	0.753494	-0.805667	0.720765	0.279101	1.33802	0.580014	0.248156	-0.6843	0.888467	0.723452	0.322127	0.535698	0.397127	0.2917	0.991885	0.798594	-1.95503	0.00618441	0.0018508	-1.38975	0.256741	0.124577	-0.278708	0.218098	0.113865	-0.3752	0.167327	0.0621296	-0.0972073	1	0.788569	-0.0477667	1	0.822907	-0.246346
AKAP8	-0.523335	0.138107	0.0201861	-0.67045	0.375669	0.154049	0.751724	0.148515	0.0800933	0.4475	0.623103	0.282469	-0.193604	0.213876	0.0513517	-0.05595	0.874204	0.544193	0.803621	0.141732	0.0157576	2.05755	0.0807653	0.0187891	0.444252	0.0477863	0.0142464	0.982875	0.15227	0.020976	-1.79839	0.00295866	0.000754083	-1.7884	0.203974	0.0914404	-0.325496	0.00881275	0.001112	-0.30175	0.253894	0.112949	-0.0810163	0.71271	0.32268	0.238883	0.607094	0.389923	-0.0395416
AKAP8L	-0.624435	0.57268	0.298313	-2.18187	0.552562	0.285854	0.852996	0.518999	0.386675	0.4153	0.63528	0.376608	-0.484802	0.398592	0.17726	0.64985	0.639532	0.075729	1.43968	0.45637	0.162364	1.03575	0.0809951	0.0188808	0.203491	0.797168	0.657851	0.82905	0.278909	0.0684742	-2.10187	0.0782901	0.0391568	-4.77905	0.449374	0.257162	-0.540655	0.0534467	0.0151891	-0.48284	0.716967	0.527406	0.0636034	1	0.785598	-1.10933	0.613005	0.395475	-0.210472
AKAP9	1.13843	0.0614441	0.00490823	0.879225	0.247471	0.0777727	2.84393	0.00614983	0.00139282	0.8453	0.576562	0.195883	-0.793166	0.048639	0.0020852	-0.223183	0.720765	0.289481	-2.00201	0.146827	0.016939	0.1751	0.821753	0.655926	-0.842029	0.028078	0.00706867	0.10335	0.793114	0.581065	-0.567065	0.522892	0.409848	0.91315	0.511655	0.311956	-0.0205261	0.895853	0.773272	0.21778	0.459932	0.252824	0.0916199	0.935358	0.621031	0.644517	0.267227	0.0742953	0.148202
AKIP1	1.14894	0.0640976	0.00525686	1.46612	0.257547	0.0829398	-1.05113	0.255981	0.156489	-1.52505	0.422478	0.0974835	-0.365264	0.141197	0.0220587	0.467717	0.674938	0.0886562	-1.39126	0.129009	0.0132658	0.24555	0.778062	0.612875	-1.9705	0.00135221	8.74221e-05	-0.598225	0.566886	0.332174	3.349	0.00229574	0.000553131	4.4573	0.10196	0.0336657	0.240416	0.0726817	0.0234616	0.86708	0.109783	0.0327486	0.302205	0.484113	0.0743938	1.05927	0.234933	0.0597171	-0.410783
AKIRIN1	-0.844841	0.0472064	0.00310417	-1.3188	0.108721	0.0180732	0.77881	0.0868966	0.0391736	-2.77325	0.22561	0.0249629	-0.431304	0.192819	0.0421016	-0.08665	0.801028	0.458828	1.46476	0.0450176	0.00193001	2.6418	0.0303482	0.0035286	0.190202	0.303179	0.175277	1.521	0.0395722	0.00116739	-2.46849	0.000111757	1.26207e-05	0.13565	1	0.861271	-0.596719	0.0117737	0.00171568	-0.57951	0.0771227	0.0185464	-0.0749726	0.731604	0.359395	0.0014	1	0.993744	-0.32732
AKIRIN2	-0.378153	0.472125	0.197977	1.41358	0.252941	0.0806475	-4.08159	3.80061e-06	7.72741e-08	-1.48235	0.565324	0.187695	0.210648	0.557431	0.359198	0.157917	0.937469	0.612867	0.654688	0.569826	0.240591	-1.4036	0.39923	0.21062	0.319288	0.367183	0.223828	-0.806425	0.44617	0.169369	3.32529	9.80864e-07	3.42092e-08	4.3095	0.043837	0.00928014	-0.0248728	0.922465	0.805296	0.66018	0.0746167	0.0175973	-0.0338727	1	0.731967	0.474517	0.351976	0.12163	-0.0294327
AKNA	-0.585045	0.57268	0.335904	0	1	1	0.873955	0.684965	0.581532	0	1	1	-0.222878	0.921871	0.756268	0	1	1	1.17009	0.606009	0.337134	0	1	1	0.585045	0.468935	0.336371	0	1	1	-2.04405	0.270744	0.179667	0	1	1	-0.367745	0.464095	0.335154	0	1	1	0	1	1	0	1	1	0
AKR1A1	0.953255	0.614711	0.37951	-0.431325	0.552562	0.285154	2.09098	0.182322	0.103532	1.23445	0.194327	0.0182968	-0.984347	0.424522	0.194707	-0.03635	1	0.886059	-1.38758	0.763001	0.505375	0.1044	0.86516	0.70006	-2.66673	0.108999	0.0427877	0.13225	0.566886	0.272658	-0.184472	0.854525	0.775592	-2.0971	0.159798	0.0644448	-0.209306	0.223839	0.118005	-0.19434	0.549027	0.38426	0.172977	0.71271	0.289225	-0.25275	0.582325	0.35171	-0.856738
AKR1D1	-0.963567	0.57268	0.335462	-1.12993	0.552562	0.362507	-1.38851	0.445566	0.318771	0.84705	1	0.825955	0.642378	0.534819	0.335925	0.753283	0.720765	0.365346	1.92713	0.606009	0.336765	2.25985	0.516349	0.359159	0.963567	0.468935	0.336097	1.12993	0.566886	0.355617	-0.538622	0.670874	0.572724	-3.1069	0.511655	0.364708	0	1	1	0	1	1	0	1	1	0	1	1	0
AKT1	-0.498162	0.533	0.242228	0.53205	0.0424932	0.0029912	-0.747062	0.262335	0.161372	-0.62575	0.367196	0.0712961	0.678096	0.280215	0.0845601	0.429283	0.132808	0.00161813	0.0203249	1	0.959044	-0.32625	0.242012	0.098762	0.255071	0.3853	0.237365	0.02955	0.935969	0.732055	-0.249261	0.76061	0.671181	1.68985	0.0344956	0.00646726	0.207593	0.512646	0.379683	0.47039	0.00370882	7.76672e-05	-0.325333	0.657517	0.202933	0.24595	0.084897	0.009762	-0.121545
AKT1S1	0.251717	0.395215	0.148401	-0.061075	1	0.798192	-1.37841	0.0480673	0.0188384	-0.27855	0.702179	0.440546	0.102247	0.847631	0.66135	0.500317	0.602028	0.057763	-0.589591	0.601862	0.265299	-1.46305	0.135239	0.0412349	0.733052	0.0188707	0.00404947	-1.01525	0.150438	0.0205629	1.88184	0.007771	0.00252268	0.1564	0.843184	0.650751	0.162035	0.400225	0.245584	0.27576	0.179314	0.0688176	-0.028719	1	0.838577	-0.5284	0.179999	0.0367345	0.492384
AKT2	-0.0784711	0.868103	0.665639	-1.99575	0.0104948	0.000169425	3.31153	0.000609015	6.79878e-05	0.47875	0.840241	0.575666	-1.18797	0.0810709	0.00650074	0.687167	0.720765	0.339849	-0.199118	0.912549	0.686675	3.9915	0.00704839	0.000145455	1.85762	0.00081482	3.66429e-05	-0.006675	1	0.961461	-3.46847	0.00030313	4.51048e-05	-4.47025	0.0625843	0.0158176	-0.744173	0.0257956	0.00544752	-0.386	0.526228	0.36463	-0.118687	0.83408	0.483844	0	1	1	0.889576
AKT3	-0.791891	0.100413	0.0114095	1.0244	0.80465	0.587863	-0.247806	0.858553	0.779183	-0.549	1	0.908303	0.224018	0.39492	0.174905	-0.522233	0.991209	0.677966	0.812633	0.216505	0.0352489	-3.47855	0.534074	0.377089	1.04944	0.00309824	0.000329351	-1.6359	0.610859	0.398277	-1.33598	0.240239	0.15411	2.5978	0.600142	0.439824	-0.182346	0.235662	0.126436	0.09642	0.784504	0.586884	-0.25705	0.502664	0.101509	-0.476583	0.271724	0.0764331	0.128773
AKTIP	-0.209944	0.57268	0.305722	0.6429	0.574747	0.381648	-1.10944	0.207129	0.120883	-1.03695	0.726958	0.4638	0.488594	0.157737	0.0285869	0.827433	0.720765	0.154794	-0.160853	0.934359	0.717775	-1.79885	0.441439	0.244818	-0.216927	0.445131	0.285376	-0.659175	0.615893	0.404423	0.689557	0.40838	0.299039	2.32275	0.0235484	0.00357206	0.209179	0.0704403	0.0224484	0.75362	0.0237675	0.00249946	-0.19358	0.439306	0.0584426	-0.171017	0.327619	0.106778	-0.213435
ALAD	2.0882	0.0697694	0.00605674	-2.28317	0.224906	0.0658858	3.7879	0.000114368	7.23727e-06	2.58875	0.52796	0.161781	-0.351734	0.566898	0.368234	-0.01325	1	0.978987	-2.7697	0.190398	0.0279262	4.14295	0.192759	0.0705849	-1.54189	0.0451355	0.0132453	1.74982	0.367947	0.115685	0.388499	0.349591	0.245076	-7.1551	0.0241363	0.00372007	0.62424	0.05182	0.0145387	-0.92122	0.0688746	0.0154646	0.468898	0.445641	0.0606088	-0.141133	0.863325	0.632636	0.273155
ALAS1	0.483561	0.251599	0.0577458	0.34235	0.414967	0.180055	0.517612	0.474654	0.345509	0.59425	0.665123	0.405181	-0.00644521	1	0.965987	0.105483	0.720765	0.322481	-0.694895	0.459615	0.164218	0.11225	0.962588	0.799493	-0.285478	0.342242	0.203802	0.39545	0.328664	0.0924981	0.44951	0.493573	0.373309	0.09045	1	0.893711	0.189557	0.0304743	0.00690847	0.20023	0.158652	0.0573983	0.0907423	0.654741	0.20063	0.26565	0.434245	0.178962	0.0990416
ALCAM	0.774367	0.202802	0.0398263	2.1739	0.0424932	0.00299731	-0.462901	0.819072	0.73225	0	1	1	-0.292932	0.534819	0.303828	0	1	1	-2.14056	0.141723	0.0157458	-4.6394	0.00457602	4.23535e-05	-0.2288	0.590536	0.450457	-2.0946	0.123327	0.0135798	2.01164	0.232046	0.148059	4.3478	0.0215812	0.00308032	0.133987	0.464095	0.301752	0.86956	0.0267306	0.00307365	-0.197277	0.505196	0.102563	-0.0972	0.71902	0.496284	0.272784
ALDH16A1	-0.535225	0.57268	0.33604	-3.02275	0.0425267	0.00303114	3.64853	0.00454273	0.000940201	1.9005	0.358642	0.0679517	-1.27734	0.123998	0.0168391	0.0886	0.96687	0.648035	0.0887635	1	0.950541	6.0455	0.0273516	0.0028368	0.0181759	1	0.980189	3.02275	0.0566867	0.00270224	-4.71898	9.60645e-05	1.04251e-05	-7.946	0.00819463	0.000574475	-0.980494	0.001189	3.93858e-05	-1.15594	0.00256269	3.5569e-05	-0.327229	0.71271	0.340468	0	1	1	-0.258525
ALDH18A1	0.197565	0.57268	0.320858	2.1785	0.100453	0.0156661	-0.105727	0.853145	0.771481	1.87915	0.231715	0.0260698	-0.293882	0.233369	0.0607059	-0.53435	0.615189	0.0628795	0.275714	0.737365	0.476659	-1.5326	0.184693	0.0662291	0.0439461	0.944855	0.82815	-1.22047	0.460637	0.179606	0.500856	0.207272	0.129964	2.47785	0.11877	0.0421103	-0.0973035	0.0490137	0.0134814	0.55079	0.129979	0.0418978	0.223614	0.138798	0.00316133	0.941467	0.189663	0.0402486	0.120755
ALDH1A1	-0.172622	0.761547	0.536771	0.11765	1	0.859053	-3.56304	0.00376724	0.000747023	-8.7709	0.145188	0.0100203	1.81815	0.205389	0.0476438	0.450033	0.720765	0.35918	0.243446	0.96647	0.759896	-1.80735	0.516349	0.338495	-0.24707	0.641756	0.499301	-0.8156	0.566886	0.276281	3.21779	0.00474854	0.00134479	9.0062	0.00140655	1.34316e-05	1.02184	0.13698	0.0558164	0.31708	0.0209956	0.00199017	-0.0339327	1	0.889764	-0.524017	0.495875	0.229478	-0.209846
ALDH1A2	0.873913	0.20657	0.0409856	-0.4163	0.988254	0.768583	-5.57968	0.000287854	2.47039e-05	-2.3676	0.623103	0.364557	0.891033	0.398698	0.177368	0.7892	0.720765	0.36534	-0.661069	0.681562	0.414532	-4.51195	0.304882	0.140763	-0.529122	0.288086	0.164533	-1.68435	0.517544	0.223943	7.3275	1.21967e-05	7.6531e-07	1.535	0.511655	0.364806	0.884185	0.107239	0.0399329	0.307	0.526228	0.364679	0.362252	0.408727	0.0477883	-1.78152	0.199091	0.0443755	0.172395
ALDH1A3	0.682201	0.57268	0.335718	0	1	1	5.7535	0.000273117	2.28984e-05	0	1	1	0	1	1	0	1	1	0	1	1	0	1	1	0	1	1	0	1	1	-4.38909	0.00569988	0.00167758	0	1	1	0.272881	0.464095	0.335422	0	1	1	0.454801	0.71271	0.340359	0	1	1	0.341101
ALDH1B1	0.389728	0.864989	0.661026	-0.30215	1	0.839207	-1.41363	0.135848	0.0702808	-2.3917	0.623103	0.364555	-0.0197444	1	0.976451	0.797233	0.720765	0.365339	-1.25849	0.79659	0.543723	-0.6826	0.938478	0.774323	-1.28055	0.220593	0.116881	0.1697	1	0.912453	2.19309	0.00690333	0.00213272	1.7874	0.511655	0.364772	0.144045	0.823421	0.692183	0.35748	0.526228	0.364644	-0.159679	1	0.795539	-0.428967	0.71902	0.496276	-0.445413
ALDH1L2	0.514086	0.556334	0.260469	1.23313	0.682625	0.476809	5.19491	0.0156394	0.00473517	7.53625	0.430002	0.101869	1.05144	0.318341	0.126129	-0.8022	0.866815	0.534202	-0.260604	0.961733	0.753011	-2.88535	0.566951	0.406735	-0.67406	0.241391	0.13121	-1.47995	0.619963	0.408183	-4.16674	0.0330576	0.014082	-5.07	0.0385258	0.00762478	0.836496	0.120804	0.0470446	0.01193	1	0.974469	0.255856	0.551394	0.131686	-0.1397	0.735858	0.512276	-0.0799867
ALDH2	-0.318548	0.57268	0.275256	0.062825	1	0.926306	0.709112	0.160347	0.0880002	2.8942	0.423543	0.0980661	0.0889003	0.939128	0.779293	-0.91265	0.720765	0.114296	-0.0674541	1	0.905671	-0.64755	0.779108	0.613817	0.753202	0.103352	0.0398871	-0.731975	0.566886	0.311819	-1.34621	0.00153811	0.000339667	-2.76855	0.0790527	0.0231403	-0.074079	0.775316	0.638756	-0.52246	0.108523	0.0321223	-0.23485	0.236261	0.0112985	-0.173967	0.682882	0.462277	0.217327
ALDH3A2	-0.580826	0.432846	0.171695	0.563325	0.434852	0.194578	-0.148982	0.909907	0.838124	1.82225	0.332731	0.0569318	-0.210605	0.761781	0.565419	0.1475	0.874804	0.544987	0.94047	0.582939	0.250319	0.3757	0.686352	0.523407	0.562505	0.311813	0.181741	-0.278025	0.751062	0.538786	-1.01267	0.197649	0.123026	-0.6956	0.384793	0.209948	-0.358693	0.151619	0.0640576	0.31383	0.193657	0.077016	-0.0737271	0.578675	0.147533	0.500783	0.195241	0.0425065	-0.00916026
ALDH3B1	0	1	1	0	1	1	1.53811	0.2908	0.184713	0	1	1	0	1	1	0	1	1	0	1	1	0	1	1	0	1	1	0	1	1	-1.53811	0.275934	0.184572	0	1	1	0	1	1	0	1	1	0	1	1	0	1	1	0
ALDH4A1	1.12603	0.420235	0.164575	-2.3303	0.337707	0.130481	4.58934	0.00221701	0.000371752	3.771	0.263905	0.0335408	0.305391	0.870839	0.691061	-0.219283	0.843761	0.507465	-1.74131	0.602329	0.266374	2.23645	0.231326	0.0926571	-0.580258	0.558509	0.418499	1.0003	0.496573	0.207068	-2.33727	0.00954168	0.00323481	-8.4316	0.100534	0.0329652	0.633647	0.254226	0.138729	-1.06369	0.210812	0.0868646	0.170251	0.79911	0.439517	-0.80805	0.582325	0.313907	0.272887
ALDH5A1	0.117865	0.514047	0.228448	-2.17535	0.552562	0.293234	1.34723	0.0711639	0.0305313	3.5154	0.548425	0.175194	0.359838	0.0291002	0.000745247	-0.529433	0.8097	0.469715	-0.227571	0.606009	0.277061	1.09175	0.770961	0.605696	0.123506	0.0352923	0.0096005	1.21647	0.566886	0.289605	-1.1115	0.123176	0.0673943	-7.8661	0.187766	0.0810716	0.263049	0.0117225	0.00170459	-1.1878	0.294669	0.138426	0.00271964	1	0.97404	-1.08632	0.582325	0.339114	0.120685
ALDH6A1	-0.579362	0.0901899	0.00936788	-1.96155	0.327226	0.123402	2.3549	8.36641e-06	2.2426e-07	-2.8934	0.623103	0.363561	-0.0154888	1	0.91932	0.226633	0.841713	0.504631	2.54803	0.00885151	9.84101e-05	1.28425	0.303167	0.139602	0.975967	0.000588095	2.27847e-05	1.6555	0.5413	0.245836	-3.51363	6.3731e-07	1.96129e-08	-1.0297	0.96246	0.75959	-0.241038	0.153322	0.0650439	-0.64864	0.355665	0.179999	0.463103	0.219492	0.00957817	-0.879617	0.489166	0.224181	0.198303
ALDH7A1	-1.83431	0.499538	0.218463	-0.487375	0.650826	0.447728	2.23724	0.0723826	0.0311865	0.7837	0.914981	0.65307	-0.0106458	1	0.942443	-0.42565	0.733068	0.379211	-0.491842	0.427147	0.143933	-0.5772	0.800867	0.635183	4.58795	7.18781e-05	6.13033e-07	-0.237425	0.900358	0.692066	-5.90587	0.011554	0.0040886	-1.75845	0.410076	0.227959	-0.740113	0.361744	0.216462	-0.45034	0.109587	0.0325567	-1.38682	0.622633	0.175572	-0.517317	0.0405971	0.00220355	1.37682
ALDH8A1	1.10877	0.339864	0.116049	2.76063	0.033171	0.00180784	-0.839396	0.656719	0.530733	2.43095	0.623103	0.364553	-0.968255	0.231775	0.0598891	0	1	1	-2.01127	0.434267	0.148026	-6.6919	0.0146365	0.00076059	-1.69371	0.0943485	0.0352584	-2.46895	0.147016	0.0195917	3.05695	0.047837	0.0219223	3.0903	0.476069	0.277731	-0.137444	0.109817	0.0412273	1.10425	0.0201999	0.00186291	0.0687593	0.71271	0.247178	-0.390217	0.350216	0.120383	-0.292467
ALDH9A1	-0.0440212	1	0.875975	-0.726525	0.404779	0.172953	1.38731	0.148754	0.0802448	-2.5209	0.466946	0.122318	-0.481093	0.0729126	0.00511708	-0.0557	1	0.879014	-0.287318	0.638189	0.368033	0.9691	0.56589	0.405586	-0.445297	0.0373473	0.0103635	0.6001	0.473458	0.189681	-1.47535	0.13669	0.0789161	1.06785	0.511655	0.350139	-0.306264	0.112273	0.0425512	-0.32403	0.32777	0.16069	-0.12512	0.870365	0.532346	-0.161317	0.82801	0.599381	-0.244659
ALDOA	-0.00499793	1	0.981663	-3.28353	0.0702275	0.00794361	1.46846	0.00382513	0.00076032	2.1464	0.439148	0.107379	-0.366482	0.251528	0.0697007	-0.0509333	1	0.864412	0.124097	0.897923	0.668391	2.5095	0.183182	0.0653802	0.416301	0.132946	0.0559241	1.65187	0.215588	0.0414694	-1.47845	0.00396602	0.00107884	-8.71345	0.00832793	0.000592655	-0.221888	0.190098	0.0869597	-1.34397	0.00697233	0.000264778	0.0380339	1	0.755652	-1.35252	0.0239586	0.000806404	0.205651
ALDOC	-0.381412	0.59731	0.361806	-2.78518	0.182623	0.0457253	-2.40622	0.235897	0.141537	-1.319	0.32636	0.05394	0.220849	0.534819	0.302688	0.0346833	1	0.809144	0.538031	0.477235	0.175783	1.81235	0.0965237	0.0247875	-0.406804	0.0627597	0.020426	1.20617	0.170521	0.0264669	1.6434	0.426832	0.315313	-4.25135	0.184496	0.0789714	-0.0200553	1	0.915132	-1.09326	0.139285	0.0467325	-0.0749312	1	0.783073	-1.25267	0.318107	0.101474	-0.394108
ALG1	-0.371055	0.909362	0.718308	0	1	1	0.487035	0.840658	0.756989	0	1	1	-0.69285	0.643225	0.443479	0	1	1	1.79359	0.606009	0.336798	0	1	1	0.428496	0.807581	0.670012	0	1	1	-1.22915	0.506128	0.384337	0	1	1	-0.564132	0.389405	0.237047	0	1	1	0.350494	0.71271	0.340439	0	1	1	0.0287205
ALG11	-0.88018	0.170539	0.0295963	-0.924825	0.0190337	0.000541955	1.50527	0.038765	0.0144557	-0.83495	0.324579	0.0532397	-0.347364	0.534819	0.286651	0.12995	0.719486	0.107102	1.59218	0.25364	0.0481513	1.12955	0.102433	0.0269344	0.392746	0.370442	0.226237	0.807925	0.434367	0.16082	-3.26563	9.55392e-05	1.03455e-05	-1.0147	0.106937	0.0361248	-0.56049	0.0393348	0.00993555	-0.29196	0.0399554	0.00616557	-0.0560584	0.834012	0.483501	-0.240033	0.273022	0.0769591	-0.243717
ALG12	-0.6652	0.642374	0.408601	-2.44543	0.0201867	0.000607199	-0.020365	1	0.990705	3.10255	0.0779925	0.0031121	-0.267145	0.866239	0.684581	-0.18085	0.720765	0.13252	-0.0606221	1	0.971127	3.47985	0.223927	0.0883975	1.1752	0.18847	0.0939607	2.44543	0.0293411	0.000576761	-1.31004	0.567527	0.452094	-7.9934	0.00303615	8.97066e-05	-0.426367	0.44602	0.282516	-1.08668	0.00490331	0.000140064	-0.463674	0.764538	0.395764	-0.470333	0.582325	0.366007	0.254998
ALG13	0.509045	0.537019	0.245323	3.6971	0.112442	0.0189674	-6.37976	0.00865097	0.00220293	-1.1367	0.715835	0.453475	0.770313	0.160632	0.0296384	0.486883	0.720765	0.352047	-1.15853	0.473295	0.173049	-5.4524	0.113619	0.0315872	-0.660697	0.213684	0.112114	-2.7801	0.258011	0.0591782	7.39785	0.00269779	0.000670955	8.5309	0.0169786	0.00199885	0.665806	0.00995806	0.00133765	1.77097	0.0194225	0.00170827	-0.0468134	1	0.766506	0.647267	0.213296	0.049913	-0.0758258
ALG14	0.939975	0.279098	0.0696115	-0.412175	0.338984	0.131211	0.329028	0.680374	0.55704	0.97855	0.480605	0.132046	0.570339	0.34337	0.142255	-0.303217	0.720765	0.112738	-1.41447	0.462761	0.166287	-1.38825	0.138554	0.0428997	-1.8771	0.0242698	0.0057588	-0.4619	0.510778	0.219061	1.55092	0.00604912	0.00180479	-1.8029	0.0824645	0.0246589	0.718193	0.0173688	0.00305923	-0.3468	0.0669787	0.0147543	0.155161	0.730092	0.357652	-0.737533	0.0745868	0.0074756	-0.468564
ALG2	-0.361698	0.681739	0.451395	-3.15163	0.281111	0.0959194	0.257524	0.772603	0.67834	-0.53865	0.805457	0.541419	-0.848334	0.199901	0.0452107	0.0403	1	0.797319	1.49281	0.448968	0.157577	3.78535	0.0157858	0.000893954	0.26095	0.727373	0.583693	1.7909	0.11768	0.0118827	-0.980919	0.0564857	0.0267589	-5.7646	0.25825	0.125428	-0.653679	0.00332428	0.000237448	-1.23647	0.238241	0.103319	0.256472	0.0780359	0.000814112	-0.8393	0.605856	0.38864	-0.0503738
ALG3	0.254672	0.675611	0.445023	-3.1789	0.207128	0.0571126	1.51245	0.0515012	0.0205503	-0.0053	1	0.993033	-0.73966	0.147889	0.0249019	0.323783	0.296966	0.00759827	-0.0916446	1	0.925464	3.0146	0.02693	0.00274181	0.177695	0.727382	0.583756	1.95645	0.137879	0.0169919	-1.00311	0.109106	0.0584176	-6.3525	0.158097	0.0635541	-0.341927	0.036104	0.00877032	-1.07729	0.202466	0.0821919	0.139233	0.921976	0.603454	-1.1144	0.457239	0.198041	0.216184
ALG5	-1.03558	0.603157	0.367488	-5.26647	0.0160095	0.000390119	3.80137	0.0108979	0.00301658	-1.17805	0.389344	0.082245	-0.814504	0.681996	0.481479	-0.05155	1	0.721261	-1.01004	0.822783	0.57348	5.8589	0.0204015	0.0015722	-0.46937	0.73871	0.595352	2.42495	0.168104	0.0256629	-5.87253	0.000219515	2.98882e-05	-9.3549	0.00255415	6.05796e-05	-0.902935	0.342521	0.202273	-2.13752	0.00164802	3.17385e-06	-1.02707	0.49816	0.0796273	-1.55802	0.00493743	3.49665e-05	-0.752476
ALG6	0.236685	0.632514	0.397995	1.21697	0.238936	0.0731906	-0.480759	0.527482	0.394808	-1.4311	0.346501	0.0626403	0.196049	0.289788	0.105435	-0.364183	0.720765	0.108929	-0.64247	0.445863	0.15574	-1.76685	0.122199	0.035249	-1.05652	0.00692057	0.00102238	-0.627475	0.356488	0.109001	0.95413	0.198894	0.123938	3.86505	0.0725744	0.0200724	0.212304	0.162748	0.070381	0.26828	0.348989	0.17555	-0.0563665	1	0.758062	0.222367	0.645367	0.426231	-0.409919
ALG8	0.570175	0.302729	0.0800875	-1.7474	0.0774512	0.0095869	1.61782	0.0522527	0.0209456	1.05985	0.344528	0.0620077	0.177005	0.669253	0.468999	0.01345	1	0.947275	-1.05239	0.415832	0.13803	0.64895	0.312705	0.14647	-0.333993	0.410786	0.25785	0.218725	0.614752	0.402938	-0.477473	0.519375	0.404837	-4.55465	0.021895	0.00316335	0.334273	0.0737863	0.0239586	-0.69089	0.0725603	0.0168969	0.0293213	1	0.828875	-0.948617	0.083328	0.00936584	0.118091
ALG9	0.120701	0.52944	0.23932	-2.06695	0.226296	0.0666893	0.492815	0.106773	0.0509553	-0.14535	1	0.760722	0.20986	0.281569	0.0974855	0.643967	0.400846	0.0166111	-0.203901	0.606009	0.33702	1.752	0.0539824	0.00979182	0.114432	0.468935	0.332758	0.60435	0.33974	0.0993193	-0.251412	0.361406	0.254856	-3.98855	0.179703	0.0761302	0.174197	0.0765099	0.0252983	-0.4404	0.404028	0.212813	0.0125005	1	0.773751	-0.793967	0.440254	0.185227	0.117567
ALK	0	1	1	0	1	1	2.23107	0.283851	0.179104	0	1	1	0	1	1	0	1	1	0	1	1	0	1	1	0	1	1	0	1	1	-2.23107	0.270077	0.179091	0	1	1	0	1	1	0	1	1	0	1	1	0	1	1	0
ALKBH1	-0.566266	0.142486	0.0213834	0.1013	1	0.806578	-2.20417	0.00435438	0.000890306	-0.97455	0.540637	0.169659	-0.191063	0.289788	0.105524	0.16525	0.870937	0.540051	1.01287	0.252953	0.0479247	0.89765	0.387948	0.201946	0.481854	0.0378029	0.0105274	0.561075	0.3912	0.130024	1.07163	0.0972119	0.0508489	1.17715	0.287527	0.144552	-0.341144	0.0165409	0.00283156	0.13967	0.598997	0.426595	-0.0398866	1	0.771513	0.36675	0.426701	0.172604	-0.042206
ALKBH2	0.520676	0.115657	0.0144351	-0.388875	0.623493	0.424129	-0.860047	0.40154	0.278558	0.41025	0.693315	0.431045	-0.343293	0.238759	0.0631442	0.24815	0.720765	0.328965	-1.31064	0.0439345	0.00184573	0.1437	0.923878	0.759673	-0.16524	0.256897	0.142064	0.13735	0.780176	0.566952	1.9014	0.0599002	0.0286683	-1.188	0.398191	0.219654	0.00229428	1	0.97977	-0.00666	1	0.971462	-0.0897619	0.71271	0.273734	-0.21135	0.675981	0.455716	0.177718
ALKBH3	0.871007	0.253266	0.0587204	-1.6716	0.0645994	0.00681459	2.04025	0.00212087	0.000352725	-0.93735	0.625613	0.366995	-0.260444	0.673422	0.473016	0.2594	0.720765	0.198278	-1.96199	0.241156	0.0440986	-0.27025	0.692637	0.529687	-1.77915	0.0183683	0.00391509	1.00485	0.566886	0.335075	-0.298238	0.291287	0.197371	-2.40585	0.169338	0.0697496	0.192136	0.437286	0.275252	-0.513	0.0380914	0.00571429	-0.0733268	0.878012	0.542707	-1.20448	0.0186608	0.000480624	-0.454069
ALKBH4	-0.633007	0.57268	0.335802	-4.10342	0.013149	0.000261628	3.28427	0.0625159	0.025988	0.918	0.323617	0.0529819	-1.59736	0.117579	0.0148729	0.322067	0.614151	0.062366	1.26601	0.606009	0.337049	8.20685	0.00835412	0.000236296	-0.34809	0.801841	0.662958	3.24472	0.195281	0.0341127	-4.55029	0.00605173	0.00180614	-9.12485	0.00120364	9.62864e-06	-1.21162	0.00177917	7.72258e-05	-1.44813	0.00461194	0.000114307	0	1	1	0	1	1	-0.490549
ALKBH5	-0.11694	0.87459	0.67393	-0.753425	0.487852	0.233004	-4.51978	0.0207493	0.00666626	-2.4507	0.49163	0.139344	0.835951	0.118364	0.0151778	0.616767	0.720765	0.192385	-0.764138	0.48657	0.182311	-0.2657	0.964911	0.802157	0.624823	0.103054	0.0397164	-0.178825	0.943567	0.740727	4.2859	0.0218504	0.00863235	0.94385	0.418984	0.234602	0.454795	0.047272	0.0128511	0.06869	0.62398	0.447791	-0.332673	0.394312	0.0431844	-0.59085	0.013753	0.000269153	0.253941
ALKBH7	-0.263509	0.386425	0.143218	0.6362	0.39818	0.168727	-1.77544	0.335999	0.220949	1.6673	0.0364162	0.000733037	-0.115915	0.787769	0.592387	0.2471	0.409952	0.0182402	-1.14782	0.106286	0.00929149	0.635	0.0680096	0.0142783	-1.18884	0.00191179	0.000154463	-0.135625	1	0.866995	1.24842	0.503409	0.381812	-0.3949	0.787252	0.60093	-0.174952	0.372342	0.223967	0.40274	0.187774	0.0738602	-0.558278	0.154757	0.00386195	0.6358	0.282974	0.0818193	-0.726173
ALKBH8	0.0152872	1	0.976885	-0.67785	0.126967	0.0237573	1.24377	0.0897766	0.0407522	-0.86395	0.477252	0.130071	-0.307936	0.595522	0.39576	-0.409667	0.720765	0.176447	-0.448241	0.888851	0.656516	-0.2849	0.278542	0.122451	-0.391866	0.562015	0.421896	0.120425	0.588682	0.37687	-1.2132	0.0169209	0.00637947	-0.49175	0.518181	0.370169	-0.178646	0.381155	0.230661	-0.51694	0.139368	0.0468028	-0.139222	0.852737	0.50771	-0.546867	0.107422	0.0147044	-0.18829
ALMS1	-0.185188	0.57268	0.315725	1.06545	0.238669	0.0730074	-2.42503	2.47135e-05	9.35034e-07	-0.9884	0.626334	0.367819	0.174441	0.060725	0.00339417	0.426583	0.720765	0.182303	-0.22774	0.609233	0.34071	-1.22935	0.372168	0.189797	1.11662	0.000428272	1.32221e-05	-0.764125	0.427644	0.155992	2.05465	0.000191534	2.51451e-05	3.1193	0.0793661	0.0232744	0.0305891	0.793949	0.659691	0.68213	0.0173846	0.00140698	-0.199372	0.630414	0.182485	0.300517	0.176075	0.0350537	0.465715
ALOX12	-0.400003	0.57398	0.337998	-0.1189	1	0.845874	1.04762	0.236487	0.141999	-1.195	0.635654	0.377142	-0.18788	0.746718	0.549235	0.308567	0.874124	0.543539	0.495076	0.792175	0.538452	0.49925	0.878711	0.713367	0.637193	0.262641	0.14602	-0.331975	0.804712	0.592749	-1.84762	0.0172422	0.00652687	0.9572	0.0776646	0.0224324	-0.272729	0.137061	0.0558596	0.13758	0.600458	0.427939	-0.101643	0.71271	0.338731	0.08715	0.901286	0.670131	0.118595
ALOX15	-1.13299	0.0776661	0.00713107	-2.5762	0.205332	0.0563051	-0.598419	0.633046	0.506924	-1.2467	0.263718	0.0334768	-0.165154	0.773449	0.57726	0.353883	0.719142	0.106924	2.35862	0.0665776	0.00393509	3.70865	0.0135086	0.000634811	0.76142	0.0728788	0.0249237	2.34963	0.349042	0.104723	-1.66755	0.132428	0.0760264	-3.9057	0.22142	0.102211	-0.552286	0.0551427	0.0159343	-0.81815	0.228228	0.0971691	0.0308833	1	0.734605	-0.48125	0.644037	0.425009	-0.185783
ALOX5	0	1	1	-0.9963	0.552562	0.362549	2.33381	0.187044	0.107096	3.098	0.588921	0.204947	0	1	1	-0.0441667	1	0.96368	0	1	1	1.9926	0.516349	0.359195	0	1	1	0.9963	0.566886	0.355727	-2.33381	0.176215	0.107055	-5.0906	0.00671149	0.000395299	0	1	1	-0.42502	0.526228	0.364615	0	1	1	0	1	1	0
ALOXE3	0	1	1	0	1	1	1.5109	0.274425	0.17006	0	1	1	-0.380867	0.534819	0.336647	0	1	1	0	1	1	0	1	1	0	1	1	0	1	1	-1.5109	0.261008	0.169896	0	1	1	-0.22852	0.464095	0.335674	0	1	1	0	1	1	0	1	1	0
ALPK1	0	1	1	0	1	1	1.0122	0.529304	0.398744	0	1	1	-0.442517	0.534819	0.336359	0	1	1	-1.57493	0.606009	0.336872	0	1	1	0	1	1	-0.8587	0.566886	0.355897	-1.0122	0.517558	0.398611	0	1	1	-0.26551	0.464095	0.335455	0	1	1	-0.524976	0.71271	0.34033	0	1	1	0
ALPK3	-0.540153	0.50815	0.224722	-0.0279	1	0.98416	-3.10672	0.0330773	0.0118335	-2.0298	0.623103	0.364581	0.477445	0.201185	0.0460067	0.6766	0.720765	0.365361	0.730299	0.511403	0.200292	-2.94345	0.413782	0.222362	0.757579	0.0614455	0.019858	0.095325	1	0.943315	2.02641	0.144614	0.0844757	1.974	0.511655	0.364754	0.070406	0.793826	0.659446	0.3948	0.526228	0.364626	-0.116669	0.958982	0.652491	-0.99975	0.475735	0.21353	0.108713
ALPL	0.678713	0.707563	0.479023	-0.218875	1	0.865791	0.721424	0.719597	0.618935	4.24075	0.471196	0.124617	1.21511	0.281817	0.0977012	-0.818817	0.720765	0.308191	0.405719	1	0.868677	-1.89785	0.569828	0.409493	0.0869031	1	0.925754	-0.88205	0.655983	0.443633	0.636003	0.670874	0.560004	-4.6785	0.159011	0.0640409	1.00055	0.000191954	1.37797e-06	-0.57884	0.350657	0.176637	0.587715	0.71271	0.3058	-0.778533	0.524112	0.254401	0.382808
ALS2	0.402179	0.0927063	0.00983398	0.50835	0.684379	0.478315	2.96362	0.00235893	0.000404353	0.4283	0.986878	0.734076	0.210542	0.781705	0.5861	0.0379333	1	0.921255	-1.44423	0.0900462	0.00661701	-2.28075	0.25041	0.104233	-0.310886	0.0728788	0.0249206	-0.787325	0.495221	0.206163	-2.15926	0.0102088	0.00352316	0.5884	0.811031	0.622046	0.287197	0.392521	0.239363	0.2261	0.526228	0.338767	-0.21329	0.434746	0.0559158	-0.42135	0.512444	0.243033	0.0456467
ALS2CL	0	1	1	0	1	1	5.0538	1.2456e-05	3.80356e-07	8.4792	0.00683632	1.52759e-05	0	1	1	0	1	1	0	1	1	0	1	1	0	1	1	0	1	1	-5.0538	6.91778e-06	3.70332e-07	-8.4792	0.001409	1.45675e-05	0	1	1	0	1	1	0	1	1	0	1	1	0
ALX1	-0.176395	0.773424	0.548618	1.40295	0.765607	0.551088	-8.3989	0.00124234	0.000175584	-1.97165	0.96735	0.709528	0.371237	0.413292	0.187379	0.614217	1	0.730761	0.815636	0.541026	0.220497	-6.47635	0.418967	0.226648	0.306171	0.468935	0.310858	-2.61872	0.566886	0.309269	8.04611	0.00107216	0.000218828	4.77755	0.299504	0.151997	0.152184	0.338106	0.198739	0.92971	0.345051	0.172867	0.154282	0.57805	0.14711	-1.22348	0.0066049	6.39627e-05	0.0648881
ALYREF	-1.25072	0.0457344	0.00291894	-1.69685	0.0237188	0.000883748	0.614979	0.259475	0.159218	-0.8794	0.31086	0.0484278	0.150502	0.534819	0.302729	-0.0440167	0.861024	0.52801	1.66448	0.14265	0.0159357	3.0527	0.0173453	0.00111549	2.04403	0.00292719	0.000302037	1.63363	0.0363324	0.00101253	-3.11642	4.61953e-05	4.05247e-06	-2.5143	0.0170346	0.00201678	-0.409987	0.00444086	0.000366577	-0.70515	0.00477939	0.000129826	-0.278987	0.410071	0.0484249	-0.113667	0.11801	0.0174115	0.396653
AMACR	1.14828	0.313766	0.0994198	-2.71115	0.068278	0.00756907	6.24355	3.64882e-05	1.60601e-06	0.6916	0.668322	0.408617	-1.50755	0.280244	0.0910943	-0.506183	0.720765	0.129677	-1.45276	0.606009	0.336929	3.9008	0.241144	0.0982424	-1.74966	0.00516059	0.000678281	2.71115	0.0890848	0.00683882	-3.94698	0.0039217	0.00106374	-6.1139	0.0062693	0.000345165	-0.445218	0.532916	0.398703	-1.38817	0.0029424	4.93122e-05	0.28127	0.960461	0.655398	-0.507167	0.582325	0.365994	-0.300687
AMBRA1	-0.506135	0.242504	0.0539149	-0.8497	0.647892	0.445068	-1.97574	0.000352861	3.22981e-05	-5.56	0.379158	0.0767542	0.289482	0.283032	0.0994989	1.85333	0.642914	0.0772294	0.205672	0.876154	0.640302	-1.8127	0.57728	0.417003	1.32124	0.00536451	0.000719381	-0.571425	0.85472	0.643481	0.963475	0.0101999	0.00351855	3.8606	0.00355721	0.000123522	-0.0287647	0.826529	0.69511	0.77212	0.00472892	0.000123765	-0.268866	0.458293	0.0648489	-1.1707	0.0252817	0.000897141	0.407554
AMD¬†1.00	-0.488259	0.120483	0.0155145	-0.01725	1	0.977383	-2.95371	7.32751e-06	1.89716e-07	-0.84345	0.806148	0.542056	-0.0662362	0.785906	0.590147	0.290817	0.837737	0.500847	0.938598	0.164411	0.0207455	-1.37365	0.516349	0.316724	0.63203	0.0210343	0.00470116	-0.427475	0.731199	0.518053	1.97719	3.57684e-05	2.89808e-06	0.80895	0.366773	0.197295	-0.235045	0.0337742	0.00795935	0.16759	0.0359202	0.00514787	-0.0126401	1	0.819334	-0.469383	0.052675	0.0037625	0.0718856
AMDHD2	0	1	1	-2.89233	0.0221006	0.00075733	2.76275	0.187036	0.107077	2.41845	0.135195	0.00848136	-1.17406	0.304092	0.117152	0.335567	0.571645	0.0502344	-2.03156	0.344978	0.0940027	2.45285	0.0541251	0.00982942	-0.950399	0.186276	0.0898124	1.97275	0.36407	0.11328	-2.76275	0.176222	0.107072	-8.2031	0.00267606	6.78126e-05	-0.704436	0.221787	0.116562	-0.95559	0.00218444	2.52844e-05	-0.677186	0.499466	0.0962163	-1.1106	0.0327942	0.0015281	-0.4752
AMFR	0.174753	0.380362	0.13964	0.266225	1	0.80966	-0.78975	0.0325697	0.0116246	-2.0012	0.650222	0.391009	0.425962	0.210772	0.0499831	0.819	0.720765	0.309651	-0.474994	0.345672	0.0952213	-2.70295	0.467289	0.265634	0.717713	0.00504932	0.000657005	-1.38397	0.551264	0.254307	1.13926	0.00295672	0.000753363	2.53365	0.121026	0.0433158	0.325479	0.0623489	0.0189254	0.59789	0.0993549	0.0278707	-0.0418295	0.841613	0.492586	-0.7235	0.215067	0.0505895	0.446233
AMHR2	0	1	1	0	1	1	0.986033	0.529304	0.398259	0	1	1	-0.45873	0.534819	0.336301	0	1	1	0	1	1	0	1	1	0	1	1	0	1	1	-0.986033	0.517558	0.398112	0	1	1	-0.275238	0.464095	0.335411	0	1	1	0	1	1	0	1	1	0
AMIGO1	-0.473656	0.136623	0.0198089	0.96305	0.865812	0.646261	-6.17631	0.00700452	0.00164818	-2.22395	0.879494	0.616891	1.15105	0.0471974	0.0019311	0.603133	1	0.693312	-0.234563	0.696616	0.431255	-4.7632	0.493505	0.288166	0.94441	0.00791938	0.00122086	-2.66328	0.541944	0.246169	5.22899	0.0132848	0.00481031	4.15005	0.271373	0.133785	0.501166	0.0224603	0.00448678	0.7471	0.397393	0.207882	-0.393959	0.0408765	0.000240203	-0.9457	0.301148	0.0923716	0.235377
AMIGO2	-4.13492	0.0164823	0.000473183	-5.06752	0.0571045	0.00536352	-3.73565	2.3029e-05	8.50523e-07	-7.5623	0.379158	0.0766675	-0.0545141	0.894715	0.720773	0.573117	0.720765	0.295392	7.69853	0.0525639	0.00252973	10.135	0.0369723	0.00506216	3.78426	0.0134215	0.00250401	3.8421	0.267088	0.0633816	-4.53419	0.00013997	1.68301e-05	-2.57275	0.511655	0.364722	-1.68668	0.00612952	0.00063573	-1.68314	0.0275687	0.00322723	-0.190435	1	0.738446	0	1	1	-0.175327
AMIGO3	0.516669	0.57268	0.336101	0	1	1	2.63102	0.106431	0.0507032	2.8336	0.623103	0.364536	-0.836152	0.280244	0.0921617	0	1	1	0	1	1	0	1	1	0	1	1	-0.6581	0.566886	0.356361	-1.59768	0.350401	0.245831	-2.8336	0.511655	0.364714	-0.295024	0.513297	0.380478	0	1	1	0.344446	0.71271	0.340446	0	1	1	0.258334
AMMECR1	0.100432	1	0.923192	1.12247	0.552562	0.362509	0.0680666	1	0.960421	2.29185	0.623103	0.364561	0.0286992	1	0.974878	-0.4926	0.720765	0.365432	2.44534	0.606009	0.331452	-5.368	0.00613602	0.000107936	-0.401236	0.817188	0.680534	-1.66393	0.566886	0.355411	0.132798	0.956295	0.897965	-0.0469	1	0.988305	0.0573924	0.995107	0.891444	0.15343	0.988329	0.77677	0.882069	0.584689	0.151604	-1.04102	0.511483	0.242101	-0.150402
AMMECR1L	-1.02048	0.0522053	0.00374485	-0.666725	0.930657	0.707498	-1.26944	0.0685961	0.0292939	-1.09235	1	0.766168	-0.116593	0.329096	0.132528	1.02185	0.720765	0.365316	0.786185	0.522332	0.20727	-3.31805	0.516349	0.331119	1.59581	0.00185264	0.000146157	-0.91045	0.800558	0.588104	-0.771525	0.263089	0.172194	-0.2411	1	0.926714	-0.478149	0.00985169	0.00131136	0.34642	0.526228	0.36465	-0.418259	0.502664	0.101407	-1.5505	0.280211	0.0804018	0.287665
AMN	0	1	1	-0.773	0.552562	0.362676	0.725862	0.529304	0.399997	2.76105	0.531537	0.164375	0	1	1	0.515333	0.720765	0.365419	0	1	1	1.546	0.516349	0.359303	0	1	1	0.773	0.566886	0.356052	-0.725862	0.517558	0.39963	-4.30705	0.00775665	0.00052156	0	1	1	0	1	1	0	1	1	0	1	1	0
AMN1	0.406714	0.31874	0.103229	0	1	1	-3.22791	0.201532	0.117095	0	1	1	1.80512	0.207734	0.0485785	-1.098	0.720765	0.365311	-0.578478	0.322825	0.0744427	-5.7826	0.0476608	0.00798522	-0.900216	0.00709247	0.00105318	0	1	1	4.04133	0.107233	0.0572746	0	1	1	1.24576	0.0906221	0.0316887	-0.6588	0.526228	0.364574	0.0783166	0.878012	0.542434	-1.92753	0.0809245	0.00885169	-0.246751
AMOT	-0.0324327	1	0.856604	0.100325	1	0.793228	-0.849201	0.179887	0.101779	-4.1724	0.507864	0.149822	1.07977	0.0247234	0.000542719	0.674767	0.657403	0.0821002	0.00775289	1	0.981529	-1.78285	0.245106	0.100723	1.20578	0.00552401	0.000746659	-0.475125	0.660359	0.447412	0.784335	0.182185	0.111708	4.37305	0.254834	0.123364	0.634886	0.00244091	0.000137919	0.44499	0.0222938	0.00223408	-0.0190375	1	0.759034	-0.5274	0.0594723	0.00466097	0.586674
AMOTL1	0.183827	0.791633	0.569991	1.77143	0.192396	0.0507301	-0.856826	0.171023	0.095227	1.18125	0.623103	0.337483	0.108269	0.921148	0.755303	-0.4743	0.720765	0.311326	-0.230687	0.919082	0.69687	-0.46635	0.847559	0.681752	0.393548	0.349961	0.209918	-1.0471	0.5413	0.245818	1.22448	0.0256984	0.010405	2.3616	0.0116367	0.0010607	0.138492	0.599493	0.460987	0.42399	0.124978	0.0396385	0.0456552	0.970251	0.667618	1.0255	0.0488527	0.00316127	0.288687
AMOTL2	0	1	1	-0.9683	0.552562	0.36256	7.18073	0.000172316	1.25707e-05	-1.9366	0.623103	0.36459	-0.521422	0.534819	0.336128	0.0427667	1	0.961336	-1.0437	0.606009	0.337285	0.4151	1	0.864692	-0.46178	0.468935	0.336634	0.9683	0.566886	0.355756	-7.18073	0.000111343	1.25401e-05	0	1	1	-0.312853	0.464095	0.335279	-0.36166	0.526228	0.364641	-0.3479	0.71271	0.340442	-0.507167	0.582325	0.365994	-0.23089
AMPD2	0.522263	0.347947	0.120716	2.54652	0.0210319	0.000671061	-2.11686	0.178507	0.100736	1.16805	0.623103	0.243258	-0.299558	0.608879	0.408705	-0.301433	0.720765	0.207346	-1.97874	0.0665776	0.00391954	-1.69565	0.115883	0.0325887	-0.507413	0.0939419	0.0350172	-1.36803	0.524452	0.230556	3.16139	0.0493939	0.0227712	3.925	0.0764667	0.0218185	0.02917	0.997493	0.894493	0.83775	0.0445471	0.00744308	-0.311406	0.539804	0.125015	1.13247	0.0636176	0.00551786	0.00742502
AMPD3	0.0941915	0.807558	0.593	1.5122	0.552562	0.346356	-3.50189	0.00172593	0.000270088	1.3515	0.900481	0.638812	0.798574	0.121063	0.0158658	0.9371	0.720765	0.365323	-0.0731499	1	0.860621	-5.5739	0.291799	0.131715	0.474089	0.086665	0.0313939	-2.43617	0.445091	0.168592	3.69027	0.000757959	0.000142738	1.6729	0.22484	0.104595	0.516821	0.0344111	0.00815993	1.16714	0.0406991	0.00635033	0.038411	0.992219	0.703543	-0.849833	0.211099	0.0487881	0.28414
AMPH	-0.201826	0.952537	0.775768	-0.97345	0.552562	0.362558	-2.31178	0.192002	0.110622	-1.9469	0.623103	0.364589	0.499318	0.758286	0.561261	0.648967	0.720765	0.365368	-0.0159829	1	0.990838	-2.9076	0.400393	0.211508	0.259499	0.845572	0.713904	-0.02055	1	0.987954	1.90813	0.199165	0.124143	0	1	1	0.218861	0.752434	0.613545	0	1	1	-0.139878	0.71271	0.249286	-1.61817	0.00656719	5.8976e-05	0.0288366
AMT	-0.956993	0.57268	0.282366	-5.4193	0.00612597	5.45888e-05	1.7451	0.151764	0.0822496	-1.33255	0.369324	0.0722223	-1.38263	0.207644	0.0485272	0.72145	0.530163	0.0382622	3.89545	0.348941	0.100441	6.5284	0.0380061	0.00534677	1.33481	0.279968	0.158233	2.68265	0.0263146	0.000438844	-3.65909	6.01753e-05	5.69127e-06	-9.50605	0.00832793	0.000593753	-1.21237	0.00162212	6.31209e-05	-1.73485	0.0161871	0.00124004	0.660488	0.598036	0.159078	-1.43673	0.108267	0.0148814	0.18891
AMZ2	0.134773	0.902701	0.709777	-0.756275	0.157905	0.036095	1.05899	0.0730288	0.0315038	0.05075	1	0.806964	-0.126108	0.876361	0.697378	0.301117	0.718574	0.105856	-0.693956	0.647929	0.378041	1.5103	0.0555108	0.0102762	-0.492386	0.340295	0.202435	0.30095	0.361431	0.111248	-0.789449	0.0279905	0.0115078	-1.5633	0.081645	0.0242473	-0.0217557	0.981327	0.874391	-0.12184	0.492762	0.276625	-0.14147	0.700037	0.234128	-0.00075	1	0.995047	-0.178806
ANAPC1	0.969313	0.313864	0.0995135	1.21043	0.181666	0.045338	1.9149	0.0248933	0.00832937	0.438	0.684654	0.42293	0.463949	0.842139	0.65405	-0.163617	0.720765	0.134907	-1.31613	0.572073	0.242299	0.74045	0.581503	0.421072	0.869293	0.276712	0.155719	-0.640175	0.279324	0.0687217	0.0237305	0.995288	0.948525	1.98285	0.221382	0.102161	0.666095	0.450688	0.286228	0.386	0.198186	0.0794685	0.2075	0.6421	0.190792	1.05377	0.251554	0.0674221	0.919303
ANAPC10	0.63318	0.257425	0.060629	0.168725	0.871886	0.652388	-1.20452	0.0590373	0.0242407	0.1501	0.623103	0.345014	0.178076	0.549052	0.350621	0.0178667	1	0.912393	0.0304607	1	0.952577	-0.84835	0.116671	0.0329531	-0.386323	0.317836	0.186074	-0.176425	0.934252	0.729974	2.47088	0.000412308	6.6841e-05	0.18735	1	0.803072	0.360117	0.0109739	0.00154347	0.07821	0.870043	0.663464	0.432273	0.118697	0.0021241	-0.1703	0.748899	0.52491	0.123429
ANAPC11	0.470575	0.24016	0.0529699	1.32933	0.12902	0.0247347	-3.01368	0.0450169	0.0173527	0.17915	1	0.788688	0.624144	0.179237	0.0369748	0.393817	0.530163	0.0380841	-1.2085	0.09737	0.00752593	-0.7105	0.24657	0.101786	-1.21041	0.001337	8.55577e-05	-0.901425	0.519247	0.225415	3.95483	0.0110656	0.00387868	2.4795	0.138506	0.0529904	0.562716	0.042997	0.0112656	0.76802	0.0447816	0.00754998	-0.0891176	0.848941	0.502046	0.649383	0.17867	0.0362261	-0.369918
ANAPC13	0.948294	0.0769657	0.00701553	0.125975	0.94811	0.724873	-0.0923691	0.946519	0.883091	0.57185	0.623103	0.344599	0.719365	0.170744	0.0334153	0.0394	1	0.798058	-1.28934	0.318629	0.0729848	-0.514	0.455977	0.25645	-0.367429	0.239783	0.130062	-0.58525	0.251544	0.05594	1.98896	0.0160815	0.00600544	-0.3199	0.853999	0.660334	0.810937	0.0122271	0.00181469	0.07403	0.779858	0.582459	0.202415	0.697854	0.231431	-0.08735	0.902384	0.671359	0.290432
ANAPC15	0.454731	0.315561	0.100854	2.3546	0.147949	0.031861	-1.495	0.0259182	0.00876902	1.2675	0.623103	0.286904	0.774907	0.0667179	0.00418638	-0.134933	0.955377	0.633741	-0.674422	0.502831	0.194056	-2.7313	0.147647	0.0471321	-1.85006	0.000411697	1.24149e-05	-2.06655	0.233779	0.0481551	2.40446	0.00270942	0.000675085	3.4417	0.133766	0.0502222	0.646836	0.0190497	0.00349893	0.86088	0.0774915	0.0186923	0.0783466	0.997574	0.711104	0.6593	0.318745	0.101899	-0.697666
ANAPC16	0.128479	0.940271	0.756588	-1.19128	0.167829	0.0402131	-0.539251	0.491383	0.360731	-0.40735	0.623103	0.251325	0.00467518	1	0.98761	0.111433	0.725751	0.370613	0.14205	1	0.860644	0.81265	0.0927199	0.0234483	-0.0541362	0.99837	0.890566	0.606675	0.447652	0.170273	0.796208	0.148857	0.087192	-1.9752	0.161982	0.0656463	0.0541966	0.744529	0.605284	-0.40965	0.170626	0.0639782	0.133003	0.71271	0.249589	-0.5233	0.300197	0.0918345	0.0371712
ANAPC2	-0.48058	0.418902	0.163899	-2.78605	0.0417609	0.00281809	-2.37517	0.171586	0.0956057	-0.9753	0.532589	0.164903	0.714861	0.334521	0.136488	1.2019	0.720765	0.164417	2.2528	0.35889	0.107229	0.0908	1	0.899154	0.493384	0.0312964	0.00817204	0.06615	0.992794	0.799482	1.41401	0.424122	0.313054	-4.5968	0.00898583	0.000671268	0.236684	0.549886	0.413885	-0.39328	0.526228	0.364626	0.430547	0.734131	0.361349	-1.8271	0.0500967	0.00338511	0.00640222
ANAPC4	0.940401	0.313864	0.0995966	1.49575	0.257141	0.0827503	0.848324	0.256132	0.156699	1.1224	0.623103	0.303063	-0.360733	0.534819	0.307182	-0.241517	0.813909	0.474016	-1.9241	0.353752	0.103669	-1.07965	0.516349	0.310178	-1.00931	0.183129	0.0856924	-0.67235	0.569102	0.358484	1.03248	0.00971265	0.0033079	1.8691	0.179556	0.0759954	0.159721	0.0768418	0.0254481	0.45339	0.144148	0.0492859	-0.014431	1	0.877714	0.637283	0.26009	0.0713407	-0.0344536
ANAPC5	0.523689	0.661774	0.429751	-0.690725	0.193111	0.0511895	-0.376788	0.770098	0.675742	-0.3559	0.756965	0.492615	-0.470056	0.561848	0.36337	0.289667	0.64005	0.0762352	-0.685647	0.849384	0.604554	1.555	0.037446	0.00520579	-0.156513	0.926876	0.806817	0.884075	0.20788	0.038277	1.42417	0.0748473	0.0371044	-1.02555	0.33984	0.178745	-0.0725583	0.772246	0.634991	-0.10249	0.526228	0.341602	0.120577	0.71271	0.244682	0.05785	0.902743	0.672108	0.183588
ANAPC7	0.0290746	1	0.886186	-1.78852	0.359235	0.143672	-0.977526	0.063013	0.0262662	1.2889	0.167469	0.0133103	0.351377	0.221974	0.0548681	0.29845	0.720765	0.276237	-0.258558	0.760169	0.501589	0.32165	0.516349	0.326011	-0.439096	0.0244827	0.0058317	0.1737	0.896339	0.68768	1.03567	0.0586914	0.027987	-4.86595	0.189908	0.0824211	0.222456	0.1829	0.0819338	-0.53634	0.462462	0.254615	-0.0668028	0.979205	0.682506	-1.08513	0.430215	0.175369	-0.205011
ANGEL1	2.44397	0.10902	0.0130464	0	1	1	1.57582	0.485877	0.355195	0	1	1	0.371479	0.534819	0.336704	0	1	1	-3.19278	0.215308	0.0347702	-3.9177	0.0279761	0.00303366	-1.44545	0.113061	0.0450624	-2.58465	0.017526	9.41317e-05	3.31212	0.111842	0.0601248	0	1	1	1.20048	0.0052851	0.000496577	0	1	1	0.565055	0.497223	0.079311	-1.3059	0.0500967	0.00338759	0.499259
ANGEL2	-0.145253	0.781785	0.557822	1.6926	0.084198	0.0112653	-1.88739	0.0146347	0.00436523	-1.5447	0.444094	0.109671	0.386142	0.178455	0.0366079	-0.102217	0.968894	0.650379	0.194837	0.870687	0.633011	-2.5899	0.0797026	0.0183896	0.0374586	0.950134	0.833936	-1.25145	0.140598	0.0178125	1.59688	0.0270102	0.0110163	4.9299	0.0283637	0.00483816	0.173584	0.170808	0.0749853	0.61571	0.0594038	0.0121504	-0.0318897	1	0.804086	0.2651	0.274835	0.0778908	-0.0538974
ANGPT1	-0.836875	0.39936	0.151075	0.015075	1	0.99106	-1.22886	0.539577	0.415572	0.60795	1	0.847097	-0.281781	0.67493	0.47423	0.0310833	1	0.971617	1.12026	0.606009	0.29522	0.0395	1	0.987987	0.134622	0.910219	0.786495	0.08695	1	0.944876	-0.444885	0.834306	0.751968	-0.5778	1	0.855409	-0.503819	0.0429529	0.0112452	0.02468	1	0.962703	-0.184498	0.581758	0.14987	0.0232167	1	0.979289	-0.351126
ANGPT2	-0.852237	0.110938	0.0134958	0.860325	0.096915	0.0144723	-1.77791	0.216958	0.127957	0.594	0.664593	0.404669	-0.334616	0.334278	0.136211	0.283967	0.624471	0.0695047	1.76217	0.120621	0.0116102	1.0127	0.211324	0.0809602	0.678039	0.0804059	0.0283368	0.15215	0.746048	0.533971	0.0734326	0.993454	0.945825	1.12665	0.302785	0.15439	-0.541664	0.00831379	0.00102435	0.51451	0.0198459	0.0017848	0.0192308	0.956583	0.6492	0.911117	0.063248	0.00544245	-0.0870991
ANGPTL1	0.386834	0.916773	0.727582	-1.69687	0.43373	0.19354	0.498307	0.896015	0.822325	-5.45165	0.0860293	0.00370138	-0.552762	0.676828	0.476401	-0.0932167	0.971108	0.653134	2.01571	0.687068	0.42023	2.31795	0.100993	0.0263943	-0.187354	0.9743	0.862343	1.42338	0.566886	0.328794	0.275362	0.9479	0.887483	2.0579	0.511655	0.364748	-0.176923	0.491173	0.359889	-0.73468	0.333535	0.164862	0.929794	0.466989	0.0683059	-0.3586	0.842174	0.612338	0.09974
ANGPTL4	0.579057	0.57268	0.335918	0	1	1	0.414078	0.680374	0.574192	0	1	1	0	1	1	0	1	1	0	1	1	0	1	1	0	1	1	0	1	1	0.744036	0.547323	0.433665	0	1	1	0.231623	0.464095	0.335652	0	1	1	0.386038	0.71271	0.340405	0	1	1	0.289529
ANGPTL6	1.4691	0.286219	0.0729605	0.2499	1	0.853571	-1.03364	0.373748	0.252021	-1.65505	0.623103	0.364627	-0.752857	0.57629	0.377888	-0.09165	1	0.913883	-3.70006	0.24045	0.0439079	-2.59685	0.380769	0.196619	-1.47817	0.159733	0.071725	-1.16982	0.530212	0.235486	3.97183	0.000145657	1.7745e-05	2.15485	0.511655	0.364742	0.135924	0.871267	0.744014	0.04497	1	0.937906	-0.253957	0.682039	0.220525	-0.699017	0.594543	0.377588	-0.00453675
ANK1	0	1	1	0	1	1	0.436856	0.680374	0.573884	0	1	1	0	1	1	0	1	1	0	1	1	0	1	1	0	1	1	0	1	1	-0.436856	0.670874	0.573494	0	1	1	0	1	1	0	1	1	0	1	1	0	1	1	0
ANK3	0.821494	0.451551	0.18355	2.09448	0.178428	0.0440498	-0.885235	0.737156	0.638135	-0.158	1	0.9369	1.60925	0.146638	0.0243539	0.0906167	1	0.819987	-2.22313	0.20167	0.0312568	-2.9333	0.214855	0.0830711	-0.128123	0.839072	0.706426	-1.8665	0.245226	0.0533208	2.52822	0.29442	0.20011	4.34695	0.186074	0.079845	1.29415	0.0414198	0.0106641	0.89216	0.0276132	0.00323851	-0.19338	0.889368	0.558936	0.41855	0.197477	0.0437751	0.346685
ANKAR	0.536961	0.57268	0.336034	0	1	1	0	1	1	0	1	1	-0.600904	0.534819	0.335981	-0.57135	0.720765	0.365393	0	1	1	0	1	1	-0.456442	0.468935	0.33665	0	1	1	1.07392	0.126292	0.0711955	0	1	1	-0.145758	0.854179	0.725298	-0.34281	0.526228	0.364652	0.357974	0.71271	0.340431	0	1	1	0.0402595
ANKEF1	0.574602	0.57268	0.335929	0	1	1	0	1	1	0	1	1	0	1	1	0	1	1	-1.27716	0.606009	0.33704	0	1	1	-0.988651	0.186276	0.0895543	0	1	1	1.1492	0.126285	0.070836	0	1	1	0.229841	0.464095	0.335665	0	1	1	-0.0426508	1	0.94017	0	1	1	-0.207025
ANKFY1	0.084907	0.965029	0.794833	-1.69158	0.552562	0.30398	-0.0969555	0.908965	0.836841	0.394	1	0.767262	0.612505	0.174133	0.0348582	1.22242	0.720765	0.242899	-0.582545	0.67596	0.408088	-2.13065	0.298428	0.136533	0.345166	0.468935	0.312148	-0.05375	1	0.943423	0.26677	0.558768	0.444096	-3.77715	0.444567	0.25309	0.401466	0.00357444	0.000265756	0.05682	1	0.937552	-0.137577	0.610378	0.167683	-1.83793	0.366669	0.130875	0.215037
ANKHD1	-0.195662	1	0.901947	-0.7047	0.974211	0.752468	7.49445	0.00140112	0.000206668	2.27635	0.623103	0.235516	-1.43654	0.534819	0.32492	-0.141233	1	0.840808	-2.64918	0.729532	0.467429	-0.24155	1	0.883278	-2.93101	0.132875	0.0558842	1.27182	0.684729	0.471625	-7.88578	0.000295698	4.37513e-05	-3.68575	0.579636	0.421662	-0.940192	0.423914	0.264712	-0.36662	0.893489	0.68597	-1.0135	0.752834	0.379914	-0.550317	0.936206	0.703937	-1.56334
ANKIB1	-0.450472	0.353356	0.123911	1.03295	0.183883	0.0466407	-0.955091	0.0443642	0.0170504	0.15495	1	0.801579	0.293299	0.355227	0.149616	-0.23305	0.720765	0.302569	0.43697	0.699709	0.434107	-1.23605	0.267909	0.115226	0.795583	0.0690991	0.0231256	-0.778	0.343908	0.101559	0.0541479	0.88873	0.816675	1.91095	0.0456466	0.00992889	-0.00420936	1	0.91892	0.27335	0.0679142	0.0150893	-0.154658	0.466893	0.0681328	0.276617	0.168917	0.0325435	0.172556
ANKLE1	-1.39394	0.308999	0.0943799	0	1	1	-2.78787	0.00923796	0.00242204	0	1	1	0.929291	0.280758	0.0947399	0	1	1	2.78787	0.345672	0.0952525	0	1	1	1.39394	0.189529	0.0947787	0	1	1	0	1	1	0	1	1	0	1	1	0	1	1	0	1	1	0	1	1	0
ANKLE2	1.52175	0.0350142	0.00187157	0.145325	0.570555	0.378417	2.4303	0.000572549	6.24346e-05	0.5293	0.346184	0.0625566	-0.119531	0.861434	0.678489	-0.2445	0.720765	0.178622	-2.33394	0.104391	0.0088476	-1.4167	0.0382665	0.00542876	-1.21302	0.0230595	0.00532939	-0.84875	0.10897	0.0102149	0.613209	0.111367	0.0597881	-0.23865	0.678741	0.507143	0.536983	0.0426044	0.0111378	-0.08857	0.603445	0.430817	0.236523	0.379655	0.0386709	-0.37535	0.208234	0.0477661	0.154366
ANKMY2	-0.295526	0.169567	0.0292554	-1.0189	0.315074	0.116306	0.640406	0.191096	0.109983	0.44585	0.899223	0.636892	0.722009	0.0749332	0.00544504	-0.248617	0.796604	0.453948	0.327727	0.701853	0.436382	-0.27935	0.923539	0.759254	-0.184729	0.185735	0.0872098	0.638125	0.614973	0.403417	-1.23146	0.0153169	0.00566861	-2.48365	0.0340992	0.00633322	0.314995	0.052333	0.014757	-0.55673	0.0386596	0.00584958	-0.0877748	0.846019	0.49853	-0.772383	0.0670508	0.00614241	-0.240127
ANKRA2	1.42604	0.0493646	0.00339448	1.40512	0.153502	0.0339862	0.713675	0.125422	0.0622715	-0.7081	0.623103	0.253748	-0.0927936	0.828242	0.638563	-0.435317	0.720765	0.12704	-1.3744	0.255228	0.0487283	-1.24865	0.211324	0.0809216	-1.42271	0.0156262	0.00312929	-0.1239	0.566886	0.31959	2.1384	1.82927e-05	1.27597e-06	3.51835	0.101799	0.0335894	0.51474	0.00392581	0.000301939	0.30086	0.38885	0.202005	0.49256	0.0602302	0.000527389	0.520533	0.414799	0.163458	0.00166597
ANKRD1	-1.87056	0.270399	0.0655612	-1.6385	0.552562	0.362429	-0.75501	0.60507	0.479809	-0.67575	1	0.87169	1.54512	0.276125	0.0820888	-1.6271	0.720765	0.23251	6.81645	0.00731586	7.24232e-05	0.69725	1	0.865747	1.26614	0.0550572	0.0172166	-0.498825	0.96756	0.768699	-2.98612	0.0766783	0.0382105	-2.60125	0.511655	0.364721	0.178847	0.865006	0.736888	-1.63166	0.0390592	0.00594378	1.02511	0.500542	0.0991567	-0.859917	0.582325	0.365941	-0.30221
ANKRD10	-0.813747	0.510071	0.226059	-0.568325	0.637772	0.436125	-1.17373	0.18481	0.105326	2.26685	0.454229	0.115233	0.0215545	1	0.948751	-0.530033	0.720765	0.193387	2.54118	0.367002	0.1118	3.7861	0.123632	0.0359353	3.06464	0.0301101	0.00775224	1.75775	0.200147	0.0356033	-0.453768	0.651724	0.536486	-3.4035	0.137605	0.0525397	-0.312566	0.348282	0.206709	-0.54535	0.188353	0.0741391	0.304562	0.878012	0.542672	0.88315	0.288002	0.0845452	1.12545
ANKRD11	-0.324816	0.219055	0.0455725	-1.2072	0.865637	0.646063	2.48671	0.0345545	0.0124858	0.8319	0.731468	0.468172	-0.304339	0.200117	0.0455186	-0.234733	0.870362	0.539237	-0.266994	0.627217	0.35798	-0.3208	0.831481	0.6654	0.987327	0.000738235	3.19381e-05	0.04845	1	0.912872	-3.13634	0.00971265	0.00330831	-3.2463	0.724939	0.547458	-0.31253	0.0434188	0.0114133	-0.62372	0.75744	0.562254	-0.305542	0.387752	0.0409142	-0.911733	0.834406	0.6049	0.331256
ANKRD12	-0.388995	0.311324	0.0976192	0.255625	1	0.790064	1.55148	0.111656	0.0540255	1.24045	0.623103	0.289761	-0.535597	0.158295	0.0288045	-0.705217	0.720765	0.12529	1.09388	0.0321432	0.00106747	-0.33325	0.895403	0.729782	1.11337	0.00132933	8.42219e-05	0.09735	1	0.84427	-2.32947	0.0235729	0.00943312	-0.7292	0.867844	0.672691	-0.476956	0.0493222	0.0136188	-0.32088	0.550849	0.385913	0.105297	0.802731	0.443058	0.0593333	1	0.914678	0.36219
ANKRD13A	-0.526776	0.330228	0.110621	0.346075	1	0.790766	-1.89751	0.0263241	0.00895044	-1.5527	0.732673	0.469428	0.561754	0.175269	0.0353687	0.5934	0.768736	0.42195	0.145854	0.948603	0.735786	-1.5696	0.623264	0.461183	0.771744	0.0469549	0.0139127	-0.475325	0.869798	0.6597	0.843957	0.271326	0.180395	2.24485	0.437636	0.248378	0.126342	0.464095	0.301365	0.49447	0.418461	0.222997	-0.302566	0.447775	0.0612741	-0.292483	0.837561	0.60808	0.122484
ANKRD13B	0.121972	0.615033	0.379829	-1.5807	0.552562	0.362434	-0.31233	0.680374	0.563349	-1.4229	0.956806	0.697641	0.524058	0.209831	0.0495657	1.0538	0.720765	0.365314	-0.165708	0.95166	0.739181	-1.45805	0.813988	0.647992	1.78088	0.000984267	5.06674e-05	-0.631575	0.896732	0.688462	0.556274	0.408781	0.299364	-1.7385	0.511655	0.364777	0.363223	0.075013	0.024578	0	1	1	0.0260786	1	0.859478	-1.53982	0.00399279	1.51855e-05	0.951427
ANKRD13C	-0.214994	0.599123	0.363402	1.00002	0.216218	0.0615295	-1.13366	0.158564	0.0867439	-0.5374	0.59055	0.20631	0.237914	0.534819	0.321631	-0.2556	0.720765	0.332609	0.260427	0.780963	0.525241	-1.5618	0.13083	0.0391435	0.375211	0.167965	0.0764746	-0.750675	0.417971	0.149307	0.703673	0.370542	0.262162	2.53745	0.0878571	0.0271091	0.056751	0.801288	0.668208	0.24665	0.422697	0.225949	-0.0565206	0.95127	0.642841	0.146083	0.741218	0.517475	0.0801084
ANKRD13D	-1.4579	0.34353	0.118281	-0.0055	1	0.995942	-3.07827	0.0931949	0.0426942	2.66965	0.549541	0.17609	1.18866	0.319268	0.126715	0.515333	0.720765	0.365419	0.0325777	1	0.977265	-2.48805	0.372951	0.190338	0.117809	0.945003	0.828353	-1.53655	0.392826	0.131321	0.162476	0.963726	0.907564	-2.68065	0.331396	0.17305	0.130039	0.882097	0.756486	0.307	0.526228	0.364679	-0.961072	0.461083	0.066185	-0.833017	0.451115	0.193014	-0.670044
ANKRD16	-0.725986	0.335566	0.113643	-1.31658	0.139914	0.0286924	-0.51685	0.781783	0.689329	1.5217	0.322735	0.0525686	0.652496	0.524828	0.269248	0.286467	0.720765	0.29193	0.351117	0.826662	0.577379	1.4768	0.15955	0.0530602	-0.687495	0.169048	0.0771291	0.558525	0.373376	0.118618	-0.935123	0.585258	0.470364	-4.15485	0.0251377	0.00397935	0.101103	0.881735	0.756108	-0.35475	0.198868	0.0799288	-0.366952	0.499062	0.0942604	-0.38545	0.265963	0.0737616	-0.706741
ANKRD17	-0.0959275	0.828559	0.616877	1.72582	0.19367	0.0514221	-2.8886	0.000136812	9.26182e-06	-0.1638	1	0.774618	0.54955	0.0878056	0.00767153	-0.124333	0.851251	0.516216	-0.346402	0.642956	0.373132	-3.98725	0.0439974	0.00699228	0.382937	0.111448	0.0441906	-1.51005	0.324867	0.0905183	2.69674	0.000119098	1.37672e-05	3.61545	0.107723	0.0364792	0.291359	0.0358189	0.0086765	0.61573	0.1458	0.0502951	-0.179419	0.597923	0.15873	-0.178533	0.810448	0.582039	0.143505
ANKRD22	0	1	1	0	1	1	0.458112	0.680374	0.573637	0	1	1	0	1	1	0	1	1	0	1	1	0	1	1	0	1	1	0	1	1	-0.458112	0.670874	0.573291	0	1	1	0	1	1	0	1	1	0	1	1	0	1	1	0
ANKRD23	0	1	1	0	1	1	0.708113	0.529304	0.40089	0	1	1	-0.404019	0.534819	0.336523	0	1	1	0	1	1	0	1	1	0	1	1	0	1	1	-0.708113	0.517655	0.400501	0	1	1	-0.242411	0.464095	0.33558	0	1	1	0	1	1	0	1	1	0
ANKRD26	0.478523	0.266947	0.0642363	-1.893	0.512025	0.251762	2.52794	0.000507465	5.30618e-05	2.2062	0.523335	0.158969	-0.0638302	0.878547	0.700791	-0.362717	0.720765	0.259374	-0.814887	0.462375	0.165807	1.29305	0.40575	0.21613	0.421019	0.137475	0.0585513	0.431425	0.566886	0.347614	-1.57089	0.00745782	0.0023875	-5.9922	0.252771	0.122016	0.153111	0.312057	0.179245	-0.97483	0.327276	0.160298	0.0473859	1	0.794086	-0.830983	0.618933	0.401609	0.449771
ANKRD27	0.426764	0.536259	0.244722	0.70545	0.327876	0.123897	1.74015	0.015024	0.00450767	3.0675	0.184963	0.0162962	-0.162463	0.838154	0.649933	-0.839433	0.623052	0.0674998	-0.770437	0.64081	0.370715	-1.17815	0.401182	0.21217	0.487372	0.301328	0.173977	-0.7084	0.566886	0.291549	-0.886625	0.0853601	0.0433603	-1.6566	0.0847394	0.0257019	0.0732278	0.813267	0.681412	-0.22148	0.428966	0.23062	0.0276968	1	0.885449	0.0775833	0.960787	0.729297	0.457068
ANKRD28	0.0112121	1	0.940888	0.337725	0.863746	0.643929	-0.309457	0.529528	0.401461	-3.4444	0.623103	0.234949	-0.0133539	1	0.901777	1.07923	0.720765	0.281882	-0.439804	0.606009	0.281083	-3.2097	0.25041	0.104157	0.339914	0.101273	0.0388204	-1.1533	0.468979	0.185662	0.331881	0.476395	0.35755	4.11985	0.254834	0.123381	-0.00352753	1	0.951506	0.78263	0.328342	0.161071	-0.139127	0.71271	0.272135	-0.84475	0.0150619	0.000314273	0.175563
ANKRD29	0	1	1	0	1	1	0.900378	0.529304	0.398457	1.9053	0.623103	0.364593	0	1	1	0	1	1	0	1	1	0	1	1	0	1	1	0	1	1	-0.900378	0.517558	0.398257	-1.9053	0.511655	0.36476	0	1	1	0	1	1	0	1	1	0	1	1	0
ANKRD31	0.745311	0.57268	0.281089	4.85565	0.00558786	9.06775e-06	0.229928	0.909907	0.838042	6.10445	0.0847446	0.00358838	-0.308508	0.70056	0.50008	0	1	1	-1.45773	0.606009	0.287479	-7.4381	0.0111964	0.000421188	-0.283318	0.800901	0.661786	-4.05593	0.0569855	0.0027512	1.26069	0.279654	0.187795	3.60685	0.0540307	0.0128	0.11302	0.400719	0.245979	1.94226	0.00164802	6.35864e-06	0.0109635	1	0.881696	0.757733	0.0813317	0.00893083	0.230996
ANKRD34A	0.493108	0.57268	0.336189	0	1	1	0	1	1	0	1	1	0	1	1	0	1	1	-4.47153	0.0178914	0.000397864	0	1	1	-0.475741	0.468935	0.336594	0	1	1	0.986216	0.126391	0.0717227	0	1	1	0.197243	0.464095	0.335964	0	1	1	-1.16177	0.314559	0.0240973	0	1	1	0.0086834
ANKRD35	-3.33423	0.0372971	0.00212989	-4.06665	0.0451674	0.00343729	-6.33672	0.000130359	8.63634e-06	-4.1006	0.195032	0.0184309	-0.686714	0.38896	0.170689	0.806933	0.610536	0.0600703	6.66847	0.048464	0.0021881	6.01515	0.199131	0.0738892	1.38069	0.134751	0.0568985	3.38782	0.164394	0.024549	-0.331743	0.670874	0.575133	-4.0327	0.00330899	0.000108678	-1.74572	0.00183067	8.0437e-05	-1.1425	0.00299511	5.16406e-05	0	1	1	-0.70605	0.582325	0.365955	-0.97677
ANKRD37	-2.72021	0.133388	0.0188319	-4.10992	0.182635	0.045969	-6.08049	0.000254384	2.09017e-05	-6.23335	0.486169	0.135457	1.29389	0.26947	0.0787355	1.1371	0.720765	0.251213	4.59295	0.344978	0.0847153	6.20705	0.293974	0.133399	1.62142	0.130477	0.0545375	3.075	0.398057	0.135502	0.640081	0.510789	0.38881	-1.9865	0.511655	0.364753	-0.311748	0.471817	0.342545	-0.96171	0.0448432	0.00757108	-0.282488	0.976625	0.677435	-0.670933	0.582325	0.365959	-0.549394
ANKRD39	-0.512229	0.261758	0.06231	-0.278	0.297295	0.105362	-1.0424	0.236008	0.141655	-0.0685	1	0.889509	-0.234047	0.449343	0.21208	0.215783	0.470093	0.0272992	1.16844	0.195315	0.0294192	1.3877	0.176156	0.0619472	0.501048	0.113848	0.0454887	0.841125	0.113889	0.0112398	0.017945	1	0.978206	-0.4875	0.540447	0.388668	-0.34532	0.0383665	0.0095332	0.01827	0.886503	0.679788	0.0479943	0.927281	0.611455	0.277233	0.440883	0.185739	-0.00559065
ANKRD40	0.309901	0.57268	0.286226	3.19755	0.0630835	0.00639117	-5.39224	0.000737604	8.82425e-05	-1.61445	0.673897	0.413309	0.662795	0.183032	0.0385345	-0.58365	0.368237	0.0131513	-0.0657267	1	0.896908	-5.33545	0.012273	0.000534191	-0.275815	0.468935	0.324233	-3.24437	0.133296	0.0157535	6.01204	0.000193014	2.53835e-05	8.00955	0.0969245	0.031261	0.521637	0.0286209	0.00630305	0.92883	0.0660115	0.0144268	0.184691	0.461083	0.0660681	0.353217	0.532775	0.260814	0.0170428
ANKRD42	0.377863	0.520648	0.233285	1.82997	0.126967	0.0237326	0.545348	0.406054	0.283143	1.6353	0.346184	0.0625484	-0.106644	0.885521	0.709387	-0.412433	0.720765	0.154859	-0.423137	0.828945	0.579617	-2.84525	0.0599562	0.0117063	-0.0904936	0.884007	0.757548	-1.25815	0.0985418	0.00842693	0.210377	0.69595	0.602517	2.02465	0.206805	0.0931373	0.0871584	0.649559	0.50923	0.48453	0.196006	0.0783456	0.110863	0.86084	0.520061	0.271567	0.582325	0.350926	0.143685
ANKRD44	0.126237	0.768972	0.544171	1.12203	0.105716	0.0171932	-2.13118	0.0194168	0.00614354	-2.32645	0.65962	0.40013	0.476443	0.309046	0.120187	1.62317	0.0178733	1.98598e-05	-0.483609	0.606009	0.308414	-4.24155	0.00792536	0.000207343	-0.064517	0.845949	0.714488	-1.51307	0.0435286	0.00140212	2.38366	0.00797066	0.00260995	4.5705	0.318504	0.164511	0.33636	0.157439	0.067462	1.42271	0.0149604	0.00107999	-0.0770451	0.869552	0.531584	-0.665833	0.143593	0.0249527	0.0308599
ANKRD45	1.46773	0.30961	0.0954788	0	1	1	0.774048	0.529304	0.399358	0	1	1	0	1	1	0	1	1	-3.27662	0.351196	0.101743	-3.6949	0.0102601	0.000346947	-2.57929	4.54151e-05	2.24793e-07	0	1	1	2.16142	0.150499	0.0883831	0	1	1	0.587093	0.193973	0.0952584	0	1	1	-0.11372	1	0.880704	-1.23163	0.0157892	0.000363606	-0.555779
ANKRD46	-0.0257732	1	0.947141	2.28825	0.127053	0.0239332	-1.7659	0.0233847	0.00773197	0.2094	1	0.785163	1.22659	0.114501	0.0139674	0.03105	1	0.900317	-0.0560908	1	0.94421	-3.7386	0.0876132	0.0214496	-0.895814	0.133457	0.0562408	-1.49832	0.188024	0.0315426	1.71435	0.00519882	0.00150359	4.3671	0.0531444	0.0123958	0.725643	0.0205444	0.00390331	0.93393	0.0525407	0.00983438	-0.035879	1	0.774935	0.2793	0.582325	0.33031	-0.460794
ANKRD49	0.017799	1	0.893286	-1.28313	0.0909075	0.012786	-2.24017	0.00124353	0.000176321	-1.4103	0.33706	0.0590007	-0.0942985	0.740129	0.542303	-0.0104333	1	0.938165	0.713229	0.344978	0.0852626	-0.5028	0.498272	0.291939	0.194603	0.254205	0.140169	0.0229	1	0.961346	2.27577	0.000653884	0.00011897	-1.15595	0.0986068	0.0320029	-0.0494595	0.697277	0.557312	-0.51951	0.0168607	0.0013353	0.249609	0.401359	0.0453561	-1.02302	0.0322865	0.00147136	0.106201
ANKRD50	-3.10225	0.00568677	6.23588e-05	-3.3184	0.0529134	0.00467001	-3.11191	0.00160512	0.000246107	-4.8983	0.385904	0.0810479	0.381064	0.295755	0.110154	0.176983	0.834821	0.496875	10.3238	0.000911122	1.66516e-06	6.6368	0.0338249	0.00439698	4.68021	0.00290734	0.000296003	3.3184	0.0702681	0.00416836	-3.0926	0.00115107	0.000239471	-1.7385	0.511655	0.364777	-1.01226	0.00478932	0.000412683	-1.22117	0.00164802	5.05992e-06	1.3731	0.0219506	7.68439e-05	0	1	1	0.78898
ANKRD52	0.181664	0.753723	0.528846	-0.827525	0.552562	0.362635	-1.63039	0.0879377	0.0397702	2.59295	0.622626	0.233176	-0.366208	0.31096	0.121575	0.551683	0.720765	0.365402	0.822739	0.606009	0.320978	-4.2988	0.206435	0.0780553	1.17683	0.0291528	0.00744137	-0.0363	1	0.975263	1.99372	0.030166	0.0125722	-4.248	0.0616307	0.0154687	-0.147059	0.28481	0.159907	0	1	1	0.395356	0.545366	0.128783	-1.98462	0.00977329	0.00012131	0.679248
ANKRD54	-0.342025	0.541568	0.248391	-1.12112	0.417581	0.18173	0.0768132	0.942849	0.878302	-1.124	0.623103	0.248015	-0.291125	0.280244	0.0922413	-0.240467	0.798666	0.456076	1.44747	0.520696	0.206066	1.97985	0.242391	0.0990196	1.0554	0.0147437	0.00288878	1.17843	0.356488	0.109075	-0.760863	0.238717	0.152916	-1.11825	0.511655	0.35023	-0.311485	0.061043	0.018369	-0.59273	0.199913	0.080677	0.254473	0.833993	0.483426	-0.0874667	1	0.813468	0.356686
ANKRD6	0.427168	0.551907	0.257083	3.90845	0.134358	0.0267037	-2.51655	0.00752944	0.00181184	5.236	0.356978	0.0667532	0.770299	0.281683	0.0975766	-0.882217	0.720765	0.316946	-0.738897	0.606009	0.283813	-6.3621	0.132887	0.0401132	0.443991	0.345618	0.206313	-3.559	0.209779	0.0390261	3.37089	0.000516458	8.87638e-05	2.5809	0.0565597	0.0136317	0.633047	0.0831138	0.0282974	1.03405	0.137573	0.0456286	0.03848	1	0.773257	0.484933	0.116358	0.0169814	0.43558
ANKRD61	-0.671637	0.57268	0.335735	-1.4122	0.552562	0.362453	-0.905226	0.519877	0.387612	-2.8244	0.623103	0.364537	-0.140139	0.990055	0.847322	0.941467	0.720765	0.365322	1.34327	0.606009	0.336993	1.4676	0.809031	0.643122	0.671637	0.468935	0.336267	1.4122	0.566886	0.35548	-0.438048	0.670874	0.573482	0	1	1	-0.352738	0.464095	0.335183	0	1	1	0	1	1	-0.452267	0.582325	0.366015	0
ANKRD9	0.556841	0.57268	0.335976	0	1	1	1.56382	0.281281	0.176861	6.02995	0.0797504	0.00321261	0	1	1	-0.669333	0.720765	0.365363	-1.17476	0.606009	0.33713	-3.1443	0.0113957	0.000444715	0	1	1	-0.97435	0.566886	0.355749	-0.45014	0.803972	0.718038	-6.02995	0.022056	0.00321972	0.222736	0.464095	0.335719	-0.4016	0.526228	0.364623	-0.02036	1	0.969659	-1.0481	0.0179822	0.00045462	0.27842
ANKS1B	1.50985	0.0381717	0.00223586	2.3004	0.0424932	0.00301905	-3.41286	0.00271996	0.000485914	0	1	1	0.321996	0.729057	0.530526	0	1	1	-1.5115	0.253716	0.0482526	-5.1263	0.00628841	0.000114927	-1.91228	0.00141786	9.50138e-05	-2.31915	0.130764	0.0152851	6.43255	2.82847e-05	2.17757e-06	4.6008	0.0216207	0.00310843	0.797136	0.115154	0.0440824	0.92016	0.0268846	0.0031016	0.502732	0.470817	0.0698473	-0.175167	0.577965	0.299105	-0.201217
ANKS3	0.370046	0.870484	0.66864	-1.41473	0.401469	0.170927	1.62053	0.218182	0.128845	2.3774	0.176163	0.0147295	-0.526518	0.570939	0.372684	0.761083	0.720765	0.347198	-1.4066	0.690536	0.423539	-0.5887	0.381851	0.197439	-0.371182	0.799915	0.660728	-0.00085	1	0.997412	-0.880435	0.218933	0.138275	-5.20685	0.137127	0.0522634	-0.167892	0.224381	0.118342	-0.10924	1	0.839207	-0.222169	0.643808	0.192636	-1.13938	0.350603	0.120807	-0.000567993
ANKS4B	-1.30424	0.638484	0.403744	3.43555	0.019773	0.000587227	-4.34394	0.0580846	0.0237802	0	1	1	1.71871	0.291568	0.106838	0	1	1	0.466861	1	0.865824	-6.5296	0.00461579	4.6932e-05	-0.35065	0.919607	0.798094	-2.2438	0.0568151	0.00273724	1.73546	0.236222	0.15112	6.8711	0.00841503	0.000606054	0.509532	0.190098	0.0901357	1.37422	0.0108769	0.000604397	-0.713873	0.594958	0.157348	0.113833	0.582325	0.365205	-0.827445
ANKS6	-0.476322	0.631219	0.39617	-1.47205	0.552562	0.362445	-0.288785	0.897446	0.824321	-2.9441	0.623103	0.364533	-0.19271	0.711356	0.511482	0.2652	1	0.827919	-0.161658	1	0.861235	-0.9799	0.904369	0.738949	0.862352	0.140511	0.0603046	0.10005	1	0.959466	-0.663859	0.706322	0.613756	0	1	1	-0.306155	0.253158	0.138026	-0.4297	0.526228	0.364613	-0.371434	0.71271	0.285315	-1.308	0.00588464	4.52596e-05	0.193015
ANKZF1	-0.0221646	1	0.956075	-0.285875	0.607597	0.410077	1.05625	0.176486	0.0990753	0.3876	0.76501	0.501404	-0.70227	0.125733	0.0175802	0.385933	0.720191	0.107662	-0.148843	1	0.825338	2.4892	0.0951301	0.0243041	-0.235327	0.507435	0.371264	0.963225	0.46976	0.186301	-1.10058	0.169973	0.102525	-0.95935	0.230739	0.108207	-0.430228	0.0852704	0.0292579	0.11721	0.402317	0.211348	-0.0643907	1	0.806098	0.63915	0.154878	0.0282936	-0.128746
ANLN	-0.382928	0.177907	0.0319722	0.635025	0.333608	0.127961	-0.693059	0.158348	0.0865899	0.2195	1	0.757137	-0.290106	0.0985981	0.00995732	0.213567	0.720765	0.346532	0.668901	0.323198	0.0747436	-1.7383	0.132938	0.0401485	0.744302	0.00152206	0.000107803	-0.5442	0.407341	0.141881	-0.072798	0.920107	0.852213	1.05055	0.359734	0.192112	-0.327235	0.0169042	0.00294523	0.38215	0.133835	0.0438382	-0.0323185	1	0.796316	-0.156083	0.582325	0.316022	0.180687
ANO1	0.620942	0.57268	0.335825	0	1	1	0	1	1	0	1	1	0	1	1	0	1	1	-1.32392	0.606009	0.337006	0	1	1	0	1	1	0	1	1	1.24188	0.126279	0.0704802	0	1	1	0.248377	0.464095	0.335544	0	1	1	-0.0273443	1	0.963665	0	1	1	0.310471
ANO10	0.498284	0.128421	0.0175736	0.237725	0.787261	0.57067	-2.08685	0.0341845	0.0123158	-1.31725	0.563512	0.185732	0.33056	0.482159	0.235913	0.585617	0.718574	0.105671	-0.768756	0.193179	0.0287298	-1.31155	0.35713	0.17826	-0.429987	0.0327243	0.00868695	-0.50405	0.566886	0.314333	3.08342	0.00384311	0.00103599	1.7927	0.0617549	0.0155088	0.39765	0.115958	0.0445042	0.44646	0.035666	0.00508971	0.0759373	0.764901	0.396022	-0.2787	0.255038	0.0692633	0.0341486
ANO2	0	1	1	0	1	1	0.446956	0.680374	0.573763	0	1	1	0	1	1	0	1	1	0	1	1	0	1	1	-1.82769	0.000852117	3.97118e-05	0	1	1	-0.446956	0.670874	0.573394	0	1	1	0	1	1	0	1	1	0	1	1	0	1	1	-0.913846
ANO3	0.0207772	1	0.98245	-1.22723	0.552562	0.362484	0.710377	0.792707	0.702099	2.0619	0.712525	0.450174	1.17935	0.291568	0.10684	-0.535467	0.867921	0.535896	-0.49205	0.989887	0.801212	0.8187	0.944395	0.780212	-0.792386	0.555632	0.415609	0.569125	0.891247	0.682009	-0.668823	0.764077	0.675055	-4.51635	0.0489786	0.0110474	0.715923	0.00196811	9.42689e-05	-0.81217	0.0253221	0.00278829	-0.150165	0.829916	0.47961	-0.54525	0.582325	0.365983	-0.385804
ANO4	0.0969881	0.904787	0.712764	2.7955	0.485087	0.230464	-8.1078	2.38372e-09	9.076e-12	-3.92945	0.623103	0.364514	0.378098	0.597035	0.397331	0.631767	0.988962	0.674523	-0.839532	0.485795	0.181711	-5.8818	0.399036	0.210427	-0.928977	0.0518829	0.0159339	-2.98133	0.492846	0.204502	8.30178	1.66035e-13	3.79306e-17	9.52045	0.00120364	8.33336e-06	0.265654	0.456515	0.290971	1.49726	0.122874	0.0386847	-0.215185	0.378855	0.0383125	-0.0969333	0.252117	0.067792	-0.415995
ANO5	0.268459	0.69834	0.468396	1.86767	0.552562	0.362412	-5.44824	0.000747992	9.01669e-05	0	1	1	0.767967	0.534819	0.286046	-0.535183	0.720765	0.365409	-0.790088	0.596557	0.260483	-7.2695	0.00592512	9.6105e-05	-0.195702	0.689256	0.545862	-2.51975	0.0908415	0.00704353	5.98516	0.000199059	2.64513e-05	3.73535	0.511655	0.364698	0.568164	0.324074	0.188196	0.42596	0.812046	0.61058	-0.0843901	0.859023	0.515858	-1.17805	0.605644	0.388374	0.0363783
ANO6	-0.0247362	1	0.881	-0.792425	0.279486	0.0948299	2.02254	0.0113247	0.00316146	2.2462	0.326361	0.0539794	-0.100704	0.23988	0.0635867	-0.129767	0.720765	0.304762	0.335683	0.669383	0.400468	-0.78825	0.374142	0.191372	0.359345	0.190741	0.0958208	-0.31505	0.566886	0.349157	-2.07202	0.0101301	0.00348753	-3.83105	0.0832287	0.0250446	-0.0703166	0.464095	0.324499	-0.39483	0.138585	0.0463449	0.0954036	0.896843	0.571396	-0.791033	0.201145	0.0450325	0.167304
ANO8	-1.56418	0.308559	0.0930478	0	1	1	-2.61552	0.104225	0.0492872	1.8255	0.623103	0.364602	-0.0298671	1	0.968154	0	1	1	3.12837	0.344978	0.0939225	0	1	1	1.56418	0.187986	0.0934634	0	1	1	-0.512845	0.670874	0.572877	-1.8255	0.511655	0.364768	-0.643594	0.191705	0.0927579	0	1	1	0	1	1	0	1	1	0
ANP32A	-0.182596	0.64438	0.410662	2.31188	0.130555	0.025252	3.58585	0.120337	0.0592062	4.94635	0.0762899	0.00293338	0.927221	0.0500124	0.00224698	-0.569383	0.720765	0.187803	0.156853	0.982283	0.788101	-2.71285	0.0273869	0.00285282	1.06254	0.0129979	0.00240024	-1.58775	0.0714288	0.00426985	-3.95105	0.0799306	0.0401357	-0.3226	0.980318	0.776521	0.483294	0.0108061	0.00150408	0.58312	0.289137	0.135057	-0.069446	0.979209	0.682583	0.636967	0.413061	0.162306	0.43997
ANP32B	-0.275942	0.474183	0.199105	-2.84535	0.323839	0.121284	1.59589	0.101348	0.0475793	-1.22495	0.463573	0.120447	-0.694213	0.0593445	0.00319281	0.539583	0.720765	0.108055	1.04685	0.179376	0.0246143	2.51545	0.0970773	0.024979	0.349038	0.177102	0.0820909	1.8493	0.108779	0.0101871	-2.14777	0.0272841	0.0111467	-4.46575	0.342301	0.180352	-0.526905	0.00478932	0.000412847	-0.81439	0.404028	0.212811	0.164989	0.499062	0.080346	-1.05842	0.576034	0.297439	0.0365477
ANP32E	-0.200207	0.754323	0.529486	1.7426	0.037452	0.00225305	0.804693	0.680374	0.571938	2.5737	0.0905439	0.00409454	1.1729	0.103503	0.0113925	-0.161017	0.925906	0.600485	0.114705	1	0.851763	-3.80865	0.00835412	0.000234834	-0.255556	0.534774	0.396277	-1.47443	0.0442307	0.00148445	-1.20511	0.514931	0.393061	0.9115	0.194719	0.0854824	0.62366	0.034702	0.00825534	0.60043	0.146708	0.0508875	-0.0952361	0.753274	0.381245	-0.107817	0.575893	0.297288	-0.227881
ANPEP	0.829686	0.57268	0.335552	-1.14807	0.552562	0.362502	2.63266	0.094165	0.0432964	-2.29615	0.623103	0.364561	0	1	1	0.0768	1	0.940491	0	1	1	0.71525	0.959452	0.7962	0	1	1	0.289375	1	0.837318	-0.973289	0.620533	0.505613	0	1	1	0.331874	0.464095	0.335229	-0.41315	0.526228	0.364619	0.553124	0.71271	0.340321	-0.526967	0.582325	0.365988	0.414843
ANTXR1	1.83692	0.308501	0.0890015	0	1	1	5.76543	3.39397e-05	1.4344e-06	0	1	1	-0.768591	0.534819	0.335807	-0.669333	0.720765	0.365363	0	1	1	0	1	1	0	1	1	0	1	1	-2.09159	0.142423	0.0828593	0	1	1	0.273615	0.776901	0.640575	-0.4016	0.526228	0.364623	1.22462	0.499062	0.0922328	0	1	1	0.918462
ANTXR2	0.32588	0.695508	0.465914	2.75767	0.0704459	0.00801301	-1.96115	0.394654	0.269153	0	1	1	0.78019	0.534819	0.332722	-0.772783	0.720765	0.365342	-0.67502	0.713726	0.449239	-6.54925	0.00441485	1.66454e-05	-0.158927	0.856878	0.726375	-3.2303	0.0340839	0.000877726	2.61291	0.219818	0.138918	5.51535	0.0405635	0.0082714	0.598466	0.345305	0.20446	0.6394	0.472116	0.261727	-0.00775362	1	0.944788	-0.344633	0.523829	0.254108	0.0834766
ANXA1	0.0248348	1	0.973969	-2.34768	0.500306	0.242381	8.90531	1.16433e-05	3.48917e-07	1.63125	0.669513	0.409804	-0.859665	0.537046	0.339273	-1.14118	0.720765	0.27654	1.01356	0.778934	0.522131	7.61615	0.0991296	0.025658	-1.3806	0.221551	0.117541	1.75618	0.664977	0.452095	-8.85564	7.11794e-06	3.83757e-07	-6.3266	0.245611	0.117531	-0.505865	0.477725	0.347739	-1.62378	0.240988	0.105125	0.35441	0.852737	0.507929	0.9736	0.582325	0.365935	-0.677885
ANXA11	0.141473	1	0.86056	-2.6237	0.0502069	0.00428122	4.59702	0.00167892	0.000261155	1.3213	0.424592	0.0989867	-0.00142019	1	0.998572	-0.153817	0.937597	0.613132	-0.251293	1	0.875493	0.9627	0.490191	0.285223	1.07986	0.186521	0.0915855	0.21165	0.739973	0.527425	-4.31408	0.00252773	0.000619805	-6.5687	0.0010845	4.52315e-06	0.055737	1	0.909057	-1.14177	0.038331	0.00576774	0.0105508	1	0.985174	-1.42823	0.0735857	0.007279	0.610667
ANXA2	0.502406	0.667308	0.436387	-2.5069	0.204444	0.0558295	6.61596	3.31043e-05	1.39153e-06	2.2776	0.5928	0.207877	-0.927678	0.31163	0.121952	-0.428233	0.817755	0.478104	0.137328	1	0.924723	5.42815	0.127919	0.0378205	-1.20772	0.195605	0.0999174	2.4103	0.421405	0.151465	-5.61114	3.0854e-07	7.94139e-09	-7.2914	0.0214408	0.00303871	-0.355645	0.228219	0.121165	-1.2597	0.0627659	0.0132682	0.380713	0.667047	0.210564	0.138117	0.794777	0.567404	-0.352658
ANXA3	0.66912	0.481684	0.205116	3.3086	0.00558786	1.08172e-05	5.44953	1.30481e-05	4.03407e-07	11.2098	0.0202857	0.000261063	0.893063	0.35268	0.147926	-2.59175	0.663943	0.0840658	0.742828	0.636025	0.365622	-6.57525	0.0284459	0.00312684	-1.26115	0.049259	0.0148655	-3.70735	0.017424	3.0204e-05	-4.11129	5.34551e-05	4.89693e-06	-4.59265	0.01848	0.00231502	0.803486	0.126603	0.0501042	-0.23161	0.917134	0.707615	0.693689	0.375262	0.0371895	0.0139833	1	0.947543	-0.296016
ANXA4	-0.159523	1	0.875497	1.57508	0.552562	0.339758	2.35211	0.177863	0.100065	4.8205	0.59055	0.206414	0.10197	1	0.910559	0.210233	1	0.866733	-0.0193612	1	0.992441	-2.95565	0.520311	0.362973	-1.25257	0.403887	0.252568	-0.7873	0.832817	0.621759	-2.67115	0.0234403	0.00936933	-1.67035	0.394697	0.217215	-0.00262729	1	0.994379	0.75617	0.37451	0.192816	-0.112802	0.850441	0.505195	0.0648333	0.980291	0.749476	-0.706044
ANXA5	0.195673	0.544858	0.250913	-1.72507	0.0345306	0.00191953	1.51746	0.00524861	0.00113429	-0.04655	1	0.869343	-0.274514	0.196945	0.0438221	-0.1123	0.720765	0.297997	-0.445791	0.606009	0.277275	1.93915	0.0730721	0.0161208	-0.368317	0.138621	0.0592295	0.6535	0.305371	0.0807611	-1.12611	0.0113423	0.00399381	-3.4036	0.00503096	0.000233312	-0.0864394	0.0219366	0.0043215	-0.75741	0.00577742	0.000188298	-0.0181483	1	0.814117	-0.503667	0.103096	0.0137153	-0.0863221
ANXA6	0.968097	0.507001	0.223811	-4.57648	0.100745	0.0158234	8.48764	2.00435e-05	7.00577e-07	3.24805	0.507214	0.149269	-0.449469	0.793601	0.600002	-0.318483	0.935416	0.6103	-1.24309	0.728533	0.466456	4.6292	0.195382	0.0719069	-0.246027	0.864061	0.734833	2.08447	0.361557	0.111507	-6.55145	7.12587e-07	2.28449e-08	-12.401	0.00385518	0.000147373	0.117557	0.903144	0.781688	-2.02168	0.0162974	0.00125345	0.231033	0.810973	0.456375	-1.50792	0.0255274	0.000913185	0.361035
ANXA7	-0.250527	0.679081	0.448574	1.38725	0.313659	0.115222	-0.867505	0.21592	0.127145	1.78275	0.605229	0.21797	1.00435	0.212703	0.050811	0.00585	1	0.990778	0.0509743	1	0.937701	-1.86005	0.384944	0.199771	-0.00792096	1	0.980198	-0.758175	0.566886	0.274407	0.366452	0.517704	0.400842	0.99175	0.257728	0.125096	0.502401	0.135077	0.0547042	0.55841	0.193657	0.0770233	-0.150026	0.4055	0.0469357	0.304817	0.392657	0.1478	-0.129224
ANXA8	0	1	1	-3.8421	0.233966	0.0704642	10.7152	2.90756e-09	1.19561e-11	4.0742	0.535148	0.166592	-0.546345	0.534819	0.336075	-0.2347	1	0.778944	0	1	1	5.9172	0.207354	0.0787029	0	1	1	1.71332	0.566886	0.346787	-10.7152	1.02737e-09	1.14222e-11	-11.7584	0.0412652	0.00850631	-0.327807	0.464095	0.335239	-1.67766	0.0934143	0.0253809	0	1	1	-0.589	0.582325	0.333962	0
ANXA9	-0.476491	0.57268	0.336258	0	1	1	-0.268571	0.908163	0.835964	0	1	1	0.317661	0.534819	0.337133	-0.617067	0.720765	0.365377	-0.22178	1	0.881826	0	1	1	0.476491	0.468935	0.336592	-1.01042	0.566886	0.355713	-0.684411	0.670874	0.572158	0	1	1	0	1	1	-0.37024	0.526228	0.364637	-0.391587	0.71271	0.3404	0	1	1	0
AOAH	-0.268764	0.828609	0.617197	-1.7109	0.504461	0.245927	-4.61446	0.00460706	0.000957757	-5.92505	0.0277257	0.000438685	0.378707	0.534819	0.327778	0.671283	0.46813	0.0260938	1.29095	0.532141	0.213697	2.2161	0.0527769	0.00939519	0.0322024	1	0.945225	0.71445	0.507497	0.216394	4.07693	0.00473228	0.00133947	2.50325	0.511655	0.364725	0.119718	0.592219	0.454221	-0.28159	0.788626	0.590328	0.251141	0.662989	0.206843	-0.4019	0.870407	0.640344	-0.118281
AOC2	-0.318723	0.95212	0.774876	-0.69895	0.234765	0.0708477	0.735045	0.772936	0.678703	-2.56165	0.244288	0.0289986	-1.3347	0.268174	0.0781158	0.292067	0.720765	0.133003	-0.671827	0.972745	0.771115	2.6849	0.0102601	0.000347681	-1.02926	0.468935	0.304556	2.13057	0.42476	0.154246	-1.37249	0.518569	0.403654	1.16375	0.396211	0.218286	-0.928311	0.0483584	0.0132397	-0.10434	0.633668	0.455853	-0.436424	0.839262	0.49006	0.429	0.284437	0.0826895	-0.67399
AOC3	-0.633007	0.57268	0.335802	-1.0149	0.552562	0.362542	-1.26601	0.135848	0.0707719	-2.0298	0.623103	0.364581	-0.099417	1	0.880306	0.122667	1	0.888544	1.26601	0.606009	0.337049	2.0298	0.516349	0.359189	0.633007	0.468935	0.336308	0.009	1	0.994863	0	1	1	0	1	1	-0.312853	0.464095	0.335279	-0.33236	0.526228	0.364659	0	1	1	0	1	1	0
AOPEP	1.45245	0.308501	0.0878558	0	1	1	2.15674	0.156931	0.0856069	1.9732	0.623103	0.364586	-0.0310761	1	0.964054	0	1	1	-3.38834	0.302266	0.065807	-3.52025	0.0115186	0.000455207	-1.83875	0.113963	0.0455601	-0.6581	0.566886	0.356361	0.748163	0.532935	0.420074	-1.9732	0.511655	0.364754	0.562335	0.214345	0.111319	0	1	1	-0.161144	0.71271	0.329554	-1.17342	0.0186608	0.000481725	-0.193149
AOX1	0.392176	0.746006	0.521258	-0.20505	1	0.92155	2.73339	0.0107221	0.00295322	3.56835	0.623103	0.318414	-0.583653	0.408079	0.183872	0.451033	1	0.714284	-0.26289	1	0.824217	1.52565	0.836441	0.670325	0.359194	0.701029	0.556961	0.716875	0.897811	0.689556	-1.94904	0.00779692	0.00253406	-3.97845	0.411017	0.228763	-0.193322	0.273229	0.152199	0.1886	0.98757	0.776023	0.173821	0.766407	0.397834	0.37185	0.962051	0.731118	0.375685
AP1AR	-0.350253	0.730814	0.504587	0.34865	0.649567	0.446417	1.54649	0.114408	0.055665	-0.483	0.778655	0.514972	0.418811	0.534819	0.284026	-0.436867	0.720765	0.155613	0.297524	0.978519	0.779865	-0.44785	0.766732	0.60144	-0.0570659	1	0.907888	-0.3166	0.834929	0.623781	-2.247	0.00568007	0.00167072	1.1803	0.208252	0.0940344	0.111185	0.468367	0.339684	-0.12266	0.506556	0.286491	-0.134328	0.782947	0.41807	0.08315	0.946963	0.713972	-0.20366
AP1B1	-0.314685	0.38182	0.140609	0.284	0.552562	0.315442	0.953393	0.10031	0.0469392	1.9741	0.239564	0.0276743	0.140867	0.553599	0.355632	-0.314133	0.689974	0.0938352	-0.0317975	1	0.922447	-0.0776	1	0.868923	0.870646	0.0242641	0.00575471	-0.5657	0.44017	0.164652	-1.58276	0.007683	0.0024865	-1.4061	0.129791	0.0480936	-0.0413541	0.705663	0.565998	-0.07488	0.526228	0.329071	-0.220389	0.305004	0.0223685	0.163467	0.582325	0.318453	0.27798
AP1G1	-1.42354	0.57268	0.331361	-0.768675	0.328671	0.124717	2.49575	0.00102248	0.000136347	-1.19225	0.61881	0.229555	-1.1822	0.0643273	0.00386093	0.14765	0.893259	0.565123	0.530809	0.780054	0.524036	2.4721	0.138956	0.0430879	0.894088	0.12218	0.0499551	0.8433	0.547925	0.251974	-5.34284	0.00800256	0.00262344	-0.3451	0.637944	0.471657	-1.27874	0.140257	0.0576536	-0.21888	0.0953266	0.0262344	-0.772093	0.782947	0.418147	0.311583	0.126575	0.0198171	-0.264729
AP1G2	0.865871	0.57268	0.301522	-2.26075	0.306228	0.110533	3.874	0.00366386	0.000722058	2.7211	0.218143	0.0231232	-1.04871	0.315554	0.124304	0.190433	0.783522	0.43818	-2.40391	0.504846	0.195834	1.40665	0.248072	0.102728	-0.833756	0.468935	0.320368	0.717525	0.321543	0.0887842	-2.14226	0.000111672	1.26026e-05	-7.2426	0.112914	0.0389763	-0.282879	0.259651	0.1425	-0.79004	0.291992	0.136879	-0.224055	0.71271	0.31449	-1.03828	0.462189	0.201748	0.0160576
AP1M1	-0.204988	0.806057	0.590808	0.62505	0.552562	0.28867	-3.47022	0.0300147	0.0105298	1.32605	0.38926	0.0821976	0.477732	0.343835	0.14275	0.867467	0.720765	0.257217	0.23149	0.955477	0.744661	-2.6766	0.113619	0.0316148	0.000542317	1	0.99869	-1.63983	0.129801	0.0151033	3.06024	0.0392754	0.0173547	-0.07595	1	0.932702	0.204644	0.298008	0.169292	0.7705	0.318613	0.154284	-0.0594956	0.988319	0.697248	-0.4755	0.502512	0.23478	-0.102223
AP1M2	-0.296757	0.773122	0.547946	-1.32965	0.220459	0.0637858	1.63846	0.109107	0.0524431	1.26905	0.38472	0.0802721	0.626822	0.403998	0.181135	0.23595	0.720765	0.153828	0.119427	1	0.919044	0.9041	0.229432	0.0916467	-0.616411	0.346772	0.207294	0.339575	0.566886	0.345385	-2.23197	0.0137305	0.00499577	-3.92835	0.0878051	0.0270463	0.257391	0.37684	0.227476	-0.39029	0.240853	0.10502	-0.158029	0.911656	0.59139	-0.585067	0.362378	0.128152	-0.456584
AP1S1	-0.999439	0.0460146	0.0029495	0.141825	0.764457	0.550115	-0.787047	0.296078	0.189118	0.4244	0.574673	0.194388	-0.28545	0.393225	0.173583	0.250483	0.619648	0.0664734	1.61337	0.0818818	0.0056554	0.8654	0.150043	0.0483195	0.667137	0.0390301	0.010985	0.239425	0.439761	0.164134	-1.21183	0.0903769	0.0464548	-0.14075	0.911639	0.712886	-0.571046	0.0122959	0.00184082	0.20702	0.183949	0.0716074	-0.128504	0.45228	0.062235	0.383017	0.232336	0.0584024	-0.166151
AP1S2	0.105801	0.910875	0.720751	2.34063	0.0964704	0.0143442	-3.0854	0.0576741	0.0235844	-0.12455	1	0.851886	0.379771	0.280244	0.0921689	-0.36985	0.720765	0.273196	0.0107905	1	0.989309	-1.73985	0.197789	0.0731771	-0.778575	0.0369089	0.0101997	-1.36898	0.236303	0.0497367	3.297	0.0395274	0.0174911	4.8058	0.0316821	0.00567681	0.270183	0.162595	0.0702656	0.71434	0.093321	0.0253038	0.0741307	1	0.792364	0.980467	0.116717	0.0170649	-0.336387
AP1S3	2.24356	0.0070137	9.7246e-05	-0.19375	1	0.904753	8.45132	2.38328e-08	1.56078e-10	2.1435	0.765756	0.502301	0	1	1	-0.961083	0.742206	0.390694	-4.28031	0.00476318	3.36163e-05	2.41545	0.611094	0.449479	-2.63662	4.27189e-05	1.39337e-07	0.111075	1	0.944327	-3.9642	1.80679e-05	1.25892e-06	-2.531	0.263229	0.128367	0.897425	0.00198406	9.70587e-05	-0.65415	0.21621	0.0901147	0.0689383	0.967232	0.663841	0.675983	0.439366	0.184218	-0.196531
AP2A1	-0.344872	0.198279	0.0384721	-1.51405	0.552562	0.31466	0.902034	0.0114618	0.00321021	-0.86405	0.745871	0.482669	0.732698	0.561635	0.36319	1.23562	0.720765	0.163757	-0.134018	0.951172	0.738006	-0.58825	0.770708	0.605263	1.27047	0.00287452	0.000289446	0.2612	0.906936	0.699195	-1.59178	9.48337e-05	1.02474e-05	-2.16405	0.573977	0.417064	0.30167	0.659475	0.519615	0.13575	1	0.822203	-0.274588	0.410071	0.0484862	-1.20545	0.485015	0.221006	0.462798
AP2A2	0.476332	0.330815	0.110904	-2.18825	0.125133	0.0231836	1.11661	0.180695	0.102368	1.0875	0.621319	0.231646	-0.252975	0.448437	0.211515	0.197	0.735076	0.381835	-0.971689	0.377036	0.117458	1.41515	0.253817	0.106131	0.374945	0.322102	0.189185	0.75955	0.3164	0.0862799	-0.163945	0.858208	0.779851	-5.464	0.0490223	0.0111027	0.0387479	0.555525	0.419182	-0.7571	0.0759081	0.0180785	-0.0063413	1	0.913791	-0.987117	0.172412	0.0338782	0.425639
AP2B1	-0.919689	0.0391123	0.00232315	-2.42243	0.321275	0.119879	-0.0869818	0.837225	0.752623	-1.62305	0.490196	0.138264	0.0790096	0.728531	0.529755	0.530817	0.650151	0.0797094	1.04468	0.230042	0.0400375	-0.4981	0.68534	0.522459	0.797559	0.0157697	0.00318708	1.61678	0.641918	0.429672	-1.7524	0.000121884	1.4182e-05	-3.2218	0.430709	0.243397	-0.32047	0.0135071	0.00212306	-0.65048	0.427722	0.229723	-0.2649	0.394312	0.0428346	-1.78098	0.319551	0.10247	-0.061065
AP2M1	-0.202914	0.236746	0.0518851	-1.10767	0.0824826	0.0107154	1.46196	0.000247627	2.01956e-05	0.8677	0.336315	0.0585196	-0.171986	0.534819	0.280462	0.347967	0.257161	0.00536569	-0.113742	0.606009	0.318545	1.4761	0.0850467	0.0204651	-0.665775	0.000964195	4.8818e-05	0.514325	0.442838	0.167025	-1.86779	3.48427e-05	2.80185e-06	-3.08305	0.0428979	0.00897934	-0.184357	0.192463	0.0939304	-0.23429	0.147126	0.0511389	-0.17319	0.312292	0.0238523	-0.246417	0.452807	0.194267	-0.434345
AP2S1	0.36913	0.753053	0.528146	-3.5625	0.167511	0.0400663	2.27552	0.0379367	0.0140544	1.39025	0.578862	0.197713	-0.886269	0.239435	0.0633958	0.16845	0.905845	0.579294	-0.14006	1	0.904078	3.15905	0.152006	0.0492757	-0.766284	0.369527	0.22554	1.77842	0.202108	0.0366293	-1.53726	0.0330223	0.0140518	-8.51525	0.0762733	0.0217306	-0.384109	0.00249415	0.000142257	-1.32393	0.122119	0.038332	0.1994	0.354019	0.0320536	-1.32198	0.34582	0.117647	-0.198577
AP3B1	-0.108365	0.79613	0.576727	-0.638425	0.0794706	0.0100169	0.837755	0.0779485	0.0342068	-0.82345	0.327323	0.0545665	-0.21679	0.359711	0.152409	0.0695167	0.720765	0.199314	-0.42257	0.616451	0.347482	1.25165	0.0292149	0.00328812	0.0626127	0.860334	0.730681	0.5369	0.297684	0.0769371	-1.05448	0.0143528	0.00527793	-0.4534	0.363174	0.194613	-0.17342	0.0485984	0.0133301	-0.21366	0.0574768	0.0114468	-0.2131	0.454718	0.0633398	-0.0084	1	0.873578	-0.0228761
AP3B2	-0.419036	0.546029	0.252562	0.508825	0.657792	0.45459	-7.28186	0.00118165	0.000164038	-0.4654	0.839149	0.574215	1.26914	0.0559274	0.00277252	0.503517	0.720765	0.141582	0.0259389	1	0.969658	-2.14305	0.17027	0.058813	0.614146	0.170382	0.0780218	-0.989975	0.373979	0.119182	6.44379	0.00173149	0.000390811	1.48305	0.449317	0.257085	0.59387	0.0152915	0.0025302	0.50564	0.238354	0.103459	-0.270711	0.60616	0.16506	-0.375133	0.582325	0.343746	0.0975549
AP3D1	0.280216	0.0880169	0.00895155	-0.1292	0.929368	0.705589	2.62075	0.000420663	4.09388e-05	1.09365	0.570184	0.191306	-0.414332	0.100703	0.0103598	0.0786833	1	0.734	-0.396019	0.235741	0.0419727	1.90225	0.18422	0.0660025	0.52221	0.000829559	3.81816e-05	0.5709	0.566886	0.305341	-2.06032	0.00149014	0.000327373	-1.35205	0.00583594	0.000309751	-0.136513	0.189053	0.0856728	-0.00447	1	0.856786	0.0548043	0.755416	0.384639	0.54795	0.0124966	0.000210307	0.401213
AP3M1	-0.671312	0.187392	0.0347208	-0.0205	1	0.95172	-2.18693	8.10922e-05	4.56803e-06	-1.1293	0.545528	0.173063	0.222114	0.453115	0.214515	0.267267	0.720765	0.210115	0.682461	0.513784	0.201726	-0.4082	0.620553	0.458799	0.362114	0.247121	0.135153	-0.36085	0.566886	0.322665	0.844303	0.00383943	0.00103412	1.0883	0.303924	0.155063	-0.135256	0.192978	0.094333	0.15216	0.345969	0.173452	-0.220054	0.499466	0.0964852	-0.149733	0.582325	0.356392	-0.154599
AP3M2	-0.174559	0.369023	0.133508	0.80535	0.863955	0.644151	-3.81612	0.0134517	0.00393655	-1.6865	0.927883	0.66666	0.804086	0.0422415	0.00153436	1.14167	0.720765	0.365309	-0.343567	0.339793	0.0816511	-3.29985	0.531174	0.37395	0.601588	0.0054542	0.000734315	-1.37095	0.69523	0.481822	3.467	0.018398	0.00705942	3.2972	0.290829	0.146478	0.412628	0.0169458	0.00295671	1.00714	0.00164802	8.03082e-06	-0.230895	0.207789	0.00841791	-0.56305	0.00904116	0.000100313	0.213514
AP3S2	0.51659	0.168356	0.0287688	-1.35213	0.0976814	0.0147563	2.53855	0.000149645	1.0461e-05	0.04655	1	0.959672	-0.176828	0.606861	0.406715	0.435533	0.63916	0.0755279	-1.44981	0.113568	0.0104109	1.27035	0.214256	0.0825339	-1.0675	0.00049103	1.70463e-05	0.64215	0.287608	0.0719677	-1.50537	0.00617146	0.00184646	-2.7508	0.123579	0.0446437	0.100539	0.621603	0.481633	-0.27953	0.0306296	0.00386726	-0.138878	0.782947	0.417377	-0.477967	0.0758857	0.00777654	-0.275455
AP4B1	1.28406	0.453038	0.184845	0.759875	0.414375	0.179609	2.52603	0.0526747	0.0211669	-0.2761	1	0.808739	-0.693024	0.514336	0.261082	0.251167	0.720765	0.230123	-3.5624	0.312274	0.070364	0.1673	0.911372	0.746406	-2.30195	0.087899	0.0319882	-0.175025	0.830978	0.619864	0.0420866	0.993341	0.94546	1.79585	0.415169	0.231779	0.0978083	0.747999	0.608731	0.45465	0.162292	0.0595432	-0.331427	0.665207	0.209359	0.56235	0.329231	0.10778	-0.508948
AP4E1	0.216392	0.583072	0.346497	-0.6468	0.552562	0.324991	-0.93136	0.0383552	0.0142474	-0.19335	1	0.801112	-0.24181	0.385354	0.168526	0.261083	0.779247	0.432882	-0.374074	0.735096	0.473569	-0.8725	0.502145	0.295199	-0.486313	0.147453	0.0642944	0.0293	1	0.954707	1.36414	0.00144174	0.000314654	-1.10025	0.511655	0.349534	-0.0585292	0.496875	0.364635	-0.10207	0.878104	0.671818	0.0195704	1	0.871428	-0.722033	0.357473	0.124974	-0.13496
AP4M1	-0.119968	1	0.899116	-2.59432	0.305208	0.109926	0.551608	0.798822	0.708915	-0.2101	0.930688	0.669697	-0.781493	0.499536	0.248855	0.749817	0.365971	0.0128753	0.184981	1	0.942791	3.43015	0.0314561	0.00379188	-0.290702	0.885369	0.75909	1.23	0.168515	0.0257675	-0.791545	0.604444	0.489051	-4.97855	0.255877	0.123983	-0.516883	0.0109638	0.00154037	-0.58784	0.500829	0.281993	-0.0183184	1	0.975956	-0.586167	0.70699	0.484589	-0.205335
AP4S1	0.632995	0.57268	0.335802	-1.94707	0.010086	0.000159436	2.08165	0.296078	0.189101	2.01195	0.207413	0.0206434	0	1	1	-0.296417	0.720765	0.234888	0	1	1	2.53735	0.312248	0.146137	-1.78034	0.000802675	3.59407e-05	1.94707	0.0194196	0.000214449	-0.815657	0.715316	0.623042	-5.9061	0.0141249	0.0014811	0.253198	0.464095	0.335517	-0.95668	0.0428765	0.00697412	0.421997	0.71271	0.340378	-0.452267	0.582325	0.366015	-0.573673
AP5B1	-0.5944	0.57268	0.335882	-2.28215	0.0109004	0.000181265	-0.48282	0.814558	0.726912	-1.9092	0.759758	0.495822	-0.242343	0.912126	0.744385	0.78615	0.720765	0.339533	1.1888	0.606009	0.337116	4.5643	0.00721076	0.00015814	0.5944	0.468935	0.336358	2.28215	0.0194196	0.000209868	-0.70598	0.670874	0.572102	-2.6551	0.511655	0.364719	-0.383166	0.464095	0.335129	-0.44117	0.526228	0.36461	0	1	1	0	1	1	0
AP5M1	0.625938	0.120054	0.0154409	1.26385	0.135883	0.0273414	-1.03263	0.0440705	0.0169275	0.2035	0.690219	0.427794	0.392071	0.534819	0.279867	0.200933	0.720765	0.365432	-1.33594	0.159979	0.019711	-1.55125	0.0876227	0.0214758	-1.11055	0.00616119	0.000868441	-0.92735	0.0924717	0.007308	2.2845	0.000277822	4.01331e-05	2.3242	0.105738	0.0354828	0.485617	0.130233	0.0520457	0.6261	0.116505	0.0358245	-0.0280207	1	0.798623	0.325483	0.478504	0.215567	-0.242306
AP5S1	2.32976	0.000888762	2.30109e-06	-1.2898	0.132886	0.0261684	6.76201	2.07786e-06	3.64518e-08	0.47695	0.623103	0.329217	-1.27507	0.280735	0.0943063	0.158083	0.859229	0.525274	-5.14023	0.0132283	0.000208518	2.029	0.0435994	0.00685598	-3.71347	3.21108e-05	5.75436e-08	0.8113	0.164753	0.0246528	-2.10248	0.00547418	0.00160115	-3.05655	0.0760426	0.0216106	0.166863	0.801285	0.668144	-0.42107	0.215275	0.0895558	-0.160234	0.7612	0.392599	-0.183533	0.582325	0.359417	-0.691855
AP5Z1	-1.85163	0.308501	0.0890491	-3.2985	0.0592994	0.00573938	0.837255	0.700103	0.597476	2.1835	0.393063	0.0837189	-0.277134	0.939176	0.779405	-0.0875833	1	0.748407	3.70326	0.344978	0.0899128	6.597	0.0382647	0.00541798	1.37589	0.362671	0.220165	2.3398	0.341511	0.100409	-4.54052	0.010727	0.00373549	-8.7805	0.00550528	0.000280882	-0.906933	0.197886	0.0990484	-1.37195	0.00330032	6.30917e-05	0	1	1	0	1	1	-0.237871
APAF1	0.897553	0.0279055	0.0012665	1.80325	0.161391	0.0377176	-2.51722	4.21384e-05	1.89963e-06	-0.5448	0.855	0.590697	0.345962	0.141274	0.0221365	-0.1921	0.897572	0.569827	-0.807553	0.194683	0.0291612	-2.93615	0.147764	0.0472255	-0.12587	0.493578	0.359058	-1.2979	0.293429	0.0745823	4.31233	2.11782e-07	4.99942e-09	4.1513	0.039489	0.00788758	0.566598	0.00320632	0.000221343	0.60604	0.0701207	0.0160137	0.329185	0.198642	0.00768258	0.22345	0.436483	0.18138	0.385842
APBA1	-0.165917	0.369577	0.133793	1.02215	0.829891	0.612181	-6.62478	0.000355404	3.26061e-05	-2.0207	0.912156	0.65022	-0.0949261	0.826149	0.63632	1.30793	0.720765	0.365302	-0.161972	0.842926	0.596035	-3.7018	0.541437	0.383607	0.497339	0.00630921	0.000903807	-1.87508	0.585182	0.37347	6.29295	0.000334685	5.1361e-05	4.065	0.252771	0.12201	-0.123322	0.464095	0.32592	1.19362	0.0149952	0.00108593	-0.164602	0.578402	0.147375	-0.5525	0.198206	0.0440726	0.165711
APBA2	0	1	1	-1.0223	0.552562	0.36254	0	1	1	2.90385	0.623103	0.293984	0	1	1	-0.769917	0.720765	0.317704	0	1	1	2.0446	0.516349	0.359187	0	1	1	1.0223	0.566886	0.355702	0	1	1	-4.94845	0.106254	0.0357713	0	1	1	-0.87087	0.00277949	4.23316e-05	0	1	1	0	1	1	0
APBA3	1.68351	0.278832	0.0693047	-2.2327	0.306449	0.110722	3.56141	0.0481661	0.0189086	0.0193	1	0.968275	-0.843961	0.534819	0.327702	0.652433	0.720765	0.11593	-2.69038	0.355673	0.105341	1.9193	0.0874676	0.0213673	-1.63725	0.128139	0.0532481	1.06852	0.132201	0.0155034	-0.194383	0.934672	0.87059	-4.4847	0.238566	0.113052	0.167029	0.833696	0.702776	-0.50162	0.526228	0.311213	0.225548	0.807437	0.452088	-0.8487	0.555775	0.279411	0.0231298
APBB1	0.455021	0.57268	0.33636	-0.904725	0.552562	0.36259	4.59892	0.00747008	0.00179357	3.80455	0.493055	0.140387	0	1	1	-0.97675	0.720765	0.200434	0	1	1	0.45265	0.999411	0.839871	-0.456442	0.468935	0.33665	-0.508625	0.959344	0.759199	-3.68888	0.0271952	0.0111063	-5.614	0.0382534	0.00754755	0.182008	0.464095	0.336161	-0.94794	0.0273058	0.00318138	0.303347	0.71271	0.340505	-0.452267	0.582325	0.366015	-0.000710579
APBB1IP	0.194611	0.68536	0.454518	1.89565	0.154997	0.0345178	-2.99343	0.082676	0.0368177	-1.08515	0.635606	0.377012	1.61773	0.231775	0.0598493	-0.173533	0.961415	0.640382	-0.702652	0.473528	0.173228	-2.74135	0.178697	0.0632354	-0.142372	0.654936	0.51185	-1.37375	0.287167	0.0717516	3.38266	0.0450246	0.020438	4.87645	0.0389162	0.00772872	1.04848	0.117837	0.0454767	0.65414	0.0701207	0.0160136	-0.104477	0.737304	0.364946	0.349983	0.208709	0.0480292	0.0261196
APBB2	-0.176797	0.587784	0.351005	0.629175	0.485029	0.230363	-2.93539	0.00081058	0.000100366	-3.70135	0.637103	0.378614	0.352835	0.142551	0.0228344	0.0639667	1	0.842723	-0.247263	0.794879	0.541682	-2.6813	0.169354	0.0582009	0.606724	0.034043	0.00913032	-1.22555	0.290876	0.0731956	2.5818	0.00117337	0.000245717	4.9597	0.448771	0.256524	0.140982	0.117503	0.0453209	0.29005	0.125143	0.0397957	-0.200286	0.555516	0.134655	-0.474317	0.0797768	0.00855967	0.214963
APBB3	-1.05496	0.308501	0.0902627	-2.49887	0.0226471	0.00078661	2.38318	0.158884	0.0870267	3.34075	0.12593	0.00748999	-1.11902	0.249767	0.0684521	-0.0489333	0.993499	0.683466	0.957257	0.79659	0.543758	3.4892	0.245106	0.100695	1.05496	0.186276	0.0905747	2.49887	0.0318803	0.000731684	-4.4931	0.00780763	0.00254111	-8.3385	0.00751176	0.000486982	-1.0934	0.0201106	0.0037826	-1.02891	0.0103888	0.000559313	-0.384222	0.71271	0.340406	-0.50285	0.582325	0.365995	0
APC	1.10638	0.0432311	0.002696	0.37775	0.316176	0.117061	2.54753	0.000544694	5.84392e-05	0.7904	0.471623	0.124909	-0.832538	0.0112585	0.000108316	-0.21975	0.663943	0.0845951	-1.49781	0.0358976	0.00128206	0.49785	0.355526	0.177005	-0.0852297	0.565022	0.424541	-0.24105	0.44159	0.165983	-0.334781	0.579591	0.464529	-0.0349	1	0.926186	-0.0569729	0.652493	0.512226	0.01925	0.917134	0.707685	0.238313	0.57805	0.147093	0.417783	0.151564	0.0273189	0.510573
APC2	-1.3101	0.386466	0.14338	-0.900675	0.552562	0.362592	-4.83658	0.000575033	6.28805e-05	-1.80135	0.623103	0.364606	1.1425	0.309046	0.120084	0.60045	0.720765	0.365383	3.9057	0.234649	0.0415978	0.1301	1	0.95718	0.970139	0.0933767	0.0347283	0.061825	1	0.95907	2.21637	0.0936753	0.0486067	0	1	1	0.161461	0.853938	0.724876	0	1	1	0.428498	0.861573	0.521175	-0.557083	0.582325	0.36598	-0.169983
APEH	2.10841	0.0134581	0.000334096	-1.5287	0.0276706	0.00126216	6.65837	0.000227253	1.79629e-05	1.18615	0.0512028	0.00134129	-1.69134	0.0374491	0.00121484	0.312617	0.102429	0.000928192	-5.32985	0.000555547	8.88402e-07	3.13745	0.0487087	0.00829718	-2.6872	0.000107556	1.28779e-06	1.19095	0.306371	0.0812215	-2.44155	0.05587	0.0263949	-4.24355	0.00841521	0.00060705	-0.171437	0.489547	0.358249	-0.42391	0.0263221	0.00298796	-0.371009	0.466893	0.0682278	0.0266833	1	0.870294	-0.289396
APEX1	-0.85812	0.0379206	0.00219519	-2.11908	0.144285	0.0304048	1.52215	0.0660634	0.0279607	-1.2642	0.0218684	0.000301416	-0.148588	0.529677	0.273067	0.192733	0.544529	0.0416916	1.03882	0.07843	0.00530352	2.4339	0.027588	0.0029642	0.219216	0.121693	0.0496706	1.71352	0.155105	0.0217326	-3.23839	0.00120131	0.000252666	-2.97395	0.16445	0.0670222	-0.432401	0.0208101	0.00397756	-0.73199	0.134396	0.0440685	-0.225808	0.469361	0.0693748	-0.601417	0.434586	0.179269	-0.319452
APEX2	-0.289731	0.0912083	0.00952228	0.72635	0.482709	0.22882	-0.179689	0.57514	0.450151	0.21205	1	0.77388	-0.213516	0.47706	0.232463	-0.08295	1	0.749895	0.428219	0.0532345	0.00260659	0.5354	0.611915	0.450516	0.202758	0.168736	0.0768993	0.368875	0.595143	0.383317	-0.399773	0.189434	0.117004	1.24065	0.396935	0.21878	-0.244002	0.136112	0.0552658	0.24077	0.446003	0.242617	-0.0504143	0.71271	0.306057	0.6627	0.288547	0.0854331	-0.0434863
APH1A	-0.057108	1	0.852572	0.45845	0.552562	0.316546	1.12306	0.270948	0.167517	1.1637	0.372643	0.0741027	0.0450142	0.949043	0.793455	-0.194333	0.720765	0.245244	3.58035	0.244295	0.045224	2.94665	0.0727247	0.0160047	0.850236	0.0563773	0.0177778	0.976725	0.271409	0.0653515	-1.23727	0.198625	0.12374	-0.2468	0.927423	0.727496	0.00416533	1	0.95866	0.06678	0.844797	0.639774	1.15538	0.40782	0.0475515	1.28785	0.128389	0.0204334	0.396564
APH1B	-0.155994	0.72733	0.500782	1.64085	0.419895	0.183408	-4.68622	0.0344437	0.0124377	-1.04365	0.895931	0.633537	0.310961	0.385417	0.168583	1.17623	0.720765	0.272225	0.313402	0.84805	0.602457	-1.3236	0.702249	0.53904	-0.305392	0.40972	0.256996	-0.569525	0.800382	0.587671	4.37423	0.0387507	0.017056	4.32535	0.0633149	0.0160939	0.124179	0.364578	0.218426	1.36208	0.13168	0.0426012	0.0004712	1	0.997479	0.6527	0.242753	0.0634207	-0.230693
API5	0.0166124	1	0.906586	0.18845	0.787975	0.57148	0.244274	0.842031	0.758675	-1.1452	0.550077	0.176433	-0.248918	0.202735	0.046527	-0.0345833	1	0.894197	-0.299029	0.525944	0.209754	-0.755	0.503635	0.296804	-0.637637	0.00131066	8.26398e-05	-0.32085	0.659183	0.4465	-0.21105	0.868892	0.792933	1.5221	0.0633621	0.0161107	-0.142706	0.210419	0.108671	0.05463	0.781236	0.583884	-0.0886014	0.795578	0.433683	-0.126033	0.377498	0.138443	-0.310512
APIP	1.23298	0.0104151	0.000207001	1.764	0.219013	0.0631191	2.36749	0.00136216	0.000199885	1.49975	0.594798	0.209981	-0.234868	0.194476	0.0428433	-0.259167	0.801533	0.459607	-2.46294	0.0218006	0.000556137	-0.6363	0.707324	0.543608	-2.90966	0.000213141	3.69881e-06	-0.5178	0.689577	0.475752	0.0984682	0.889282	0.817433	2.02825	0.165079	0.0673916	0.352271	0.00190069	8.77108e-05	0.5501	0.114708	0.0349429	0.00100567	1	0.988308	0.9639	0.178589	0.0361122	-0.838339
APLF	0.415423	0.495607	0.215196	2.51808	0.0964704	0.0143497	-2.75807	0.00225783	0.000380833	2.08385	0.309659	0.0477654	0.261237	0.450526	0.212809	-0.100367	0.970568	0.652295	-0.702326	0.606009	0.275768	-4.39095	0.0564963	0.0105396	-0.443484	0.286642	0.163392	-2.04307	0.218079	0.0424798	3.58892	0.000115723	1.32801e-05	2.9523	0.0967515	0.031165	0.322912	0.0117213	0.00170303	0.94701	0.0570448	0.0112899	0.0428397	0.982064	0.687265	0.215067	0.668975	0.448969	-0.0140304
APLP1	0.154936	0.810295	0.596875	2.1443	0.420936	0.184087	-3.23527	0.0385627	0.014345	-0.2451	1	0.943674	-0.382538	0.309345	0.120374	0.85955	0.720765	0.36533	2.45307	0.118726	0.0112782	-1.9296	0.637335	0.474959	1.35944	0.0313211	0.00818565	-1.1453	0.616824	0.405313	3.54514	0.0197293	0.00765766	4.5337	0.286352	0.143748	-0.167548	0.198281	0.099503	1.37345	0.0137324	0.000929648	0.920982	0.103644	0.00149657	0.786333	0.0976945	0.0124759	0.757186
APLP2	0.434862	0.436885	0.174395	-0.984375	0.195269	0.0520292	3.04178	0.00590714	0.00132339	1.16495	0.094143	0.0045362	0.0299555	0.99925	0.859239	-0.0153833	1	0.935112	-1.09691	0.33826	0.0810617	1.7685	0.0444354	0.00711603	0.0321501	1	0.89671	1.05955	0.0669141	0.00372481	-2.17205	0.0222446	0.0088101	-3.1337	0.0711958	0.0194254	0.191918	0.0830523	0.0282575	-0.40298	0.222523	0.0939268	-0.0757289	0.86084	0.51914	-0.06675	0.992392	0.763715	0.233506
APMAP	1.24364	0.435393	0.173202	-2.20365	0.330103	0.125895	3.64782	0.00912069	0.00237532	0.4109	0.8963	0.633935	0.359099	0.853528	0.669069	0.228783	0.720765	0.266592	-1.5327	0.647465	0.377573	2.13825	0.332288	0.160172	-0.379339	0.778457	0.637194	0.977825	0.201525	0.0363364	-1.16054	0.126408	0.0717425	-4.8182	0.236289	0.111757	0.712916	0.239179	0.128805	-0.74419	0.331165	0.163162	0.318195	0.71271	0.285322	-0.75635	0.598335	0.380725	0.432151
APOA1	0	1	1	-1.16535	0.552562	0.362498	4.8928	0.00535576	0.00116613	8.498	0.289502	0.0414457	-1.3796	0.280244	0.0903184	-0.7616	0.781032	0.435119	0	1	1	2.3307	0.516349	0.359152	-1.47039	0.194469	0.0990262	-0.285075	1	0.875859	-4.8928	0.0042246	0.00116456	-10.8287	0.00826967	0.00058254	-0.827758	0.190098	0.0898073	-0.9231	0.144603	0.0494803	0	1	1	0	1	1	-0.735195
APOA2	0.659597	0.57268	0.335754	0	1	1	0	1	1	0	1	1	0	1	1	0	1	1	0	1	1	0	1	1	0	1	1	-0.6581	0.566886	0.356361	1.31919	0.126232	0.0702389	0	1	1	0.263839	0.464095	0.335463	0	1	1	0.439731	0.71271	0.340367	0	1	1	0.329798
APOBEC1	0	1	1	0	1	1	1.44559	0.413853	0.290283	0	1	1	0	1	1	0	1	1	0	1	1	0	1	1	0	1	1	0	1	1	-1.44559	0.398347	0.290206	0	1	1	0	1	1	0	1	1	0	1	1	0	1	1	0
APOBEC2	0.139499	0.867889	0.664482	-0.43245	0.749978	0.537469	-5.98575	0.000202992	1.5396e-05	-5.64805	0.130629	0.00791704	2.14183	0.013548	0.000156502	-0.176383	0.94846	0.625542	-0.316446	0.910561	0.683961	-0.6613	0.78572	0.620343	0.30707	0.472973	0.340143	-0.022	1	0.954159	6.26474	5.90496e-05	5.53305e-06	4.78315	0.0876307	0.0269659	1.3409	0.000191954	1.34179e-06	-0.27881	0.526228	0.342535	-0.0124826	1	0.943743	-0.508733	0.584319	0.368091	0.223284
APOD	-0.769355	0.186605	0.0344233	1.83405	0.0865678	0.0117472	-6.40702	5.27349e-05	2.52993e-06	0	1	1	1.81433	0.102294	0.0110127	0	1	1	0.711929	0.606009	0.282453	-1.46145	0.516349	0.359335	1.40128	0.00821025	0.00128043	-0.9091	0.566886	0.355826	4.86831	0.000232037	3.1929e-05	3.6681	0.0519837	0.0120538	0.780855	0.0970546	0.0347732	0.73362	0.0591085	0.012033	-0.275594	0.679995	0.218207	0.73555	0.508888	0.240067	0.315965
APOE	0	1	1	0	1	1	1.64204	0.283142	0.178441	2.12575	0.623103	0.364573	0	1	1	0	1	1	0	1	1	0	1	1	-0.475741	0.468935	0.336594	0	1	1	-1.64204	0.269417	0.178326	-2.12575	0.511655	0.364744	0	1	1	0	1	1	0	1	1	0	1	1	-0.237871
APOF	0	1	1	-1.26077	0.552562	0.362477	0	1	1	-2.52155	0.623103	0.364549	0	1	1	0.840517	0.720765	0.365333	0	1	1	2.52155	0.516349	0.359134	0	1	1	1.26077	0.566886	0.355542	0	1	1	0	1	1	0	1	1	0	1	1	0	1	1	0	1	1	0
APOH	0	1	1	0	1	1	0	1	1	0	1	1	0	1	1	0	1	1	0	1	1	0	1	1	-1.58182	4.27189e-05	1.56531e-07	-1.03493	0.566886	0.355691	0	1	1	0	1	1	0	1	1	0	1	1	0	1	1	0	1	1	-0.790908
APOLD1	-0.520793	0.420675	0.164881	0.1837	0.79846	0.581942	-0.603961	0.455017	0.32723	-2.3978	0.623103	0.299013	-0.158964	0.778689	0.58295	0.92625	0.720765	0.180514	0.912302	0.510275	0.199261	0.22675	0.765208	0.599545	0.307238	0.486863	0.352838	-0.0269	1	0.949238	-0.437625	0.527345	0.414383	2.7652	0.441794	0.251243	-0.303696	0.142219	0.0586008	0.62923	0.312619	0.150239	-0.0430948	0.978937	0.681476	0.19805	0.582325	0.31755	-0.106777
APOO	1.0162	0.420235	0.164643	-0.745775	0.0772286	0.00953889	2.95486	0.0196925	0.00625475	-1.08865	0.312892	0.0493647	-0.647542	0.413197	0.187247	-0.0700833	0.720765	0.242327	-1.3663	0.606009	0.324743	0.8408	0.0833097	0.0197743	-2.2325	0.0548565	0.0171395	0.573675	0.245634	0.0535712	-0.922466	0.234961	0.150134	-0.4029	0.499668	0.294777	0.0179529	0.925443	0.808671	-0.34036	0.0283083	0.00340596	0.22203	0.466893	0.0681967	-0.216917	0.190947	0.0406554	-0.60815
APOOL	-0.654813	0.57268	0.335762	-3.18182	0.038749	0.00246386	6.7939	3.89219e-05	1.72499e-06	0.7964	0.623103	0.328556	-0.233836	0.929959	0.767294	-0.55755	0.602663	0.0579528	1.30963	0.606009	0.337016	6.36365	0.0245149	0.00229991	-0.515235	0.706807	0.56283	3.18182	0.0505106	0.00218859	-8.10353	7.89454e-09	1.16025e-10	-7.16005	0.0137968	0.0014299	-0.402227	0.464095	0.335101	-1.60726	0.00164802	6.44968e-06	0	1	1	0	1	1	-0.585024
APP	-0.375075	0.555583	0.259896	-0.4717	1	0.800262	1.24278	0.44478	0.317993	3.52975	0.623103	0.309638	0.0599263	1	0.862684	-1.08832	0.725662	0.370402	0.209548	0.85419	0.610146	-3.25875	0.516349	0.335144	1.48756	0.0016687	0.000125293	-1.36355	0.614412	0.402465	-1.99293	0.207215	0.129896	-4.47315	0.251859	0.121384	-0.114074	0.766253	0.628138	-0.84167	0.347092	0.174233	-0.180201	0.79768	0.435749	-1.40072	0.374895	0.136943	0.556243
APPBP2	0.0933763	0.862783	0.657993	-0.864675	0.356077	0.141813	0.575439	0.328447	0.214896	-0.90165	0.623103	0.348357	-0.705385	0.0878056	0.00764065	-0.0191667	1	0.954092	0.876312	0.344978	0.0912291	0.4795	0.807519	0.641782	0.217187	0.468935	0.333961	0.1347	0.957756	0.75719	-0.388686	0.461737	0.345107	-0.8277	0.135137	0.0511653	-0.38588	0.0131846	0.00205119	-0.35737	0.150683	0.0531383	0.354355	0.173586	0.0053046	-0.416617	0.353424	0.122666	0.155282
APPL1	-0.145309	0.828329	0.616642	0.609225	0.563026	0.372234	-0.220889	0.685539	0.582212	1.46525	0.133982	0.00834437	0.195883	0.511551	0.258541	-0.110283	0.88459	0.555058	-0.422146	0.693842	0.42792	-2.7235	0.0113934	0.00043831	-0.0419099	0.972017	0.859434	-1.25395	0.312087	0.084015	-0.0697284	0.915085	0.846317	-0.2468	1	0.845207	0.0594065	0.552411	0.416369	0.17752	0.721594	0.531359	-0.237588	0.531166	0.120692	-0.501683	0.572011	0.293845	-0.0936094
APPL2	-0.093155	0.934543	0.748873	1.23647	0.154617	0.0343449	-1.85284	0.00242025	0.000418365	0.6074	0.718492	0.455705	0.932318	0.0593445	0.00317245	-0.256	0.720765	0.261618	0.0481642	1	0.923309	-1.7739	0.161761	0.0543852	0.52255	0.170302	0.077955	-1.15495	0.242005	0.0518398	1.66653	0.00154841	0.000342649	1.86555	0.146317	0.0573369	0.522129	0.00942717	0.0012247	0.34099	0.0850267	0.0219432	-0.0460486	0.991938	0.702653	0.233017	0.366669	0.130834	0.214698
APRT	0.435668	0.781785	0.557784	-1.14807	0.552562	0.362502	1.93262	0.332808	0.218535	4.5148	0.507507	0.149524	-0.93355	0.209256	0.0492693	-0.679533	0.760774	0.413119	-2.89924	0.243965	0.0450885	2.29615	0.516349	0.359155	-0.92349	0.475084	0.342095	-0.836325	0.714701	0.500547	-1.06129	0.597892	0.482657	-6.81095	0.0269656	0.00446826	-0.385863	0.203512	0.103197	-0.86695	0.00400486	8.75267e-05	-0.675968	0.499062	0.0951613	0	1	1	-0.243911
APTX	1.64237	0.378465	0.138284	0.15145	1	0.925167	1.19673	0.437173	0.310934	-2.13855	0.623103	0.364572	-0.412735	0.742407	0.544602	-0.00331667	1	0.997377	-2.69244	0.520573	0.205938	-4.249	0.291476	0.131351	-1.79493	0.212498	0.111281	-1.73358	0.519555	0.22574	2.08801	0.0123665	0.0044334	2.44145	0.511655	0.364727	0.409308	0.0558866	0.0162357	0.05859	1	0.928081	0.197435	0.421015	0.0518094	-1.31537	0.451994	0.193505	-0.0762767
AQP11	-2.11645	0.187392	0.0346468	-1.82113	0.100169	0.0155303	-0.661079	0.542553	0.418566	1.2948	0.499276	0.144019	-1.20053	0.0427025	0.00156086	-0.0538667	1	0.892682	4.67928	0.0992034	0.00794908	3.6477	0.116901	0.0330888	0.505339	0.167009	0.0759119	1.92595	0.132678	0.0156098	-3.57182	0.0153871	0.00570396	-4.93705	0.00280235	7.5543e-05	-1.5669	0.0176849	0.00315264	-0.76077	0.11536	0.0353054	0.148795	1	0.801061	0.00181667	1	0.993525	-0.805555
AQP3	0.0812214	1	0.89005	-3.71782	0.0191234	0.000546092	6.17829	0.000548583	5.89856e-05	-0.40585	0.261766	0.0328104	-1.43775	0.102183	0.0109326	-0.31945	0.351394	0.0119343	0.752046	0.741958	0.481323	4.5142	0.0124081	0.000542217	0.405244	0.584614	0.445094	3.19335	0.0181152	0.000175148	-6.01585	0.000228108	3.13362e-05	-7.0298	0.0092664	0.000707047	-0.830161	0.0155461	0.00259733	-1.6788	0.0100087	0.000519031	0.30483	0.648219	0.196065	-0.973817	0.0775157	0.00811548	0.243233
AQP7	0	1	1	0	1	1	0.351072	0.680374	0.57537	0	1	1	-0.685653	0.534819	0.335877	0	1	1	0	1	1	0	1	1	0	1	1	0	1	1	-0.351072	0.670874	0.57472	0	1	1	-0.411392	0.464095	0.335089	0	1	1	0	1	1	0	1	1	0
AQR	0.604115	0.142438	0.0213523	-1.0523	0.144285	0.0304245	1.70102	0.0154326	0.00465493	-1.2811	0.487304	0.136333	-0.498859	0.0696044	0.00465372	0.161833	0.735403	0.382486	-1.00656	0.281711	0.0577494	0.89245	0.338999	0.164775	0.106359	0.645554	0.502796	0.536	0.377752	0.121478	-0.492792	0.428982	0.317261	-0.8235	0.386828	0.21148	-0.0576698	0.44428	0.281058	-0.32382	0.0921174	0.0248462	0.067222	0.922348	0.604457	-0.40405	0.212425	0.0495207	0.355237
AR	0	1	1	0	1	1	0.946056	0.548199	0.423882	0	1	1	-0.817971	0.534819	0.335775	0	1	1	0	1	1	0	1	1	0	1	1	0	1	1	-0.946056	0.53702	0.423744	0	1	1	-0.490782	0.464095	0.335011	0	1	1	0	1	1	0	1	1	0
ARAF	-0.625974	0.451551	0.183488	-2.75732	0.235598	0.071458	0.66005	0.409323	0.286126	1.93865	0.183902	0.016125	0.335149	0.71419	0.514432	-0.0487333	0.873641	0.542932	0.314567	0.931749	0.713908	2.15085	0.0152224	0.000813747	0.811338	0.1968	0.100723	0.947275	0.218354	0.0425834	-1.912	0.00344871	0.000907349	-7.4533	0.113787	0.0394857	-0.0492998	0.957285	0.845971	-1.13217	0.180704	0.0696011	-0.31246	0.268653	0.0153635	-1.12127	0.438094	0.182917	0.0926821
ARAP1	-0.265912	0.971738	0.805599	-2.3547	0.0655208	0.00703931	-0.434251	0.856989	0.776808	0.02085	1	0.977934	0.0515194	1	0.948398	1.0772	0.720765	0.131833	-2.74794	0.531898	0.213456	0.5339	0.596407	0.435769	-0.820525	0.51341	0.376964	0.149625	0.856627	0.645329	-0.0975724	0.992087	0.943888	-4.73025	0.0212914	0.00299335	-0.075453	0.962567	0.852838	-0.29556	0.526228	0.364689	-1.09325	0.499062	0.0855739	-1.39183	0.0185459	0.000471493	-0.543218
ARAP2	-0.114144	0.84967	0.642623	1.1853	0.185512	0.0473244	-2.10594	0.000110053	6.92932e-06	0.31945	0.873067	0.609259	0.639065	0.100893	0.0104585	0.258767	0.751715	0.402117	-0.0137273	1	0.977002	-3.5865	0.0580285	0.0110737	0.359412	0.233429	0.125527	-1.61955	0.12419	0.0137316	1.87766	6.09987e-05	5.80166e-06	2.05115	0.0805336	0.0237884	0.337781	0.0383991	0.00958073	0.62938	0.100692	0.0285314	-0.0806717	0.891685	0.562565	-0.4053	0.244579	0.064155	0.122634
ARC	0.556841	0.57268	0.335976	0.8937	0.552562	0.362596	0	1	1	0	1	1	0	1	1	0	1	1	0	1	1	0	1	1	0	1	1	-0.9015	0.566886	0.355836	1.11368	0.126292	0.0709966	1.7874	0.511655	0.364772	0.222736	0.464095	0.335719	0.35748	0.526228	0.364644	0.371227	0.71271	0.340418	0.5958	0.582325	0.365972	0.27842
ARCN1	0.39608	0.57268	0.28283	0.152175	0.552562	0.332055	0.938769	0.148607	0.0801543	-0.2966	0.623103	0.335342	-0.0259715	1	0.91516	-0.06355	0.855611	0.521628	-0.638315	0.619438	0.350427	0.2009	0.684858	0.521884	-0.771387	0.139278	0.0595993	-0.334125	0.459773	0.178804	-0.146608	0.795404	0.708607	0.60095	0.0222186	0.0032617	0.142849	0.255635	0.139712	0.02274	0.485829	0.271482	0.0512821	0.885096	0.553197	0.168417	0.177746	0.0356971	-0.187653
AREG	0	1	1	2.74005	0.157504	0.0357775	0	1	1	0	1	1	0	1	1	0	1	1	0	1	1	0	1	1	0	1	1	0	1	1	0	1	1	5.4801	0.107954	0.0366121	0	1	1	1.09602	0.118233	0.036563	0	1	1	1.8267	0.180657	0.037075	0
AREL1	-0.4014	0.117749	0.015045	-0.391925	0.79046	0.574125	-1.93383	0.0602177	0.0248217	-1.0358	0.762328	0.499182	-0.0524497	0.931731	0.769833	0.5461	0.720765	0.332785	0.0420088	1	0.885568	-1.36	0.516349	0.352316	0.963732	0.00366429	0.000416321	-0.76335	0.604144	0.392013	1.13103	0.239241	0.153361	0.25195	0.885997	0.689124	-0.19203	0.203358	0.103028	0.17089	0.526228	0.306954	-0.253597	0.280671	0.0176902	-0.714617	0.0591867	0.00458818	0.281166
ARF1	-0.290196	0.549985	0.255565	-0.6221	0.0839892	0.0112182	-0.317472	0.549058	0.424766	-0.2398	0.900318	0.638491	0.232824	0.534819	0.299673	0.321433	0.429127	0.0208473	0.079488	1	0.868913	0.53335	0.217143	0.0846541	-0.302101	0.389103	0.240483	-0.0132	1	0.962964	-0.26292	0.518848	0.404124	-1.0044	0.27349	0.135224	0.0236158	0.905576	0.784896	-0.05598	0.481711	0.268734	-0.166968	0.244298	0.0121479	-0.23695	0.226739	0.0559249	-0.296148
ARF4	0.522225	0.260797	0.0618629	1.9481	0.0422501	0.00292559	-1.29209	0.0436026	0.0166882	-0.4862	0.284884	0.0399602	0.632682	0.118523	0.0152622	0.0663	1	0.834648	-1.10812	0.24118	0.0441698	-1.8566	0.0313478	0.00374366	-1.76997	0.00383729	0.00044506	-1.35455	0.312456	0.0842051	2.33654	0.000836125	0.000161404	4.3824	0.0196011	0.00259567	0.588499	0.00612597	0.000634895	0.81902	0.106986	0.0313267	-0.0212219	1	0.75255	0.679867	0.123135	0.0187927	-0.623872
ARF5	0.702562	0.187737	0.0349136	1.6464	0.317852	0.118017	3.03967	0.000277273	2.33735e-05	1.9744	0.623103	0.267021	0.302629	0.290283	0.105861	-0.14625	1	0.778034	-2.60556	0.0395638	0.00153953	-0.42005	0.947682	0.78336	-1.47727	0.00154179	0.000110546	-0.66565	0.735487	0.522854	-1.63455	0.013758	0.00500995	1.3184	0.0747414	0.0210286	0.462602	0.0413321	0.0106352	0.57081	0.037875	0.00565299	-0.400145	0.477122	0.0715756	0.957583	0.0563709	0.00424113	-0.387355
ARF6	0.0996607	0.509946	0.225855	-0.7605	0.217452	0.062096	0.263651	0.396709	0.272393	-1.45195	0.148438	0.010467	0.238022	0.280244	0.0882011	0.413483	0.567323	0.0485998	-0.755028	0.0630201	0.00358483	0.988	0.125042	0.0366707	0.697316	0.00656647	0.000955068	0.772525	0.151117	0.0206905	-0.0643293	0.853133	0.774135	-0.06905	1	0.898657	0.182678	0.10058	0.0364499	-0.05611	0.864149	0.65739	-0.185236	0.109448	0.001648	-0.177667	0.603956	0.386372	0.398488
ARFGAP1	0.0596276	1	0.919453	-0.84245	0.552562	0.362625	-1.48168	0.489956	0.359184	-1.6849	0.623103	0.364622	1.55966	0.0600883	0.00332604	0.561633	0.720765	0.365397	1.58607	0.675994	0.408273	-2.1463	0.476956	0.274031	-0.279313	0.695068	0.551047	-0.14305	1	0.910342	1.60093	0.4311	0.318959	0	1	1	0.959649	0.0117737	0.00171707	0	1	1	0.568443	0.741238	0.3684	-1.27707	0.0486664	0.0030936	-0.109843
ARFGAP2	-0.078009	0.945971	0.766098	-2.25868	0.43373	0.193547	0.123284	0.804156	0.714629	0.73725	0.406807	0.0895584	0.0463175	0.908184	0.738747	0.581683	0.468252	0.0264727	-1.01288	0.0689928	0.00427659	0.2299	0.766732	0.601406	0.360141	0.145766	0.0633704	0.3289	0.432471	0.159525	-0.279302	0.616255	0.501329	-5.2546	0.297583	0.150853	-0.00341307	1	0.978053	-0.55446	0.535603	0.372866	-0.389631	0.459166	0.0651756	-1.42915	0.475735	0.213559	0.141066
ARFGAP3	-1.22616	0.0185064	0.000569723	-2.9661	0.130274	0.0251188	1.1419	0.0230778	0.0076094	-0.86335	0.35763	0.0674029	-0.58993	0.055175	0.00270581	-0.123567	0.720765	0.336224	5.19749	0.0034245	1.4791e-05	6.0464	0.0140295	0.000709509	1.6907	0.0022833	0.000203258	3.0438	0.0291777	0.000558014	-3.59422	6.77451e-06	3.6163e-07	-5.06885	0.104718	0.0349832	-0.844423	0.000722406	1.6731e-05	-1.26058	0.0846535	0.0216933	0.915057	0.0183888	5.32115e-05	0.0380667	1	0.931114	0.232268
ARFGEF1	-0.322138	0.418771	0.163777	-0.30565	0.528186	0.263047	0.139474	0.77327	0.679055	-0.47435	0.623103	0.362384	-0.00339496	1	0.974303	-0.137867	0.96687	0.648212	-0.135369	0.937089	0.720882	0.0468	1	0.937435	0.716787	0.0205416	0.00454647	0.047475	1	0.891496	-0.783751	0.0765953	0.0381525	-0.13695	0.304851	0.155722	-0.130892	0.201608	0.101648	-0.20498	0.45359	0.247865	-0.259882	0.499891	0.0987683	-0.188167	0.485931	0.221763	0.197325
ARFGEF2	-0.00768124	1	0.95014	-0.50035	0.84243	0.623071	1.23965	0.0225747	0.00739023	-1.26275	0.602266	0.215783	0.32537	0.507803	0.255255	0.256667	0.720765	0.307708	-0.215613	0.816652	0.566324	0.05885	1	0.855957	0.530765	0.0179101	0.00379697	-0.2718	0.566886	0.296737	-1.25501	0.0158891	0.00591424	0.26205	1	0.901487	0.19215	0.409804	0.253058	-0.04614	1	0.910437	-0.0769918	0.849316	0.502527	-0.31395	0.871452	0.641445	0.261542
ARFGEF3	0.362834	0.638629	0.403885	2.48128	0.368707	0.149903	-7.06584	0.000759559	9.17926e-05	-2.6648	0.623103	0.364543	0.760911	0.34337	0.142274	0.888267	0.720765	0.365327	-0.732641	0.669859	0.400987	-6.3411	0.231326	0.0926426	-0.332613	0.578849	0.438897	-2.96882	0.345691	0.102507	7.79151	0.000169701	2.15809e-05	7.62735	0.00359963	0.000126091	0.60168	0.0996349	0.0360467	1.52547	0.00472892	0.00012578	-0.00232399	1	0.960099	-0.459517	0.102714	0.0136359	0.0151104
ARFIP1	0.132112	0.856962	0.651672	1.20473	0.0628923	0.00635532	-1.29884	0.032045	0.0114081	-0.4669	0.623103	0.311168	0.705289	0.0870839	0.00752004	-0.175083	0.958401	0.637192	-0.519683	0.607898	0.339388	-1.68325	0.0537367	0.00972592	-0.267804	0.462706	0.299533	-0.817175	0.174624	0.0276856	1.56307	0.00658518	0.0019923	2.87635	0.0359283	0.0068672	0.476018	0.00817638	0.000996539	0.37684	0.336617	0.166924	-0.0851526	0.850441	0.505096	0.242067	0.181712	0.0374301	-0.067846
ARFIP2	0.0592085	0.99804	0.842086	-1.48035	0.158273	0.0362298	1.23074	0.10336	0.0487834	0.7544	0.0599475	0.00180774	-0.277678	0.534819	0.313978	0.4273	0.314939	0.00919417	-0.489822	0.691366	0.424707	1.93495	0.104608	0.0278088	-0.258859	0.476614	0.343397	0.377025	0.427548	0.15589	-1.11232	0.10002	0.0526375	-3.7151	0.0770723	0.0220922	-0.142923	0.464095	0.304001	-0.33576	0.271567	0.124017	-0.123802	0.760059	0.390201	-0.341917	0.582325	0.320033	-0.0998254
ARFRP1	-1.34693	0.330839	0.110951	-3.74527	0.17161	0.0416479	0.0828057	0.97824	0.920881	-0.22965	0.778586	0.514691	-0.259772	0.762288	0.565853	0.2922	0.437286	0.0224104	2.57871	0.411519	0.135	4.6353	0.00947999	0.000301576	0.501352	0.49713	0.362217	1.59613	0.276307	0.0673513	-2.77667	0.0159665	0.00595148	-7.2609	0.126928	0.0464	-0.694637	0.114707	0.0437707	-1.32279	0.155172	0.0555958	-0.0383867	1	0.939517	-0.95175	0.523577	0.253655	-0.422791
ARG1	-0.811372	0.366347	0.131962	0.2242	0.794258	0.577972	-0.378239	0.774289	0.680245	0.43795	0.791872	0.528779	-0.368341	0.555935	0.357768	-0.268833	0.720765	0.194266	2.50071	0.187083	0.0268544	3.12885	0.282057	0.12509	0.456844	0.43006	0.273454	0.357175	0.536778	0.241289	-1.24451	0.262194	0.171129	0.01045	1	0.9888	-0.545553	0.103526	0.0380695	-0.07162	0.765387	0.569261	0.292655	0.653398	0.199821	1.19242	0.327101	0.106285	-0.177264
ARG2	0.454663	0.57268	0.30029	-0.623475	0.450454	0.205572	1.06541	0.454091	0.326356	-0.34905	0.878075	0.615094	-0.45258	0.374538	0.161543	0.0895333	0.903041	0.576744	-0.686692	0.772811	0.51505	2.828	0.0627358	0.0125435	-0.683531	0.360844	0.218727	0.8698	0.478906	0.19382	-0.15608	0.938207	0.875765	-0.8979	0.511655	0.333192	-0.0896831	0.527115	0.393279	-0.19567	0.418372	0.222884	0.0742111	1	0.770585	0.527017	0.318804	0.102036	-0.114434
ARGLU1	-0.119361	0.57418	0.338239	0.929925	0.49037	0.234909	0.993778	0.494808	0.364025	3.46505	0.218143	0.0231162	-0.0360991	0.952542	0.798258	-0.457	0.563063	0.0475079	-0.068038	0.984846	0.793282	-1.7456	0.0844365	0.0202282	-0.0201694	0.972555	0.860262	-0.39355	0.569195	0.358629	-1.2325	0.371954	0.263387	-1.6052	0.511655	0.320363	-0.0694039	0.520324	0.386796	0.09777	0.917743	0.708277	-0.102253	0.586464	0.152288	0.0380833	1	0.928673	-0.0697653
ARHGAP1	-0.950423	0.0631967	0.00513495	-0.659325	0.0737198	0.00872216	-0.263595	0.67959	0.554767	0.4895	0.778586	0.5148	-0.577061	0.136738	0.0206899	0.178783	0.720765	0.116294	1.13681	0.220847	0.0364939	2.58205	0.0219609	0.00182978	1.6123	0.00463197	0.000580602	0.524725	0.780424	0.567522	-1.63725	0.00620914	0.00185915	-1.80815	0.186467	0.0800564	-0.726406	0.00481884	0.000417603	-0.15646	0.0893002	0.0235335	-0.254678	0.354332	0.0322709	0.421133	0.0282006	0.00115534	0.330938
ARHGAP10	-0.313583	0.465353	0.193327	0.4459	0.486476	0.23196	-0.690839	0.368929	0.248197	0.7267	0.623103	0.262476	0.279911	0.44828	0.211281	0.352667	0.720765	0.14373	0.0687853	1	0.880056	-1.2351	0.250429	0.104295	0.844671	0.0352923	0.00959613	-0.44005	0.507304	0.216025	0.0636731	0.962625	0.906254	0.1651	0.797089	0.609653	0.0425135	0.783105	0.648394	0.38996	0.0558708	0.0108364	-0.186127	0.39643	0.0442391	-0.114433	0.582325	0.317769	0.265544
ARHGAP11A	-0.0449083	0.967834	0.799207	1.17255	0.41135	0.177435	-1.61486	0.00115068	0.000158415	-1.579	0.623103	0.267537	0.315706	0.205029	0.0475102	0.561467	0.720765	0.251441	-0.388179	0.630505	0.361201	-3.7741	0.160343	0.0535779	0.311553	0.123786	0.0508266	-1.748	0.291415	0.0734308	1.52504	0.00138668	0.000300379	3.9241	0.0579758	0.0141628	0.17146	0.170984	0.0751507	0.8059	0.0679017	0.0150778	-0.159332	0.71271	0.296306	-0.476333	0.351262	0.121091	0.133323
ARHGAP12	-0.405093	0.308501	0.0857292	1.54513	0.210894	0.0589225	-2.71315	0.00471025	0.000985666	-1.683	0.587108	0.203646	0.686694	0.0695372	0.00462275	0.493583	0.720765	0.228791	0.071886	1	0.856705	-2.4126	0.248072	0.1028	0.717147	0.034256	0.00921614	-1.3118	0.318484	0.0872514	1.90296	0.0206409	0.00807905	4.77325	0.0159341	0.00179702	0.249979	0.0350954	0.00838098	0.9142	0.00293251	4.89049e-05	-0.2461	0.363171	0.0340858	0.225883	0.338822	0.113119	0.156027
ARHGAP15	0	1	1	-2.70295	0.135841	0.0272779	6.44175	1.63004e-05	5.27542e-07	-5.4059	0.240667	0.0279116	-0.442517	0.534819	0.336359	0.06875	1	0.871503	0	1	1	5.4059	0.100589	0.0262427	0	1	1	2.70295	0.166551	0.0252261	-6.44175	9.04855e-06	5.20919e-07	0	1	1	-0.26551	0.464095	0.335455	-1.03993	0.00290091	4.79361e-05	0	1	1	0	1	1	0
ARHGAP17	0.328253	0.425237	0.167252	1.817	0.126967	0.0237768	-0.0071622	1	0.980858	2.8104	0.285254	0.0402939	0.649472	0.110539	0.0130472	-0.376267	0.720765	0.160622	-0.190542	0.919747	0.698906	-2.0737	0.133915	0.0405559	1.38099	0.00739859	0.00111779	-1.1808	0.335209	0.0969226	0.663667	0.0264936	0.0107754	0.8236	0.511655	0.328588	0.520984	0.00722753	0.000825145	0.50104	0.100206	0.0283556	0.155321	0.612968	0.169268	0.5201	0.254583	0.0688994	0.854622
ARHGAP18	0.7026	0.196571	0.0376046	2.16913	0.0385076	0.00243089	1.63291	0.0731092	0.0315664	1.45325	0.161906	0.0123213	0.232494	0.628667	0.429296	-0.259217	0.733558	0.379739	-1.14896	0.434486	0.148159	-3.33135	0.02028	0.00153196	-1.73285	0.00504932	0.000658583	-1.73537	0.158493	0.0227143	-0.227714	0.811728	0.726673	2.885	0.0233725	0.00353293	0.420536	0.101155	0.0367904	0.71212	0.0964373	0.0266723	0.0854142	0.971406	0.669991	0.335633	0.192822	0.0415686	-0.515123
ARHGAP19	-0.23786	0.57268	0.312144	1.15865	0.552562	0.317007	0.262903	0.785357	0.693736	0.29925	1	0.921357	0.391159	0.254399	0.0711937	0.0336333	1	0.970669	0.530652	0.606009	0.274817	-3.36885	0.362926	0.1829	0.229693	0.448632	0.288105	-1.26523	0.566886	0.267361	-0.738624	0.375828	0.266474	2.01805	0.584372	0.426221	0.139551	0.274732	0.153287	0.48364	0.504529	0.284614	0.0183103	1	0.868472	-0.350517	0.507859	0.239388	-0.00408391
ARHGAP20	0.460353	0.215386	0.0442515	0.3665	1	0.786513	-4.49813	0.00747868	0.0017962	-2.68085	0.623103	0.364542	-0.156454	0.789009	0.59428	0.893617	0.720765	0.365327	-0.508086	0.606009	0.327927	-3.2109	0.499494	0.292842	-0.0544112	0.784256	0.643673	-1.2649	0.614752	0.403118	5.41883	0.00198963	0.000464529	3.41385	0.0245219	0.00385037	0.0902685	0.751999	0.612789	0.68277	0.0305291	0.00384287	0.13754	0.800652	0.440749	-0.825967	0.132717	0.0216399	0.202971
ARHGAP21	-0.699477	0.211323	0.0427673	-1.21507	0.74153	0.529415	1.40561	0.0649575	0.0273195	1.50945	0.623103	0.352288	-0.25641	0.427206	0.196329	-0.436133	0.745273	0.39477	1.30402	0.44897	0.157816	-0.33025	0.974835	0.813525	1.79117	0.00777709	0.00119261	0.3458	0.83578	0.624518	-2.80456	0.000665236	0.000121629	-3.9396	0.511655	0.314242	-0.433637	0.000429247	6.27592e-06	-0.74771	0.526228	0.331848	-0.0316435	1	0.879584	-0.920133	0.674324	0.45388	0.545846
ARHGAP22	0.809311	0.01957	0.000632348	1.526	0.552562	0.352955	-5.4645	0.000149235	1.04097e-05	-2.89855	0.623103	0.364534	1.29192	0.281308	0.0971341	0.473583	0.984419	0.668823	-1.577	0.0178914	0.000397116	-4.55155	0.381485	0.197105	-0.30136	0.0287394	0.00731615	-1.95053	0.545735	0.249055	7.08312	1.38182e-05	8.84943e-07	5.95055	0.0306889	0.00537032	1.09888	0.0983091	0.0353689	0.89455	0.185284	0.0724373	0.0138735	1	0.850542	-0.49985	0.378291	0.138906	0.253976
ARHGAP23	0.504076	0.811351	0.597886	0	1	1	-0.817912	0.661769	0.535634	0	1	1	0.054441	1	0.931061	0	1	1	0.39068	1	0.823852	0	1	1	0.718322	0.468935	0.336225	0	1	1	1.82606	0.257725	0.167074	0	1	1	0.234295	0.657003	0.516667	0	1	1	0.466277	0.776722	0.40989	0	1	1	0.611199
ARHGAP24	-0.0998726	1	0.871822	2.34223	0.0257649	0.00109087	-5.92267	0.000939303	0.00012124	0	1	1	1.80758	0.142993	0.0229786	-0.693883	0.720765	0.365357	0.0250837	1	0.984451	-7.03645	0.00950883	0.000305132	-0.0641029	1	0.917044	-3.0377	0.0652183	0.00354785	5.72293	0.000180594	2.33788e-05	4.68445	0.0120124	0.00111141	1.0446	0.0312896	0.00717431	0.52056	0.50068	0.281833	-0.0582205	0.982022	0.686736	-0.784	0.0975738	0.0124159	-0.0819878
ARHGAP25	-0.209851	0.739469	0.514626	1.7256	0.569381	0.377315	-5.90612	4.70789e-05	2.19764e-06	-7.2014	0.480401	0.13188	1.18391	0.125733	0.017602	1.7585	0.720765	0.265759	-0.157	0.99357	0.806841	-4.9948	0.428761	0.234232	-0.0382667	1	0.902105	-2.3062	0.556877	0.258677	5.48642	1.86818e-05	1.31307e-06	10.6526	0.0010845	2.07762e-06	0.626404	0.0465753	0.0125816	1.74534	0.0908747	0.0242134	-0.192234	0.30059	0.0211056	-0.514533	0.0281869	0.00115263	-0.124059
ARHGAP26	-0.167363	0.825929	0.61322	0.6195	0.59776	0.401834	-2.4403	0.0584925	0.0239785	-4.65225	0.298954	0.0440737	0.805776	0.154386	0.0271457	1.55075	0.552183	0.0444097	-0.509906	0.725225	0.462651	-1.83125	0.478524	0.275228	1.41381	0.0285521	0.00723889	-0.967275	0.566886	0.276011	2.10558	0.0712857	0.0351163	5.89125	0.0075819	0.000500382	0.41652	0.0338612	0.0079857	1.17825	0.00984475	0.000499121	-0.281544	0.264497	0.0146463	-0.197417	0.626578	0.408287	0.623224
ARHGAP27	0.564812	0.646192	0.413047	-1.3635	0.552562	0.36246	-4.6051	0.000226396	1.78607e-05	-2.727	0.623103	0.36454	0.662471	0.534819	0.300173	0.909	0.720765	0.365325	-0.051897	1	0.969477	-2.07785	0.629806	0.467962	1.35749	0.241483	0.131279	-0.74165	0.803321	0.591274	5.73472	4.29219e-09	5.85061e-11	0	1	1	0.623407	0.150708	0.0635792	0	1	1	0.359242	0.591456	0.155295	-1.60162	0.00621976	5.09732e-05	0.96115
ARHGAP28	-0.254862	0.972809	0.806946	-0.8094	0.552562	0.362648	4.16477	0.00380914	0.000756201	2.70125	0.566606	0.188466	-1.16503	0.279775	0.0840594	-1.06068	0.720765	0.144751	0.561135	0.980875	0.784689	1.6188	0.516349	0.359279	0.9156	0.533059	0.39472	0.8094	0.566886	0.35598	-4.6745	0.000632992	0.000114384	-4.32005	0.0180616	0.00222537	-0.80096	0.102008	0.0372204	-0.96017	0.0219098	0.00215728	0.0171369	1	0.978217	0	1	1	0.330369
ARHGAP29	-0.183587	0.686898	0.456171	1.68	0.328671	0.124712	-5.5985	9.19969e-05	5.36113e-06	-5.19225	0.467708	0.122732	0.883348	0.0952684	0.00933676	0.10075	1	0.834006	-0.0562195	1	0.897559	-3.89075	0.190642	0.0694182	0.377487	0.234971	0.126522	-1.46885	0.451202	0.172145	5.23132	7.28472e-05	7.3617e-06	8.55225	0.10246	0.0339167	0.456574	0.0359131	0.00870206	0.73245	0.0948598	0.0259759	-0.141131	0.597923	0.158709	-0.176917	0.754049	0.529821	0.0969497
ARHGAP30	-0.369675	0.900544	0.707159	-1.5847	0.552562	0.362433	-0.15957	0.968783	0.909396	-3.1694	0.623103	0.364527	0.0433698	1	0.955081	-0.726567	0.849576	0.513744	1.72557	0.606009	0.336818	3.1694	0.516349	0.359097	0.862783	0.468935	0.336137	1.5847	0.566886	0.355429	-0.579781	0.723904	0.632176	0	1	1	-0.121848	0.869775	0.742253	-1.06982	0.00647383	0.000231208	0.328739	0.71271	0.340466	0	1	1	0.246554
ARHGAP31	-0.0550693	1	0.922116	0	1	1	-0.805833	0.407346	0.284214	2.14995	0.623103	0.364571	-0.666847	0.315945	0.124651	0	1	1	-0.578662	0.849507	0.605043	-3.2621	0.0192123	0.00135784	0.221011	0.809933	0.672668	-0.76765	0.566886	0.356063	0.695694	0.330459	0.229172	-2.14995	0.511655	0.364742	-0.422136	0.0685532	0.0216591	0	1	1	-0.2296	0.71271	0.292729	-1.08737	0.032469	0.00149092	0.0829707
ARHGAP32	-0.295065	0.308559	0.0939536	1.78965	0.547248	0.277374	-2.9431	0.000243945	1.98396e-05	-1.0859	0.998117	0.745699	0.503984	0.2039	0.0471599	0.941467	0.720765	0.365322	0.438174	0.606009	0.277675	-3.33775	0.510706	0.302215	2.00249	0.00127354	7.82909e-05	-1.6993	0.566886	0.284476	2.35297	0.000467188	7.85169e-05	4.6652	0.189908	0.0824412	0.184364	0.232426	0.12416	1.28074	0.0221666	0.00220612	-0.050652	0.873401	0.53693	0.0805167	0.989606	0.760886	0.853714
ARHGAP33	-0.609817	0.57268	0.335848	0	1	1	2.42516	0.326502	0.213325	0	1	1	-0.0803259	1	0.897593	0	1	1	1.21963	0.606009	0.337088	0	1	1	0.609817	0.468935	0.336337	0	1	1	-3.6448	0.110897	0.0594934	0	1	1	-0.292122	0.464095	0.335346	0	1	1	0	1	1	0	1	1	0
ARHGAP35	-0.530492	0.217512	0.0449624	0.1956	1	0.817288	0.0370285	0.997875	0.946507	-1.5042	0.627641	0.369215	0.138359	0.544424	0.34672	1.40232	0.720765	0.192795	0.589018	0.546892	0.22472	-1.8358	0.456275	0.256767	1.43379	0.00586412	0.000811385	-1.01477	0.520967	0.226731	-1.09801	0.1034	0.0547472	1.8954	0.346162	0.182729	-0.129182	0.108834	0.0408004	0.91963	0.304138	0.144453	-0.157322	0.572987	0.144802	-0.481533	0.484245	0.22044	0.451648
ARHGAP36	0	1	1	-1.21273	0.552562	0.362487	0	1	1	-2.42545	0.623103	0.364554	-1.25873	0.29511	0.109609	-0.17745	1	0.889408	0	1	1	2.42545	0.516349	0.359142	0	1	1	1.21273	0.566886	0.355567	0	1	1	0	1	1	-0.755237	0.210952	0.109042	-0.59156	0.526228	0.364581	0	1	1	0	1	1	0
ARHGAP39	0.669621	0.459387	0.188952	1.13633	0.552562	0.362505	-2.60069	0.185289	0.105703	0	1	1	0.665872	0.552567	0.354361	0	1	1	-1.15296	0.53866	0.218836	-5.7077	0.0295583	0.00336954	1.24708	0.0894711	0.0328124	-2.79407	0.0431992	0.00137177	3.93994	0.0413026	0.0184276	2.27265	0.511655	0.364735	0.667371	0.237153	0.127441	0.45453	0.526228	0.364606	0.0620923	0.943315	0.631271	-1.14502	0.488853	0.223728	0.958349
ARHGAP42	0.416815	0.361599	0.128647	-0.354275	0.557881	0.367389	0.482987	0.302915	0.194708	-0.97515	0.623103	0.242319	0.0842061	0.719002	0.51976	-0.0183	1	0.939348	-0.278057	0.847211	0.601345	-1.1288	0.386908	0.201144	0.282524	0.315188	0.184163	-0.897575	0.307295	0.081691	0.350644	0.460015	0.34347	0.2666	0.272774	0.134663	0.21725	0.10639	0.0394627	-0.15269	0.120981	0.0377996	0.185191	0.71271	0.333366	-0.61245	0.0717435	0.00691649	0.34967
ARHGAP44	0.0332757	1	0.851433	0.29705	1	0.859579	-4.4046	0.0389654	0.0145542	1.65705	0.718512	0.455827	1.35486	0.300628	0.114304	0.689317	0.720765	0.365358	-0.777366	0.364547	0.110545	-3.6928	0.330277	0.158474	1.24309	0.00957944	0.00159025	-0.579325	0.959762	0.75975	4.47115	0.0310601	0.0130229	-1.06295	0.892912	0.695523	0.826228	0.207574	0.106221	0.53241	0.526228	0.364589	-0.236938	0.338846	0.0290801	-1.0329	0.582325	0.30734	0.638181
ARHGAP45	-1.04283	0.57268	0.335424	0	1	1	-1.74285	0.275679	0.171218	0	1	1	0.0729924	1	0.936559	0	1	1	2.08565	0.606009	0.336733	0	1	1	1.04283	0.468935	0.336074	-0.812025	0.566886	0.355975	-0.342802	0.670874	0.574889	0	1	1	-0.373335	0.464095	0.335145	0	1	1	0	1	1	0	1	1	0
ARHGAP5	-0.831573	0.0698864	0.00607222	0.88005	0.240382	0.0738609	-1.85341	0.000490952	5.09196e-05	-0.79915	0.382153	0.079009	-0.248335	0.0947138	0.0091598	-0.225583	0.720765	0.242864	0.997289	0.180073	0.0249313	-1.7321	0.0798609	0.018451	0.941929	0.00104346	5.55575e-05	-0.732175	0.188123	0.0316139	0.190266	0.67212	0.577434	2.55925	0.0989415	0.0322095	-0.48163	0.0105981	0.00146067	0.21667	0.422601	0.225782	-0.221952	0.647814	0.195399	0.00933333	1	0.966265	0.055178
ARHGAP6	-1.17743	0.308501	0.0895178	0	1	1	-1.3948	0.417457	0.293511	0	1	1	0.784953	0.280244	0.0899273	0	1	1	2.35486	0.344978	0.0903478	0	1	1	0.232369	0.883289	0.756096	0	1	1	-0.960061	0.523203	0.410132	0	1	1	0	1	1	0	1	1	0	1	1	0	1	1	-0.47253
ARHGAP8	1.11195	0.504454	0.222004	-3.48915	0.154997	0.034547	6.2637	0.000694558	8.10282e-05	2.49985	0.623103	0.245042	-0.277074	0.921689	0.755979	0.0521333	1	0.93207	-1.6339	0.643956	0.37417	3.5647	0.299966	0.137465	-0.269307	0.873435	0.745597	2.28057	0.493038	0.204726	-4.0398	0.000327718	4.98615e-05	-9.47815	0.0010845	5.96941e-06	0.278535	0.659091	0.519162	-1.36438	0.00709902	0.000272998	0.196666	0.767571	0.400151	-1.13787	0.0480218	0.00301036	0.421321
ARHGAP9	0	1	1	-0.9683	0.552562	0.36256	5.64743	0.000385574	3.64669e-05	2.3233	0.623103	0.294857	0	1	1	-0.0238	1	0.979554	-1.12822	0.606009	0.337179	1.9366	0.516349	0.359205	0	1	1	-0.7995	0.645822	0.43322	-5.64743	0.000257238	3.62977e-05	-4.2599	0.00543713	0.00027492	0	1	1	-0.4016	0.526228	0.364623	-0.376074	0.71271	0.340413	0	1	1	0
ARHGDIA	0.317164	0.266897	0.0642042	0.987	0.552562	0.362553	1.65318	0.524095	0.391395	0	1	1	0.482516	0.777723	0.581752	0	1	1	0.329923	0.787099	0.532829	0	1	1	0.923039	0.0189323	0.00406846	0	1	1	-1.01885	0.686099	0.592421	1.974	0.511655	0.364754	0.416375	0.571218	0.433546	0.3948	0.526228	0.364626	0.321417	0.48449	0.0747397	0.658	0.582325	0.365961	0.620101
ARHGDIB	0	1	1	-0.9963	0.552562	0.362549	3.1317	0.132772	0.0667805	3.311	0.558214	0.183039	0	1	1	-0.31895	1	0.789534	0	1	1	1.9926	0.516349	0.359195	0	1	1	0.9963	0.566886	0.355727	-3.1317	0.122321	0.0667764	-5.3036	0.00146123	1.85993e-05	0	1	1	-0.58989	0.526228	0.364581	0	1	1	0	1	1	0
ARHGEF1	-0.0221811	1	0.972215	-1.9528	0.0167512	0.000436255	0.256852	0.829868	0.744745	-1.86855	0.65962	0.400182	0.309917	0.88232	0.705681	1.30187	0.0707885	0.000425852	0.923966	0.725424	0.463115	1.09195	0.0651597	0.0132945	0.401829	0.627087	0.485023	1.01313	0.566886	0.327346	-0.301214	0.723091	0.631081	-2.03705	0.511655	0.36475	0.177078	0.828301	0.697042	0	1	1	0.293201	0.71271	0.298745	-0.937883	0.0153937	0.000345807	0.189824
ARHGEF10	1.44884	0.241229	0.0533625	0.1465	1	0.926337	-0.821552	0.471059	0.342102	-2.10415	0.623103	0.364575	-0.687744	0.534819	0.320262	0.701383	0.720765	0.365355	-0.461722	0.999244	0.81521	2.10415	0.516349	0.359179	-0.588729	0.623143	0.481478	0.1649	1	0.902687	3.71923	0.00049436	8.41752e-05	2.39715	0.511655	0.364729	0.166889	0.749999	0.610702	0.47943	0.526228	0.3646	0.811984	0.632809	0.184031	0.79905	0.582325	0.365946	0.430054
ARHGEF11	-0.776662	0.497878	0.217395	0.6262	0.93006	0.706609	2.12531	0.0149091	0.00446865	0.99445	1	0.748569	-0.874059	0.209831	0.0495543	0.5396	0.720765	0.365407	-0.143616	1	0.892326	-4.3691	0.194888	0.0716953	0.138986	0.91374	0.791556	-2.27625	0.27946	0.0688119	-3.67864	1.80292e-05	1.25466e-06	0.25795	1	0.94691	-0.8351	0.00598254	0.000607132	0.57424	0.526228	0.364583	-0.565647	0.330947	0.02741	-1.0389	0.582325	0.333699	-0.318838
ARHGEF12	0.0685497	0.945199	0.764533	1.17328	0.805168	0.588425	-1.30942	0.00844954	0.00211707	-2.1126	0.921735	0.659655	0.142454	0.794908	0.602091	0.225617	1	0.87279	-1.06787	0.292685	0.0615146	-4.2959	0.516349	0.351398	0.79437	0.043671	0.0126903	-2.29953	0.566886	0.320542	1.44652	0.00107216	0.000218889	4.45915	0.251643	0.121241	0.112892	0.583688	0.446078	0.60468	0.0503371	0.00915722	-0.310256	0.279846	0.0174588	-0.649783	0.117873	0.0173348	0.43146
ARHGEF16	0.00381138	1	0.992123	-1.69707	0.408324	0.175369	0.896116	0.303387	0.195058	3.4162	0.275365	0.0372171	1.49468	0.0139182	0.000173818	0.237633	0.841432	0.504014	-0.620282	0.599767	0.262614	0.13245	1	0.882706	0.462286	0.187071	0.092239	-0.2345	0.872942	0.662883	-0.888494	0.326908	0.226187	-6.81035	0.106742	0.0360088	0.898334	0.00831319	0.00102364	-0.53625	0.421841	0.225215	-0.20422	0.774971	0.408199	-1.08723	0.40641	0.157835	0.233049
ARHGEF17	0	1	1	-0.900675	0.552562	0.362592	2.53767	0.0926064	0.04234	-1.80135	0.623103	0.364606	0	1	1	0.60045	0.720765	0.365383	-1.37677	0.606009	0.336972	1.80135	0.516349	0.359232	0	1	1	0.900675	0.566886	0.355837	-2.53767	0.0835979	0.0422891	0	1	1	0	1	1	0	1	1	-0.458923	0.71271	0.340357	0	1	1	0
ARHGEF18	-0.236208	0.57268	0.318262	-1.37088	0.552562	0.362459	-0.650542	0.437597	0.311337	-2.74175	0.623103	0.36454	1.02115	0.363703	0.154575	0.421317	0.999424	0.69013	0.362082	0.849677	0.605463	-0.9085	0.905998	0.740535	0.177962	0.568108	0.427725	0.344725	1	0.837706	0.178127	0.844132	0.763525	0	1	1	0.518205	0.34605	0.205042	-0.29556	0.526228	0.364689	-0.0367777	1	0.844877	-1.21675	0.0228132	0.000726159	-0.0291228
ARHGEF19	-1.37329	0.348296	0.120864	-0.900675	0.552562	0.362592	-2.74657	0.0153068	0.00460884	-1.80135	0.623103	0.364606	-0.586722	0.534819	0.287167	0.0291	1	0.971958	2.74657	0.385682	0.121855	1.80135	0.516349	0.359232	1.37329	0.227254	0.121328	0.900675	0.566886	0.355837	0	1	1	0	1	1	-0.901348	0.000546311	1.0026e-05	-0.34281	0.526228	0.364652	0	1	1	0	1	1	0
ARHGEF2	0.507607	0.386258	0.143067	-0.504425	0.662612	0.458863	1.56307	0.0892128	0.0404488	1.31555	0.623103	0.248153	0.0278665	1	0.965616	-0.194783	0.917714	0.592024	-2.13749	0.137126	0.0148672	0.09825	1	0.920612	0.0134479	1	0.967035	0.0073	1	0.98982	-0.547852	0.518569	0.403529	-2.3244	0.173296	0.0721302	0.219763	0.706186	0.566638	-0.31864	0.353751	0.178519	-0.374092	0.33835	0.0288313	-0.303533	0.582325	0.352737	0.260528
ARHGEF25	-0.400214	0.656712	0.42437	1.44542	0.552562	0.362449	-4.13955	0.0296802	0.010365	0	1	1	0.543407	0.636926	0.437292	0	1	1	2.10329	0.606009	0.278739	-4.97215	0.00835412	0.000237289	2.1262	0.0626182	0.0203562	-2.29802	0.0318803	0.000731439	3.33912	0.05458	0.02564	2.89085	0.511655	0.364712	0.165958	0.799219	0.665691	0.57817	0.526228	0.364583	0.434288	0.808947	0.454228	-0.693767	0.719684	0.496797	0.862994
ARHGEF26	-0.331637	0.430556	0.170394	0.289625	0.91503	0.69122	-1.46079	0.0225083	0.00736165	-0.087	1	0.949593	0.47326	0.240677	0.0639263	0.216033	0.94246	0.619716	-0.0682838	1	0.899286	-2.52885	0.287993	0.128974	0.532224	0.120326	0.0489203	-1.26178	0.456807	0.176515	0.797511	0.123177	0.0674228	0.66625	0.645265	0.478003	0.151301	0.268879	0.148885	0.24547	0.338472	0.16813	-0.243853	0.499062	0.0837274	-0.649867	0.255038	0.0694227	0.100293
ARHGEF28	0.00490401	1	0.961526	1.64445	0.439951	0.197965	-2.72882	0.00188287	0.000301386	-0.1712	1	0.941311	0.697683	0.167007	0.0322232	1.218	0.720765	0.227586	-0.656585	0.189801	0.0276058	-3.99265	0.280198	0.123563	0.524817	0.00848025	0.00133674	-1.8685	0.399019	0.13643	2.73863	0.00134945	0.000290574	3.4601	0.21876	0.100401	0.420571	0.0904609	0.031598	1.38858	0.112279	0.0337964	-0.215592	0.344066	0.0303927	-0.234583	0.616625	0.39936	0.264861
ARHGEF3	0.162166	0.679122	0.448718	1.40853	0.470596	0.22039	-3.4565	0.00163438	0.000252027	-1.01005	0.87142	0.606517	0.578063	0.295527	0.110024	-0.240867	1	0.719118	-0.774631	0.355008	0.104674	-3.64895	0.303311	0.139691	0.361739	0.193212	0.0980149	-1.51785	0.483244	0.196911	3.78083	0.000528627	9.13144e-05	3.8271	0.0205289	0.00280697	0.411704	0.14204	0.0584947	0.41889	0.145464	0.0500524	-0.1501	0.534092	0.12246	-0.2773	0.314613	0.0994185	0.261953
ARHGEF33	0.020382	1	0.929067	0.919375	0.552562	0.362583	-6.43207	7.56621e-05	4.13572e-06	0	1	1	1.29383	0.220236	0.0540346	0	1	1	-0.152997	0.969144	0.764569	-5.8695	0.0129427	0.000579523	-0.0807818	0.862668	0.733189	-2.0573	0.0331217	0.000794829	6.47283	3.1182e-05	2.46711e-06	1.83875	0.511655	0.364766	0.784454	0.118404	0.0457816	0.36775	0.526228	0.364638	-0.037411	0.939875	0.626935	-1.34358	0.34281	0.115983	-0.0301999
ARHGEF37	0.514668	0.57268	0.277003	3.18415	0.0385076	0.00243711	-4.20134	0.0284328	0.00986876	0	1	1	0.881874	0.451809	0.213656	0	1	1	-0.66577	0.733518	0.471808	-4.58705	0.0115186	0.000453347	-1.14018	0.0884163	0.0322573	-2.66425	0.031904	0.000749204	5.23068	0.00679153	0.00207992	6.3683	0.0193348	0.00252801	0.734992	0.190098	0.089893	1.27366	0.0239292	0.00252193	0.121189	0.883785	0.549628	0.59375	0.229208	0.0571449	-0.312756
ARHGEF38	-0.0256861	1	0.918331	0.011025	1	0.993859	-6.78552	3.19264e-09	1.38578e-11	-2.0298	0.623103	0.364581	1.16964	0.27598	0.0820247	0.6766	0.720765	0.365361	-0.00101812	1	0.998347	-3.4061	0.359107	0.179794	-0.161868	0.622035	0.480168	-1.62122	0.476157	0.192022	6.73415	1.45835e-11	6.10791e-14	2.05185	0.511655	0.364749	0.691511	0.178196	0.0792327	0.41037	0.526228	0.36462	-0.0174634	1	0.86983	-1.12802	0.44846	0.19107	-0.0937772
ARHGEF39	0.0488542	1	0.936634	-0.612425	0.334886	0.128859	-1.26485	0.397896	0.274061	0.9774	0.62136	0.232491	0.0734913	1	0.884902	-0.00103333	1	0.996063	-0.136392	1	0.909733	0.05695	1	0.925807	-0.363117	0.675221	0.531768	0.11735	0.914121	0.707866	1.36256	0.282486	0.190246	-2.20225	0.0465889	0.0102352	0.0636365	0.903182	0.78179	-0.24559	0.0559073	0.0108705	-0.0128946	1	0.953718	-0.3893	0.0729944	0.00716141	-0.157132
ARHGEF4	-0.363153	0.525104	0.236525	-0.70805	0.934293	0.71132	-1.303	0.460099	0.332076	5.0361	0.594862	0.210282	0.798912	0.534819	0.311579	-0.8026	0.828864	0.489984	1.0338	0.606009	0.314651	-0.9487	0.947104	0.782739	1.01281	0.0249097	0.00598272	-1.16655	0.708988	0.494866	0.576698	0.752069	0.661747	-6.4522	0.126962	0.0464456	0.334086	0.605235	0.466186	-0.76478	0.280171	0.129248	0.102498	1	0.752181	-0.788267	0.582325	0.329336	0.324827
ARHGEF40	0.969481	0.374382	0.136388	-2.25707	0.056993	0.00533246	-1.82182	0.112392	0.0544671	-4.51415	0.102903	0.00548521	-0.208382	0.898127	0.724958	1.50472	0.262372	0.00555432	-0.529881	0.968545	0.763802	2.65335	0.434723	0.239905	-0.514172	0.500651	0.365537	1.54008	0.383494	0.124493	3.76078	0.000850767	0.00016475	0	1	1	0.262763	0.515253	0.382174	0	1	1	0.469694	0.724721	0.351875	-0.620267	0.582325	0.365967	0.227654
ARHGEF5	-0.415131	0.668971	0.437949	-1.8155	0.192348	0.0506417	2.69849	0.0167526	0.00515512	0.23895	0.748533	0.485133	0.507703	0.432691	0.200596	0.15705	0.720765	0.168573	-0.565506	0.835977	0.587686	1.54965	0.0694931	0.0148385	0.71686	0.332711	0.196961	0.7379	0.188202	0.0316728	-3.52875	0.000635905	0.000115007	-3.86995	0.122136	0.043874	0.13857	0.334922	0.196485	-0.63197	0.173479	0.0656534	-0.465256	0.226107	0.0103887	-0.693783	0.393828	0.14863	0.150864
ARHGEF6	-2.2789	0.153349	0.0244247	-0.695275	0.721466	0.511213	-0.322449	0.752204	0.654885	-5.26395	0.375274	0.0750148	-0.0279922	1	0.944729	-0.173583	1	0.792727	3.40989	0.294805	0.062253	3.8025	0.381964	0.197556	2.85796	0.0100049	0.00168451	1.77327	0.533162	0.238404	-4.23535	0.00103413	0.000208763	3.8734	0.0396138	0.00792852	-0.928356	0.0619143	0.0187459	-0.38226	0.144069	0.0492052	-0.382639	0.842058	0.492911	0.803983	0.466966	0.20529	0.289529
ARHGEF7	-0.33093	0.425976	0.167834	-1.23372	0.640305	0.438588	-0.574424	0.343472	0.226976	-0.3234	1	0.844553	-0.264211	0.378333	0.164505	1.04212	0.720765	0.265324	-0.144818	0.953507	0.741851	-1.48745	0.516349	0.30735	1.65746	0.00383729	0.000446538	-0.089575	1	0.907425	-0.0874363	0.907989	0.837705	-2.14405	0.650014	0.482363	-0.290899	0.0469085	0.0126952	0.13178	1	0.845448	-0.268893	0.376047	0.0374845	-1.3183	0.489166	0.224085	0.663263
ARHGEF9	2.065	0.12899	0.0177985	-0.998175	0.67051	0.465966	3.02235	0.135848	0.0711411	-2.3638	0.623103	0.340722	-0.160666	0.952071	0.797356	-0.589633	0.474847	0.0282768	-3.0637	0.236444	0.0424022	0.12815	0.923492	0.759146	-1.58496	0.0836941	0.0299481	-0.3566	0.566886	0.356124	1.10765	0.574259	0.459206	0.36745	1	0.912857	0.7296	0.162195	0.0700064	-0.75305	0.415394	0.220603	0.355434	0.649718	0.196865	-0.622733	0.712846	0.490068	0.240019
ARID1A	-0.329734	0.132543	0.0185832	-0.1923	1	0.822305	-0.71639	0.262539	0.161558	-2.5105	0.623103	0.248037	0.0660361	0.755342	0.558166	0.9048	0.720765	0.193234	0.416797	0.606009	0.332577	-1.86085	0.516349	0.322242	1.33895	0.00144839	9.84934e-05	-0.775525	0.601371	0.389068	0.0569229	0.962258	0.90525	2.1259	0.190566	0.0829189	-0.0922717	0.261773	0.144043	0.46596	0.05322	0.0100102	-0.0808901	0.859635	0.516875	-0.748483	0.1044	0.0139915	0.504608
ARID1B	0.313045	0.614549	0.379203	-2.17652	0.405394	0.173725	0.883898	0.319785	0.207914	-1.10835	0.603898	0.216965	0.148528	0.713531	0.513794	0.397783	0.720765	0.3401	-0.773306	0.606009	0.329181	-0.3368	0.799534	0.633868	0.265266	0.600592	0.459728	0.262575	0.716367	0.502253	-0.257808	0.755076	0.665148	-3.2447	0.456283	0.262123	0.214335	0.0244778	0.00505325	-0.63194	0.513232	0.291595	-0.0490719	1	0.721745	-1.56328	0.391518	0.146864	0.289156
ARID2	-0.0747573	0.813525	0.599984	1.47615	0.230297	0.0688505	-1.4617	0.000358687	3.30772e-05	-1.58285	0.623103	0.293504	0.279164	0.0743475	0.00530487	-0.153183	0.940409	0.616937	-0.0782933	1	0.836535	-2.3695	0.2072	0.07856	0.590939	0.00747865	0.00113387	-1.01568	0.384093	0.125002	1.31219	0.000702812	0.000129891	4.53515	0.0991649	0.0322973	0.137595	0.0866402	0.0298612	0.49855	0.100748	0.0285627	-0.075936	0.908674	0.58531	0.194267	0.613689	0.396301	0.258091
ARID3A	0.613127	0.57268	0.335841	0.7675	0.552562	0.36268	4.70389	0.0053462	0.00116231	4.18675	0.12593	0.00749904	-0.404019	0.534819	0.336523	0	1	1	0	1	1	0	1	1	0	1	1	0	1	1	-3.47764	0.0388276	0.0171046	-2.65175	0.357099	0.190188	0.00283927	1	0.993307	0.307	0.526228	0.364679	0.408751	0.71271	0.340387	0.511667	0.582325	0.365993	0.306563
ARID3B	-0.0999954	0.887846	0.691711	-2.01898	0.35431	0.140758	-0.732389	0.442232	0.315734	-0.94315	0.623103	0.326471	0.041784	1	0.891563	0.616967	0.663448	0.0837646	0.221696	0.785918	0.531098	0.34335	0.819915	0.654209	0.858056	0.0184105	0.0039283	1.97222	0.421651	0.151713	0.532398	0.579061	0.463972	-3.0948	0.384915	0.210044	-0.0149278	1	0.936318	-0.43741	0.526228	0.325377	0.00723518	1	0.955594	-1.23153	0.400267	0.153346	0.37903
ARID4A	-0.134231	0.706983	0.478129	2.28518	0.307337	0.111355	-0.648358	0.560661	0.435951	2.02505	0.618986	0.22996	0.199762	0.441498	0.206427	-0.688133	0.720765	0.138348	-0.688218	0.354007	0.103928	-3.65605	0.134055	0.0406289	-0.369736	0.0561508	0.0176765	-1.19935	0.566886	0.268958	0.379896	0.738276	0.64765	2.5453	0.499064	0.294225	0.0661647	0.642432	0.501881	0.50119	0.468723	0.259418	-0.318893	0.461089	0.066221	0.304767	0.868753	0.638689	-0.251984
ARID4B	-0.939707	0.216579	0.0445626	-0.55815	1	0.804565	-0.0613568	0.987573	0.933543	2.07715	0.436976	0.105584	0.0149434	1	0.930943	-0.208517	0.720765	0.29894	1.31449	0.235274	0.0417624	-0.93285	0.306023	0.141678	0.532785	0.150094	0.0659146	-0.309225	0.928752	0.723652	-1.81806	0.0643135	0.031143	-3.19345	0.676572	0.505204	-0.366917	0.0786321	0.0263464	-0.34837	0.91106	0.702305	-0.18831	0.734247	0.361868	-0.68305	0.886733	0.65569	-0.203461
ARID5A	-0.20911	0.718668	0.491444	0	1	1	-3.45891	0.0853361	0.0382297	1.8255	0.623103	0.364602	-0.586499	0.161674	0.0302193	-0.807983	0.720765	0.365337	0.0267604	1	0.957554	-5.22625	0.0136391	0.000662681	0.67063	0.0904345	0.0332859	-2.18372	0.031904	0.00075557	3.04069	0.114553	0.0617687	-1.8255	0.511655	0.364768	-0.435543	0.0363242	0.00883211	-0.48479	0.526228	0.364599	-0.130487	0.743337	0.370933	-1.74208	0.0231559	0.000753164	0.23076
ARIH1	-0.178181	0.630045	0.394426	0.5526	0.57639	0.383089	-1.35975	0.020292	0.00649306	-0.2463	0.880644	0.617882	0.50069	0.1811	0.0376902	-0.0235333	1	0.873175	0.114169	0.979129	0.780656	-0.5822	0.460835	0.260421	0.719687	0.0285521	0.00724476	-0.034575	1	0.955839	1.00339	0.0550095	0.0258878	1.3515	0.488203	0.286669	0.229141	0.154863	0.0660278	0.20692	0.549564	0.384804	-0.080731	0.846019	0.498425	0.174333	0.87044	0.640501	0.270753
ARIH2	-0.221359	0.69185	0.460935	-0.354275	0.812031	0.595234	1.29848	0.0272501	0.00934205	-1.3995	0.419418	0.0955603	0.367792	0.562663	0.364246	0.00125	1	0.990814	0.867209	0.606009	0.272877	1.1642	0.0413164	0.00624467	-0.451321	0.156433	0.0696636	1.0622	0.355538	0.108324	-1.74119	0.00597544	0.00177825	0.69095	0.824597	0.634083	0.132132	0.719943	0.580608	-0.14096	0.807255	0.606671	0.141497	0.909013	0.587857	0.151883	0.960674	0.729138	-0.33634
ARL¬†1.00	0.230908	0.447639	0.180903	0.460975	0.552562	0.315813	1.75434	0.0107534	0.00296513	-0.0898	1	0.834381	0.179461	0.611958	0.412275	-0.1723	0.720765	0.216507	-0.375697	0.691366	0.424671	1.28795	0.122534	0.0354108	-0.907098	0.00949488	0.00156898	0.733875	0.201425	0.0362654	-1.29252	0.033026	0.0140559	1.01175	0.466821	0.270772	0.20004	0.244515	0.132368	0.08101	0.800598	0.60057	0.0287064	1	0.820874	0.736633	0.241857	0.0629321	-0.338095
ARL¬†10.00	-1.58026	0.464446	0.192894	-2.96855	0.227979	0.0676889	3.40641	0.0607785	0.0251038	0.3751	0.926025	0.664267	-0.164358	1	0.869986	-0.1621	0.934464	0.609018	3.16362	0.501985	0.193539	4.76285	0.0594712	0.0115483	0.443822	0.802509	0.664121	3.1298	0.213931	0.04081	-6.56694	0.000208303	2.80128e-05	-6.3122	0.141085	0.0545965	-0.73072	0.30741	0.175873	-1.28468	0.152708	0.0543842	0.0010311	1	0.998064	-0.391417	0.797378	0.569798	-0.568221
ARL13B	1.01288	0.0372971	0.00211218	2.39907	0.0824836	0.0107755	2.27536	0.051682	0.0206539	-0.4291	0.785885	0.523078	-0.0452533	0.872046	0.692683	-0.247233	0.742308	0.391578	-2.43339	0.0323592	0.00109032	-1.77695	0.203888	0.0765125	-1.50279	0.00136422	8.8944e-05	-1.11225	0.267683	0.0636186	-0.249592	0.851625	0.772182	5.22725	0.0187736	0.00239876	0.378001	0.0153992	0.00255519	0.81129	0.0562015	0.0109701	-0.135875	0.71271	0.281039	1.00707	0.0957089	0.0120062	-0.244953
ARL14EP	-0.32263	0.20196	0.0394939	-2.62465	0.0423711	0.00294613	-0.819502	0.016226	0.00495107	-3.7236	0.114616	0.00648764	-0.481885	0.126849	0.0181116	0.326767	0.463307	0.0256447	1.34604	0.168151	0.0218296	2.01955	0.0293025	0.00330184	0.197917	0.149889	0.0657903	1.6557	0.2942	0.0750654	0.174242	0.604437	0.488999	-1.5257	0.199454	0.0885636	-0.418183	0.0259849	0.00552071	-0.8538	0.0324923	0.00432786	0.233593	0.604844	0.163661	-1.07658	0.0775157	0.00809768	-0.0623564
ARL¬†15.00	0.372597	0.303427	0.0806628	2.05107	0.0484729	0.00398281	0.374762	0.716932	0.616205	1.8138	0.623103	0.364604	0.78746	0.118356	0.0150871	0	1	1	-0.94232	0.307753	0.0684505	-3.99105	0.00818987	0.000227011	-0.988245	0.0128297	0.00235842	-0.83885	0.566886	0.355929	0.370432	0.70539	0.612785	2.28835	0.486315	0.285177	0.621515	0.018561	0.0033809	0.82043	0.0314411	0.00408311	-0.0657087	0.86618	0.526186	0.0370333	1	0.803403	-0.307824
ARL¬†2.00	0.737797	0.728214	0.501811	-2.261	0.00582785	2.6545e-05	4.10803	0.0121246	0.00343923	2.3948	0.28956	0.0414759	0.520525	0.534819	0.33613	-0.0463167	1	0.708673	-4.14587	0.294886	0.0624039	1.37665	0.102844	0.0271128	-1.27356	0.26243	0.145883	0.294	0.566886	0.298765	-2.63243	0.0701295	0.0344453	-6.9168	0.023113	0.00347475	0.607434	0.190098	0.0887176	-0.93219	0.0214084	0.00206934	-0.890092	0.623284	0.176657	-1.04845	0.0556819	0.0041172	-0.267883
ARL2BP	0.40253	0.26936	0.0652683	-1.6634	0.0508579	0.00435692	1.13248	0.0185038	0.00580534	-1.00655	0.427301	0.100773	0.726882	0.526599	0.270477	0.168833	0.720765	0.299585	-1.00792	0.107614	0.00948954	2.08465	0.113237	0.0314327	-2.33403	0.000225171	4.21809e-06	0.92035	0.38955	0.129045	-0.327417	0.505844	0.384082	-2.32025	0.0778849	0.0225849	0.597141	0.278395	0.155649	-0.56406	0.0649483	0.0140164	-0.0676193	0.922362	0.604704	-0.41405	0.347476	0.118939	-0.965749
ARL¬†3.00	0.291161	0.964566	0.793497	-0.606075	0.298476	0.106117	1.65512	0.297147	0.190163	1.4432	0.348573	0.063307	-1.35842	0.300974	0.114728	0.0209333	1	0.937724	-0.152441	1	0.944292	0.8762	0.207355	0.0788082	-0.37525	0.860664	0.731027	0.7255	0.572146	0.361186	-1.0728	0.117857	0.0639545	-2.65535	0.101968	0.0336916	-0.698587	0.0183763	0.00333186	-0.22987	0.501391	0.282424	0.143294	0.792319	0.429307	-0.111983	0.801132	0.57358	-0.0420442
ARL4A	-0.491411	0.0868291	0.00866837	0.832225	0.438147	0.196642	-2.53725	0.0156219	0.0047275	-0.9945	0.570031	0.191211	0.476736	0.0749332	0.00543895	0.435317	0.720765	0.128353	0.500971	0.568181	0.239309	-1.36895	0.27064	0.117052	-0.749274	0.00937695	0.00154093	-0.3671	0.566886	0.339352	1.55443	0.0978886	0.0512998	2.65895	0.144641	0.0564268	0.089477	0.206654	0.10553	0.59408	0.138585	0.046326	-0.160617	0.653375	0.199714	0.0985	0.972356	0.741559	-0.620343
ARL4D	-1.94857	0.0278337	0.00125846	1.85515	0.722315	0.512144	-5.45148	0.00481289	0.00101521	-0.96265	1	0.856898	0.68236	0.114884	0.0141031	-0.1259	1	0.944278	5.15072	0.272044	0.0542348	-2.3581	0.824546	0.65872	1.51757	0.0167797	0.00348193	-0.7807	0.97133	0.77347	1.55435	0.321583	0.22189	4.67295	0.124696	0.0451623	-0.37001	0.0050268	0.000447099	0.66652	0.277892	0.127879	0.417861	0.885096	0.552828	0.450733	0.582325	0.317843	-0.2155
ARL5A	-0.385396	0.356268	0.125729	0.561125	0.389366	0.163122	-2.25891	0.00464591	0.000967602	-1.09315	0.370865	0.0732375	0.156167	0.534819	0.33549	0.263733	0.418221	0.0191403	0.473776	0.580014	0.248244	0.1185	0.648609	0.486062	0.463947	0.0846484	0.0304507	0.145275	0.566886	0.277353	1.48812	0.0316532	0.0133288	2.2154	0.145007	0.0566474	-0.0604584	0.660604	0.520656	0.38269	0.155554	0.0558038	-0.0990055	0.80739	0.44993	0.413583	0.369254	0.132467	0.0392755
ARL5B	0.81547	0.0572863	0.00432308	1.31957	0.552562	0.360644	1.93589	0.00664082	0.00152923	2.0751	0.693315	0.430891	-0.187043	0.716093	0.516471	0.121433	1	0.904933	-0.821104	0.179637	0.0247048	-4.2757	0.319011	0.150426	-0.606217	0.0134714	0.0025205	-2.02243	0.466319	0.183936	-0.304949	0.649108	0.533888	0.56405	0.894974	0.697401	0.213962	0.413486	0.256524	0.60069	0.475564	0.264182	0.269946	0.455209	0.0635251	-0.545517	0.522393	0.252181	0.104627
ARL¬†6.00	-0.319821	0.543881	0.250229	1.60957	0.319044	0.118755	-5.44183	1.33923e-05	4.16088e-07	-3.81115	0.618986	0.229926	0.683202	0.0809816	0.00641526	0.106767	1	0.831726	0.30451	0.810721	0.559084	-4.62185	0.164083	0.0555774	-0.367509	0.252742	0.139054	-2.00042	0.286428	0.0714106	4.80219	1.3109e-05	8.3354e-07	7.0303	0.139769	0.0536734	0.281993	0.0310374	0.00709748	0.70789	0.0291574	0.00355697	-0.111711	0.782947	0.416616	-0.467567	0.208659	0.0480004	-0.343665
ARL6IP4	2.21711	0.018707	0.000591181	-2.6526	0.276793	0.0933323	5.24797	1.01735e-05	2.94389e-07	0.35495	0.986661	0.733454	-1.68584	0.0512118	0.00233011	0.454233	0.720765	0.223539	-4.47873	0.0156139	0.000298893	3.5167	0.128584	0.0381483	-2.48162	1.67078e-05	1.42458e-08	2.53337	0.370194	0.116714	-0.813756	0.258917	0.168083	-5.66015	0.174275	0.072689	-0.124659	0.697313	0.557394	-0.7885	0.295784	0.139018	-0.0148373	1	0.952246	-0.596167	0.637746	0.418381	-0.132257
ARL6IP5	0.207043	0.983111	0.82148	-2.84247	0.270042	0.0899312	3.19837	0.0300453	0.0105474	1.1473	0.623103	0.276031	0.079464	1	0.925151	-0.44865	0.720765	0.277896	-0.220955	1	0.902216	2.35705	0.272321	0.118256	-1.42411	0.27863	0.157032	1.51157	0.216046	0.0416562	-2.78428	0.00243706	0.000592192	-6.83225	0.140408	0.0541339	0.130496	0.85792	0.729677	-1.40618	0.15307	0.0545631	0.0643771	1	0.731898	-1.1093	0.488021	0.223088	-0.608532
ARL6IP6	0.112863	0.894004	0.698687	0.6751	0.521216	0.258544	-0.634345	0.380362	0.257292	-1.5471	0.603337	0.216396	0.306839	0.36279	0.154075	-0.0169667	1	0.953181	0.258948	0.856408	0.613038	-1.8558	0.182994	0.0652993	0.150778	0.681217	0.53794	-0.80105	0.445091	0.168587	0.860072	0.18503	0.113833	2.8973	0.203159	0.0907217	0.229249	0.12236	0.0478463	0.25986	0.494394	0.277805	0.161558	0.692902	0.227975	-0.168533	0.802776	0.575184	0.131821
ARL8A	1.85575	0.00499238	4.98021e-05	0	1	1	0.343877	0.680374	0.575546	0	1	1	0	1	1	0	1	1	-1.41723	0.606009	0.336948	-1.50855	0.516349	0.359317	-0.944041	0.186276	0.0895611	-0.863825	0.566886	0.355889	3.36762	0.000932486	0.000184267	0	1	1	0.7423	0.00140144	5.01583e-05	0	1	1	0.764758	0.594103	0.157034	-0.50285	0.582325	0.365995	0.455855
ARL8B	0.270084	0.694525	0.464634	0.387975	0.461596	0.213926	0.455525	0.434329	0.30835	0.6565	0.690577	0.428166	-0.0131638	1	0.953205	-0.293667	0.720765	0.158912	-0.0314395	1	0.967447	-0.5137	0.558718	0.399078	-0.879354	0.109535	0.0431149	-0.2794	0.566886	0.310017	0.0846427	0.85809	0.779678	0.11945	1	0.850085	0.100135	0.242595	0.131015	-0.02101	0.819953	0.617837	0.169576	0.71271	0.313426	0.0874167	0.708212	0.485858	-0.304635
ARL¬†9.00	-0.931836	0.573318	0.337302	-0.00805	1	0.995558	-1.20502	0.620137	0.494759	-2.06795	0.623103	0.364578	0.0081049	1	0.990669	0.689317	0.720765	0.365358	2.93889	0.348089	0.0998251	0.54645	0.990001	0.829952	0.980828	0.467211	0.303078	1.03398	0.566886	0.355692	-0.658656	0.780299	0.691882	2.05185	0.511655	0.364749	-0.367872	0.464095	0.328701	0.41037	0.526228	0.36462	0.358407	0.71271	0.340431	0.176783	1	0.836337	0.0244958
ARMC1	-0.113518	0.584438	0.347616	1.04838	0.0377397	0.00230789	-0.208358	0.856701	0.776133	-0.3641	0.585826	0.20232	0.122003	0.333736	0.135711	-0.116867	0.770924	0.424501	0.0982057	0.896262	0.666332	-0.4866	0.194005	0.0712376	-0.103751	0.318046	0.186344	-0.559475	0.33974	0.0993168	-0.0186779	1	0.979683	2.46085	0.014931	0.00163923	0.0277948	0.718487	0.578915	0.34923	0.0878858	0.0229688	-0.0429435	0.934923	0.620232	0.536717	0.0230226	0.000741589	-0.108635
ARMC10	-0.162805	0.804267	0.588373	-1.85587	0.04882	0.00405594	-1.49535	0.0282518	0.00976508	-0.7724	0.391434	0.082987	0.95378	0.214265	0.0514778	0.437417	0.720765	0.163664	0.288981	0.846478	0.600682	-0.1061	0.901922	0.7361	0.706003	0.109824	0.0432707	-0.053825	0.906936	0.699144	1.16974	0.038119	0.0167141	-2.93935	0.0526444	0.0122391	0.507146	0.137118	0.0559037	-0.4799	0.171588	0.0645742	-0.0122097	1	0.891283	-1.27262	0.0717955	0.00693243	0.271599
ARMC2	-0.0468431	0.992907	0.834259	1.9348	0.552562	0.30869	-9.34835	5.15807e-05	2.45492e-06	-3.37215	0.623103	0.364523	0.936676	0.0491134	0.0021651	0.536483	0.991249	0.678219	0.122203	0.991348	0.803149	-5.9974	0.330775	0.158889	0.077859	0.856776	0.726029	-2.6663	0.483845	0.197414	9.25467	2.83679e-05	2.18829e-06	7.24175	0.00156392	2.34699e-05	0.543268	0.00165233	6.49255e-05	1.09581	0.155599	0.0558555	0.00950562	1	0.898971	-0.709267	0.0346457	0.00168378	0.015508
ARMC3	0	1	1	0	1	1	0	1	1	2.9015	0.623103	0.364534	-0.498044	0.534819	0.336185	0	1	1	0	1	1	0	1	1	-0.4683	0.468935	0.336615	0	1	1	0	1	1	-2.9015	0.511655	0.364712	-0.298827	0.464095	0.335323	0	1	1	0	1	1	0	1	1	-0.23415
ARMC5	0.0601777	1	0.944413	-0.900675	0.552562	0.362592	-0.5637	0.784004	0.691924	-1.80135	0.623103	0.364606	-0.361914	0.800637	0.60877	0.0652667	1	0.93529	2.39977	0.344978	0.0909026	0.24855	1	0.915678	1.19988	0.186276	0.0904187	0.900675	0.566886	0.355837	0.684056	0.726496	0.635047	0	1	1	-0.193077	0.788337	0.653762	-0.32111	0.526228	0.364667	0.840041	0.499062	0.0956204	-0.5176	0.582325	0.365991	0.630031
ARMC6	-1.2819	0.332069	0.111584	-3.7452	0.0266482	0.00116277	1.16404	0.56038	0.435562	1.06075	0.495435	0.142066	-1.59118	0.125192	0.0173714	0.126783	0.796604	0.454005	2.56381	0.368494	0.11253	5.89595	0.132147	0.0396784	0.771775	0.524879	0.386945	2.7597	0.278199	0.0681516	-3.72785	0.0311852	0.0130943	-8.55115	0.00525937	0.00025703	-1.46747	8.63406e-05	2.92746e-07	-1.42201	0.00182264	1.28167e-05	0	1	1	-0.531483	0.582325	0.365987	-0.255065
ARMC7	0.53846	0.57268	0.333496	-0.25025	1	0.830185	-1.34857	0.382806	0.259283	-2.02125	0.669595	0.409905	0.577232	0.625331	0.425284	1.40343	0.720765	0.214783	-2.56747	0.316827	0.0722845	-2.09485	0.557323	0.397749	-0.20034	0.71119	0.567366	-0.971425	0.628836	0.417085	2.42549	0.112708	0.0606453	1.52075	0.223503	0.103531	0.561723	0.380029	0.229921	0.74196	0.270223	0.12293	-0.49685	0.71271	0.276742	-0.865117	0.215987	0.05108	0.16906
ARMC8	0.336238	0.559151	0.263164	-0.609175	0.0438728	0.00327094	1.8726	0.000693026	8.07968e-05	0.21805	0.789382	0.526034	-0.426729	0.438119	0.204413	0.0861667	0.796604	0.454088	-0.981054	0.39854	0.128432	1.5629	0.107735	0.0290423	-1.10531	0.0299732	0.00770786	1.10427	0.0354914	0.000940528	-1.20012	0.000397534	6.36321e-05	-1.4364	0.0824603	0.0246199	-0.121542	0.59019	0.452204	-0.19197	0.159099	0.0576396	-0.10286	0.71271	0.327944	0.11485	0.615232	0.398083	-0.384535
ARMC9	0.726017	0.620343	0.384904	-1.92275	0.29584	0.104418	-0.221967	0.933202	0.866331	0.04365	1	0.898361	0.247729	0.921095	0.75507	0.608233	0.63916	0.0753489	-0.238468	1	0.904644	5.5177	0.0149276	0.000789918	-0.96755	0.330825	0.195618	1.74842	0.442094	0.166434	1.674	0.275634	0.184078	-3.88915	0.220323	0.101387	0.439044	0.464095	0.330847	-0.40416	0.526228	0.314481	0.404522	0.841331	0.492206	0.5574	0.582325	0.36598	-0.120766
ARMCX5	-0.198352	1	0.890194	-0.30475	0.94884	0.726081	2.29594	0.121305	0.0597936	-1.57635	0.589929	0.205951	-0.919598	0.485514	0.238616	-0.3971	0.720765	0.291963	-0.0213021	1	0.992292	1.41495	0.492643	0.287175	-1.30056	0.415452	0.261667	0.8535	0.44017	0.164703	-2.69264	0.0475735	0.0217834	0.96685	0.700567	0.526172	-0.6311	0.281332	0.157612	-0.36016	0.492148	0.276243	-0.139335	1	0.838941	0.268483	0.848124	0.618074	-0.749457
ARMH1	0.538245	0.280075	0.0702106	2.1414	0.38215	0.158599	-3.53459	0.000544223	5.82953e-05	2.8794	0.623103	0.289571	1.27728	0.0199883	0.000341589	0.7892	0.720765	0.36534	-2.23638	0.127508	0.0129365	-4.52585	0.303381	0.139838	-1.31333	0.0136425	0.00257744	-1.85635	0.480421	0.1951	4.61108	3.70854e-05	3.03303e-06	1.4034	0.0802504	0.0236314	0.981668	0.000484675	8.38423e-06	1.33008	0.00841088	0.000379169	-0.386628	0.439306	0.0583828	-0.0810167	0.610663	0.393406	-0.387542
ARMH3	0.0543989	0.591119	0.354303	1.07403	0.235623	0.0715375	-0.164105	0.733376	0.633801	-3.3767	0.623103	0.241174	-0.104993	0.534819	0.322661	0.4336	0.720765	0.270458	-0.809176	0.374469	0.115888	-2.73305	0.113056	0.0313461	0.151284	0.112646	0.0448456	-0.693525	0.466255	0.183724	0.272902	0.542145	0.428572	5.52475	0.217372	0.0994697	-0.0412364	0.635104	0.494415	0.68977	0.102623	0.0294223	-0.23346	0.597989	0.159014	-0.195	0.457532	0.198385	0.102841
ARMH4	0.520747	0.1299	0.0180823	0.72235	0.122317	0.0224199	-3.8177	0.0635697	0.026581	-2.92135	0.0708846	0.00251	0.178199	0.534819	0.31165	-0.27885	0.642914	0.0774976	-0.998622	0.135222	0.0145293	-3.10945	0.0248995	0.00236063	-0.53209	0.0344366	0.00928048	-1.24743	0.246056	0.0538317	4.8592	0.0195286	0.00756362	4.36605	0.00917476	0.000693766	0.315218	0.0560547	0.0163066	0.12163	0.271387	0.123798	0.0142909	1	0.813997	-0.554917	0.0815708	0.00900062	-0.00567109
ARMT1	-3.23144	0.0445715	0.00279675	-4.62195	0.0223359	0.000772197	-0.778641	0.255131	0.155795	-1.8316	0.41674	0.0941738	-0.695209	0.1687	0.0326861	0.0335	1	0.842128	7.2576	0.0609742	0.00339277	9.2439	0.0140295	0.000710639	3.6476	0.0150485	0.00296798	3.6476	0.201425	0.0362706	-5.68424	3.67473e-05	2.99698e-06	-7.4123	0.017398	0.00207473	-1.7097	0.00587876	0.000591831	-1.82868	0.00197493	1.96583e-05	0.26491	0.939819	0.626785	0	1	1	0.208079
ARNT	-0.903821	0.57268	0.330925	-2.9514	0.0397867	0.00259953	2.54217	0.00342715	0.000662359	-0.683	0.623103	0.346568	-1.14693	0.12325	0.0165935	0.435317	0.668591	0.0861619	0.381015	0.96302	0.754986	3.4455	0.43449	0.239645	0.503639	0.468935	0.311658	2.15358	0.297925	0.0771128	-4.34981	0.00108682	0.000223184	-5.2198	0.0167644	0.00196598	-1.04968	0.0599758	0.0179352	-0.91937	0.00205338	2.18911e-05	-0.475543	0.786667	0.423106	-0.8191	0.582325	0.365944	-0.200091
ARNTL	0.307208	0.344532	0.118797	1.94738	0.108276	0.0179662	-3.27523	0.00525292	0.00113641	-1.1885	0.441308	0.108407	1.05612	0.15042	0.0257382	0.0240667	0.985706	0.671007	-0.46437	0.606009	0.314746	-3.05625	0.0157566	0.000887684	-0.673166	0.0339895	0.00910821	-1.58218	0.0685435	0.00396166	3.88965	0.00120504	0.000254	5.08325	0.0592318	0.0146094	0.756558	0.0432208	0.0113384	0.79339	0.0722091	0.0167656	0.0500151	0.936551	0.622617	0.2795	0.582325	0.321166	-0.182979
ARNTL2	-0.0025076	1	0.997521	-0.284575	1	0.826736	-0.450215	0.757191	0.660438	-2.10415	0.623103	0.364575	0.388118	0.534819	0.336606	0.130033	1	0.885827	-1.86659	0.618245	0.349236	2.10415	0.516349	0.359179	0.582177	0.468935	0.336376	1.05208	0.566886	0.355676	0.4452	0.753448	0.663354	1.535	0.511655	0.364806	0.231868	0.464095	0.33565	-0.03581	1	0.937838	-0.62387	0.723296	0.350907	0.511667	0.582325	0.365993	0.289835
ARPC1A	0.0205763	1	0.917366	-1.86955	0.0318869	0.0016803	1.34306	0.0098127	0.00261159	0.0878	1	0.798388	-0.553406	0.200004	0.04531	0.3823	0.591368	0.0541772	-0.289669	0.81588	0.565499	2.9979	0.0332295	0.0042511	-0.95125	0.0135269	0.00254222	1.83665	0.0924717	0.00731633	-1.30191	0.00732092	0.00233308	-3.8269	0.0133416	0.00135036	-0.323813	0.110584	0.0416331	-0.51844	0.0331431	0.0044855	-0.0828389	0.911656	0.591196	-0.247067	0.220095	0.0527946	-0.465337
ARPC1B	0.798172	0.100853	0.0115311	0.267175	0.813526	0.596887	3.27161	0.0462971	0.0179837	4.97465	0.0714847	0.0025748	0.701149	0.43453	0.201713	-0.169883	1	0.696967	-1.58536	0.0985516	0.00781483	-1.45845	0.139086	0.0431385	-0.871173	0.0107279	0.00184708	-0.54175	0.47799	0.193169	-1.67527	0.275695	0.184182	-4.4403	0.0710073	0.0193579	0.739958	0.131231	0.0525544	0.00494	1	0.986862	0.00366266	1	0.979976	-0.308033	0.582325	0.349847	-0.0365001
ARPC2	-0.0850336	0.729317	0.503162	-0.952975	0.314557	0.115839	0.81032	0.0221409	0.00721281	0.2297	0.963841	0.705486	0.0576025	0.780376	0.584716	-0.00461667	1	0.982057	0.0191389	1	0.952799	1.3777	0.24227	0.0989043	0.316269	0.0890154	0.0325775	1.10205	0.417526	0.148894	-0.980387	0.00413498	0.00113514	-2.13565	0.135208	0.0512231	0.00054805	1	0.991086	-0.38396	0.176834	0.0673699	-0.0503094	0.896177	0.570791	-0.176083	0.674427	0.454052	0.115617
ARPC3	0.0297459	1	0.85111	-0.046275	1	0.943923	-0.607235	0.399808	0.276552	1.30445	0.483189	0.133428	0.306322	0.34363	0.142481	0.0291833	1	0.89722	0.303629	0.692164	0.425517	0.6122	0.516349	0.331437	1.62175	0.00322533	0.00034907	0.284575	0.572587	0.36181	0.666727	0.324194	0.223889	-1.397	0.511655	0.317515	0.195692	0.197303	0.098456	-0.001	1	0.996803	0.12104	0.71271	0.248417	0.173217	0.901912	0.670844	0.825748
ARPC4	0.725208	0.0613053	0.00489247	-0.82465	0.113729	0.0195258	1.35481	0.0104815	0.00285822	0.2822	0.694097	0.432304	-0.265738	0.534819	0.315589	0.1726	0.720765	0.180741	-1.48265	0.0180272	0.000407393	-0.2622	0.566728	0.406489	-0.996027	0.00110522	6.07221e-05	0.16065	0.724663	0.511326	0.0956036	0.875522	0.801118	-1.9315	0.0387985	0.00769942	0.13064	0.556498	0.420128	-0.2263	0.0795437	0.0196206	-0.0107439	1	0.909406	-0.637167	0.0581725	0.0044564	-0.13541
ARPC5	-0.361957	0.406969	0.15672	-3.00332	0.113331	0.0192625	2.0859	0.00132638	0.00019221	0.7016	0.623103	0.332084	-0.54407	0.0796825	0.0061831	-0.474683	0.720765	0.241952	1.04401	0.37606	0.116718	2.34785	0.12919	0.0385321	0.270065	0.310745	0.180857	1.13573	0.213515	0.0406966	-2.80982	9.43066e-05	1.01617e-05	-6.70825	0.0478033	0.0105967	-0.471225	0.00634424	0.000678774	-1.48614	0.065889	0.0143624	0.106699	0.892149	0.563275	-1.2196	0.196429	0.0433765	-0.0459462
ARPC5L	-0.261657	0.595004	0.359266	-2.04047	0.0918696	0.0131809	1.34318	0.0907618	0.0412971	0.4358	0.623103	0.354936	-0.284002	0.435185	0.202116	0.1466	0.811675	0.471602	0.53127	0.632323	0.362772	2.08925	0.0616755	0.012197	0.149334	0.699279	0.555344	1.3817	0.181377	0.0296195	-1.8665	0.0142088	0.00521309	-4.51675	0.0441919	0.00941586	-0.275064	0.0645389	0.0198403	-0.72823	0.0849323	0.0218734	0.00265198	1	0.98135	-0.6639	0.21969	0.0526808	-0.0561618
ARPIN	-1.07543	0.0471785	0.00308832	-0.1709	0.73513	0.523301	-0.451448	0.729645	0.629855	1.1275	0.309456	0.0475343	1.59832	0.143424	0.0232226	0.431833	0.720765	0.147199	0.344356	0.766538	0.508768	-0.3396	0.608424	0.446866	0.0339402	0.977505	0.866073	-0.45155	0.507304	0.215999	-1.6994	0.143839	0.0839354	-1.4693	0.119795	0.0426287	0.528821	0.228748	0.121603	0.19074	0.470912	0.260917	-0.602165	0.17177	0.00501332	-0.227133	0.50854	0.239787	-0.520743
ARPP19	-0.162653	0.820652	0.607802	0.3096	0.744548	0.532265	-0.574993	0.633046	0.506938	-1.10155	0.360772	0.0687917	-0.0204748	1	0.928651	-0.226967	0.720765	0.17375	0.66593	0.606009	0.314435	0.06715	1	0.864164	-1.04163	0.0583661	0.018565	0.018125	1	0.927755	0.249687	0.837162	0.755371	1.72075	0.274081	0.135684	-0.077346	0.443019	0.280108	-0.01234	1	0.943402	0.113541	0.499062	0.0866858	0.228783	0.680984	0.460541	-0.602143
ARPP21	0.540456	0.57268	0.336024	0	1	1	0.356859	0.680374	0.575235	0	1	1	0	1	1	0	1	1	0	1	1	0	1	1	0	1	1	0	1	1	0.724052	0.515812	0.394125	0	1	1	0.216182	0.464095	0.335774	0	1	1	0.360304	0.71271	0.340429	0	1	1	0.270228
ARR3	-0.535225	0.57268	0.33604	0	1	1	-0.640473	0.622445	0.496884	0	1	1	-0.599442	0.537001	0.339122	-0.820217	0.720765	0.365335	1.07045	0.606009	0.337248	0	1	1	0.535225	0.468935	0.336456	0	1	1	-0.429978	0.670874	0.573567	0	1	1	-0.573756	0.191826	0.0931033	-0.49213	0.526228	0.364597	0	1	1	0	1	1	0
ARRB1	0.536961	0.57268	0.336034	0	1	1	6.3266	0.00683838	0.00159347	6.45225	0.0328615	0.000613088	0	1	1	-1.57027	0.0770129	0.000497554	-1.33369	0.606009	0.337	0	1	1	-0.547758	0.468935	0.336432	0	1	1	-5.25268	0.0195731	0.00758508	-6.45225	0.00846661	0.00061314	0.214784	0.464095	0.335786	-0.94216	0.00972231	0.000487152	-0.0865903	1	0.878612	0	1	1	-0.0053986
ARRB2	0.0104434	1	0.965169	-2.72325	0.140304	0.0288044	3.21362	0.0102163	0.00275323	2.78045	0.462828	0.119929	0.37408	0.299229	0.112883	0.123933	1	0.794652	0.266702	0.914139	0.689231	0.53455	0.86088	0.695351	0.767532	0.0598237	0.0191698	0.4665	0.714084	0.499837	-3.19274	0.007535	0.00241794	-8.22695	0.00140655	1.34752e-05	0.228626	0.139202	0.0571132	-1.01494	0.0328481	0.00439667	0.0958628	0.924046	0.606555	-1.63732	0.0363612	0.00181816	0.388988
ARRDC1	0.175995	0.709223	0.480988	-0.6376	0.274113	0.0920112	0.913643	0.197981	0.114745	1.6166	0.357473	0.0670899	0.291379	0.594431	0.394401	0.423233	0.690605	0.0940826	-0.893596	0.44465	0.154876	0.8384	0.380274	0.196102	-0.203447	0.565306	0.424926	0.17455	0.859255	0.648826	-0.561653	0.378371	0.268565	-2.8918	0.0345653	0.00650928	0.245225	0.343584	0.203005	-0.0011	1	0.985102	-0.180535	0.573198	0.145002	-0.1456	0.502512	0.234792	-0.013726
ARRDC2	-1.45364	0.00463078	4.47154e-05	0.913975	0.188091	0.048644	-6.73506	0.00230118	0.000391803	-0.54745	0.693441	0.431209	0.225108	0.608256	0.408067	0.323617	0.720765	0.293352	1.97041	0.00496342	3.55286e-05	-2.16125	0.116821	0.0330573	1.05513	0.00119498	6.8976e-05	-1.1236	0.23873	0.0506475	3.82778	0.0361348	0.015712	2.3754	0.0694237	0.0186104	-0.446391	0.0957854	0.0341945	0.55976	0.102321	0.02925	-0.31229	0.152896	0.00373741	-0.1111	0.58764	0.371101	-0.199255
ARRDC3	-0.318259	0.365083	0.130804	0.092075	1	0.859264	1.90593	0.0117198	0.00329675	-0.33845	0.978449	0.723629	0.731529	0.0758161	0.00560595	0.14465	0.993499	0.683459	0.594728	0.521469	0.206747	-1.86715	0.263907	0.112487	-0.0236121	0.985728	0.875283	-1.0915	0.304481	0.0802473	-2.54245	0.00190011	0.000436973	0.5226	0.666361	0.496218	0.311614	0.0709193	0.0226389	0.12362	0.676403	0.492314	-0.0139301	1	0.925602	-0.561	0.269217	0.0753405	-0.170936
ARRDC4	-0.051203	1	0.865936	2.3751	0.296006	0.104499	0.51435	0.599009	0.473432	2.45015	0.623103	0.304019	-0.228508	0.614179	0.4148	-0.610267	0.784848	0.440715	-0.200441	0.856408	0.613155	-4.35	0.31172	0.145694	0.499662	0.125417	0.0518112	-2.04323	0.418574	0.149841	-0.616756	0.521334	0.407714	2.30005	0.0241461	0.00372341	-0.157586	0.528223	0.394317	0.58388	0.109589	0.0326296	-0.100949	0.90513	0.581318	0.1334	0.936379	0.704209	0.224229
ARSA	0.554283	0.57268	0.335983	-1.18185	0.552562	0.362494	1.96189	0.288256	0.182739	5.08545	0.466217	0.121843	0	1	1	-0.680283	0.817234	0.477446	0	1	1	0.90225	0.910097	0.744942	-1.0004	0.186276	0.0903326	0.306175	1	0.83235	-0.853325	0.671629	0.576858	-7.44915	0.014931	0.00164068	0.221713	0.464095	0.335727	-0.88091	0.140675	0.0475416	0.369522	0.71271	0.34042	-0.48715	0.582325	0.366001	-0.223057
ARSB	0.695988	0.399976	0.151529	2.49242	0.143248	0.0300742	0.56582	0.629743	0.503622	1.9793	0.569179	0.190439	0.652457	0.245653	0.0660558	-0.58225	0.720765	0.238872	-1.39479	0.439435	0.151487	-1.7746	0.421287	0.22832	-0.547824	0.386115	0.238073	-1.51642	0.420394	0.150751	0.826156	0.370976	0.26261	3.00555	0.0075819	0.000500571	0.66987	0.000670285	1.43939e-05	0.64762	0.025526	0.0028243	-0.000938347	1	0.985072	1.07008	0.0492157	0.00322546	0.0740819
ARSG	0.455021	0.57268	0.33636	0	1	1	0	1	1	0	1	1	0	1	1	0	1	1	-1.94499	0.606009	0.336761	0	1	1	-1.925	0.000107556	1.28185e-06	0	1	1	0.910041	0.126907	0.0723099	0	1	1	0.182008	0.464095	0.336161	0	1	1	-0.344984	0.943595	0.631782	0	1	1	-0.734991
ARSJ	-2.34724	0.208636	0.0417209	-0.773	0.552562	0.362676	-5.84369	7.6779e-05	4.22512e-06	-1.546	0.623103	0.364647	-0.550389	0.517718	0.263748	0.515333	0.720765	0.365419	5.84369	0.0985516	0.0078218	1.546	0.516349	0.359303	2.92185	0.0300706	0.00773749	0.773	0.566886	0.356052	1.1492	0.126285	0.070836	0	1	1	-1.26913	0.0152915	0.00253034	0	1	1	0.383068	0.71271	0.340407	0	1	1	0.287301
ARSK	0	1	1	0	1	1	0.851479	0.537729	0.413329	0	1	1	0	1	1	-0.514833	0.720765	0.365419	0	1	1	0	1	1	-1.60363	0.000324961	8.19431e-06	0	1	1	-0.851479	0.52609	0.413116	0	1	1	0	1	1	-0.3089	0.526228	0.364677	0	1	1	0	1	1	-0.801814
ART3	1.94836	0.0312847	0.00153184	3.5295	0.219315	0.0632962	-3.91411	0.0116247	0.00326247	-0.60415	1	0.836266	0.43862	0.683306	0.483076	-1.07713	0.720765	0.251263	-2.96588	0.09833	0.00771994	-6.1812	0.202208	0.0755432	-2.00521	0.0102554	0.00174489	-3.46835	0.253858	0.0569885	7.81084	8.1493e-05	8.48937e-06	7.66315	0.0942556	0.0300739	1.04252	0.0791987	0.0265804	0.76552	0.0869268	0.0225922	0.310281	0.371972	0.0365409	0.2926	0.549567	0.274065	-0.0284242
ART5	0	1	1	0	1	1	0	1	1	0	1	1	0	1	1	0	1	1	0	1	1	-1.46145	0.516349	0.359335	-0.475741	0.468935	0.336594	-1.93568	0.0265466	0.00046495	0	1	1	0	1	1	0	1	1	0	1	1	0	1	1	-0.48715	0.582325	0.366001	-0.237871
ARV1	1.56961	0.439247	0.175839	-1.92558	0.414375	0.179525	2.89442	0.0530369	0.0213691	1.2956	0.623103	0.333178	-0.708782	0.613444	0.413743	-0.527167	0.720765	0.260495	-2.65086	0.568764	0.239728	1.7999	0.397117	0.20862	-0.485143	0.786049	0.645563	0.75	0.566886	0.305914	0.244797	0.573858	0.458667	-5.14675	0.187097	0.0804836	0.202574	0.633153	0.492511	-1.08653	0.185038	0.0722709	0.162786	0.605594	0.164132	-0.68375	0.582325	0.351143	0.542232
AS3MT	0.321672	0.57268	0.297837	0.1273	0.5397	0.271438	1.01443	0.494808	0.364098	2.14425	0.139535	0.00915815	1.35559	0.260689	0.0739863	0.0594667	1	0.848377	-0.494359	0.69281	0.426649	-1.9735	0.0112231	0.000429028	-0.110969	0.828072	0.693056	-0.34465	0.780424	0.567363	-0.371082	0.812552	0.727562	-1.88965	0.0651911	0.0168587	0.942025	0.11182	0.0423114	0.0866	0.86088	0.654117	0.0496615	0.929951	0.614609	-0.572967	0.0594328	0.00465165	0.105351
ASAH1	0.149666	0.57268	0.314598	1.07612	0.155574	0.0347472	0.617328	0.619491	0.49405	2.90265	0.270092	0.0351183	0.868007	0.19861	0.0446767	0.100167	1	0.877586	-0.320371	0.322435	0.0743182	-3.13475	0.0762347	0.0172184	-1.10324	0.00114287	6.37925e-05	-0.6964	0.566886	0.330805	-0.317996	0.810466	0.725072	-0.7504	0.491898	0.28925	0.58067	0.0966352	0.0345544	0.49055	0.478646	0.26655	-0.00701287	1	0.942443	-0.3275	0.326981	0.106172	-0.476786
ASAH2	-0.139626	0.955056	0.779492	-0.9379	0.552562	0.362574	-4.67278	0.000773909	9.39393e-05	-1.8758	0.623103	0.364596	1.04226	0.403998	0.181171	0.625267	0.720765	0.365375	-0.023092	1	0.98068	-3.12015	0.35713	0.178293	-0.500835	0.474995	0.341995	-1.0406	0.566886	0.337279	4.39353	0.000197037	2.60205e-05	0	1	1	0.569505	0.309638	0.177431	0	1	1	-0.100781	0.718629	0.346674	-1.66532	0.00904116	0.000102316	-0.32023
ASAP1	-0.143191	0.658909	0.426495	0.91535	0.157504	0.0357431	-1.48096	0.00777545	0.00188702	0.44415	0.477185	0.130016	0.29121	0.142271	0.0227079	-0.2044	0.5505	0.0430524	0.246646	0.735498	0.474477	-1.2902	0.0314277	0.00378367	1.39842	0.00177663	0.000137996	-1.02145	0.0839528	0.00616285	1.19458	0.0194807	0.00754188	1.38655	0.171366	0.0710882	0.11745	0.190098	0.0880451	0.2435	0.208983	0.0859198	-0.0132452	1	0.908853	0.180167	0.582325	0.309953	0.627613
ASAP2	0.312399	0.451918	0.18388	-2.17512	0.444728	0.201469	5.08633	0.000320483	2.84559e-05	-0.2997	0.983967	0.730782	-0.558306	0.237285	0.06239	0.16975	0.801178	0.459289	-0.712475	0.450361	0.158648	1.0319	0.0809951	0.0188788	0.283435	0.478106	0.344967	0.34565	0.41428	0.146065	-4.46153	0.000435827	7.18524e-05	-4.05055	0.4275	0.240803	-0.210024	0.26963	0.149639	-0.7682	0.459366	0.252421	-0.0292258	1	0.772342	-1.10612	0.577729	0.298851	0.297917
ASAP3	0.647764	0.279054	0.0694447	1.53248	0.535275	0.267847	-3.12194	0.0117553	0.00331033	-2.3917	0.623103	0.364555	0.771455	0.410529	0.185539	0.797233	0.720765	0.365339	-1.8781	0.18939	0.0275253	-2.676	0.516349	0.321014	-0.841727	0.0866686	0.0314018	-1.2998	0.566886	0.32575	4.41747	0.000886801	0.000173214	5.45665	0.00349357	0.000119716	0.721979	0.133699	0.0538715	1.09133	0.0047231	0.000119603	-0.19419	0.578402	0.147344	0.12965	0.638327	0.418957	-0.0969812
ASB1	0.232301	0.923873	0.735955	-0.8094	0.552562	0.362648	-0.880823	0.680374	0.560503	-1.6188	0.623103	0.364633	0.403125	0.758027	0.560804	-0.0143333	1	0.985192	1.37202	0.749013	0.488566	-1.2995	0.608796	0.447279	-0.21334	0.884007	0.757332	-0.167375	1	0.892952	1.34543	0.437018	0.323804	0	1	1	0.334796	0.464095	0.304616	-0.33236	0.526228	0.364659	0.612208	0.691271	0.226353	-0.972767	0.00399279	1.63383e-05	0.00948064
ASB13	0	1	1	0	1	1	2.09909	0.281254	0.176782	1.8255	0.623103	0.364602	0	1	1	0	1	1	0	1	1	0	1	1	0	1	1	0	1	1	-2.09909	0.267779	0.176752	-1.8255	0.511655	0.364768	0	1	1	0	1	1	0	1	1	0	1	1	0
ASB14	-0.0474348	1	0.951547	-1.09065	0.552562	0.362518	0.744079	0.675655	0.550732	3.5606	0.580924	0.199377	0.39003	0.534819	0.336596	-0.873567	0.720765	0.298609	-1.25517	0.743725	0.483486	0.4946	1	0.856148	0.585045	0.468935	0.336371	1.09065	0.566886	0.355645	-0.838949	0.609264	0.494343	-5.7419	0.0256038	0.00410417	0.215044	0.464095	0.335784	-0.9604	0.0189168	0.00163642	-0.450015	0.801235	0.441314	-0.562233	0.582325	0.365979	0.268805
ASB3	0.144719	0.725068	0.498398	0.67575	0.552562	0.294569	-1.24647	0.00930882	0.00244417	-1.50085	0.623103	0.267686	-0.221677	0.280244	0.0851987	-0.119267	1	0.762892	-0.411118	0.606009	0.335322	-1.6002	0.425571	0.23193	-0.624941	0.0342003	0.00918815	-0.404	0.719416	0.504994	1.53591	0.00226746	0.000544245	2.85235	0.0256827	0.00412909	-0.0751184	0.447783	0.283886	0.19874	0.163383	0.0601428	-0.0405602	1	0.768017	-0.0829	0.483538	0.21982	-0.240111
ASB6	-0.12842	0.551656	0.256915	-0.964625	0.1391	0.0283877	-1.39511	0.154285	0.0838394	0.2433	0.881538	0.618862	0.10402	0.813123	0.622406	0.04	1	0.798166	-0.492531	0.345672	0.0967896	0.87535	0.372541	0.190015	0.996728	0.00655159	0.000952406	0.343925	0.623605	0.411526	1.13827	0.231852	0.147882	-2.17255	0.0120485	0.00112485	0.0110438	1	0.928433	-0.36185	0.0120004	0.000722842	-0.24979	0.293206	0.0199076	-0.3513	0.196268	0.0431186	0.434154
ASB7	-0.872466	0.273325	0.066895	-0.719775	0.200821	0.0542742	-0.147141	0.880311	0.804762	-3.31365	0.56819	0.189287	-0.426031	0.350583	0.146733	0.140317	0.951009	0.628164	1.50785	0.451546	0.159341	1.02105	0.419947	0.227466	2.07837	0.0126594	0.00231066	1.91538	0.308285	0.0820716	-1.59779	0.0173282	0.00657526	1.8741	0.540075	0.388359	-0.604605	0.00708467	0.00080385	-0.20372	0.436364	0.235527	-0.0790287	1	0.73265	-0.1395	0.707612	0.485231	0.602949
ASB8	-0.630537	0.271263	0.0662012	0.37835	0.558353	0.367912	-2.51211	0.0081862	0.00201351	-1.4857	0.410883	0.0911127	-0.0629636	0.910558	0.742065	0.144233	0.821784	0.482482	0.264548	0.871499	0.63471	-0.5682	0.605233	0.444154	-0.205711	0.531941	0.393331	-0.113875	0.90767	0.700022	1.25104	0.113333	0.061015	2.2424	0.0922608	0.0290721	-0.289993	0.0723438	0.0233012	0.23788	0.230362	0.0983582	-0.332175	0.459455	0.0653915	0.0628333	0.999286	0.770695	-0.418124
ASCC1	-0.471176	0.459281	0.188807	0.394	0.483671	0.22935	0.746515	0.61292	0.487694	-0.01005	1	0.984828	0.568431	0.216909	0.0524103	0.191417	0.720765	0.23417	0.137786	1	0.833429	-0.91815	0.0963389	0.0247083	0.216011	0.658914	0.51551	-0.435925	0.165527	0.0248694	-1.68887	0.187432	0.115677	0.79805	0.511655	0.324128	0.152588	0.0951948	0.0339292	0.27245	0.259746	0.116512	-0.268189	0.113718	0.00179645	-0.0433833	1	0.806843	-0.127583
ASCC2	0.0219322	1	0.958087	-3.1679	0.188096	0.048714	-0.352215	0.74254	0.644266	0.25205	0.438903	0.106925	-0.72447	0.200083	0.0454536	0.412167	0.596509	0.0554386	0.576337	0.784831	0.529755	3.785	0.0254858	0.00246394	0.896309	0.161653	0.0729114	2.01377	0.0780354	0.00515188	0.396079	0.653627	0.538351	-6.58785	0.12589	0.0458331	-0.425909	0.00628475	0.000667145	-1.01986	0.201208	0.0814516	0.206734	0.623166	0.176188	-0.850267	0.538688	0.265037	0.45912
ASCC3	0.340109	0.455259	0.186274	0.8606	0.307204	0.111282	1.0419	0.0492774	0.0194549	0.95175	0.62136	0.232015	-0.322539	0.286076	0.102933	-0.288917	0.720765	0.200731	-0.788316	0.389591	0.12398	-2.3473	0.121231	0.0348406	-0.001299	1	0.994782	-1.44277	0.216055	0.0416743	-0.36168	0.437169	0.323949	0.76945	0.511655	0.31853	-0.0574796	0.636805	0.496043	0.17089	0.40819	0.215751	-0.0360327	1	0.748408	-0.2087	0.59158	0.374923	0.169405
ASCL1	-0.664998	0.57268	0.335745	0	1	1	-1.33	0.135848	0.0705389	0	1	1	0.443332	0.534819	0.336356	0	1	1	1.33	0.606009	0.337002	0	1	1	0.664998	0.468935	0.336273	0	1	1	0	1	1	0	1	1	0	1	1	0	1	1	0	1	1	0	1	1	0
ASCL2	-0.142935	1	0.861869	0	1	1	0.597421	0.745793	0.647827	7.08735	0.0131128	0.000119782	0.21273	0.933673	0.772847	0	1	1	0.258401	1	0.877816	-1.5215	0.516349	0.359312	1.24723	0.186276	0.0901509	-1.0059	0.566886	0.355717	-0.88329	0.605961	0.490609	-7.08735	0.00349357	0.000118752	0.0704641	0.975731	0.868216	0	1	1	-0.00915623	1	0.986195	-0.507167	0.582325	0.365994	0.552147
ASF1A	0.488974	0.308501	0.0867126	-0.766575	0.1649	0.0389773	-0.434142	0.579547	0.454387	-1.06355	0.357596	0.0672158	0.336883	0.280244	0.0871227	-0.0269667	0.984414	0.66855	-0.619432	0.574242	0.243742	-0.6373	0.141663	0.0442291	-0.239732	0.387977	0.239517	0.11655	1	0.835899	1.41209	0.0550646	0.0259263	-0.4696	0.54204	0.390019	0.39772	0.0283698	0.00623262	-0.32281	0.0997913	0.0281242	0.119506	0.795578	0.433535	-0.723483	0.106135	0.01437	0.124621
ASF1B	0.0157747	1	0.942605	2.205	0.133371	0.0264165	-4.092	5.66848e-06	1.32518e-07	-1.2517	0.564494	0.186883	0.410812	0.28183	0.0977993	0.43385	0.720765	0.236021	-0.15325	0.92865	0.709506	-2.118	0.177197	0.0624076	-0.865225	0.0267272	0.00660243	-1.37835	0.309597	0.0827042	4.12355	1.01188e-06	3.55907e-08	5.6617	0.0398352	0.0080131	0.252797	0.149166	0.0624585	1.14231	0.0592626	0.0120912	-0.040567	0.957706	0.651111	0.764	0.23235	0.0584684	-0.424725
ASGR1	0.0427137	1	0.952823	-0.678625	0.905887	0.683485	0.800087	0.680374	0.559551	-2.0617	0.718938	0.456317	0.331828	0.534819	0.337	0.5316	0.936726	0.612167	-1.3962	0.654049	0.384052	-1.13425	0.304876	0.140737	-1.95028	0.0369276	0.0102077	-0.78395	0.298926	0.077585	-0.71466	0.698823	0.605909	0.70445	1	0.864491	0.216182	0.464095	0.335774	0.04751	1	0.9571	-0.436923	0.792398	0.429976	-0.8305	0.694498	0.473012	-0.953785
ASGR2	0	1	1	-0.900675	0.552562	0.362592	0	1	1	-1.80135	0.623103	0.364606	0	1	1	0.60045	0.720765	0.365383	-0.945821	0.606009	0.337445	1.80135	0.516349	0.359232	-0.510129	0.468935	0.336508	0.900675	0.566886	0.355837	0	1	1	0	1	1	0	1	1	0	1	1	-0.315274	0.71271	0.340486	0	1	1	-0.255065
ASH1L	-0.32771	0.30961	0.0956826	-0.3796	0.746523	0.534197	-0.0759252	0.871828	0.794285	-0.00125	1	0.995278	-0.539901	0.0344565	0.00100698	-0.0846	0.720765	0.220652	0.404719	0.451401	0.159221	-0.4614	0.311024	0.145182	1.27095	0.00238935	0.000218338	-0.070625	0.967807	0.768969	-0.579495	0.129886	0.0742897	-0.75795	0.711226	0.535478	-0.455025	0.00546839	0.0005276	-0.2026	0.591416	0.420188	-0.0835669	0.787363	0.423825	-0.406867	0.582325	0.35144	0.47162
ASH2L	-0.014342	1	0.953285	0.357575	0.85188	0.63171	-1.14438	0.0781557	0.0343507	-1.0523	0.747273	0.483975	0.542513	0.116573	0.014651	0.376083	0.808418	0.468233	-0.168627	0.967073	0.761389	-2.15275	0.39641	0.207865	-0.0175285	1	0.930699	-0.587875	0.712161	0.497948	1.11569	0.0639393	0.0309472	1.76745	0.0688926	0.0184088	0.319771	0.0276855	0.0060338	0.36868	0.116646	0.0359075	-0.0657703	0.978958	0.682107	-0.4792	0.17357	0.0342833	-0.0159353
ASIC1	0.299613	0.688122	0.457089	-1.5766	0.552562	0.362434	-3.8848	0.0197669	0.00628591	-3.1532	0.623103	0.364527	0.957723	0.42065	0.192019	1.05107	0.720765	0.365314	-0.404088	0.846478	0.600535	-1.01975	0.920035	0.755117	0.716984	0.172743	0.0794524	-0.84345	0.816706	0.604755	4.48403	0.00725231	0.00229962	0	1	1	0.694479	0.230419	0.122719	0	1	1	0.065046	1	0.766491	-1.39098	0.139229	0.0234522	0.508299
ASIC3	0	1	1	0	1	1	0.664956	0.529304	0.39997	0	1	1	-1.16476	0.280251	0.0937011	-0.535183	0.720765	0.365409	0	1	1	0	1	1	0	1	1	0	1	1	-0.664956	0.517558	0.39951	0	1	1	-0.698859	0.19188	0.0931636	-0.32111	0.526228	0.364667	0	1	1	0	1	1	0
ASL	0.909001	0.0471437	0.00307369	-3.05278	0.0822381	0.0106336	3.43896	0.00401519	0.000805055	0.0176	1	0.986018	-0.941186	0.119391	0.0154285	0.460267	0.720765	0.237699	0.650925	0.888102	0.655566	6.38155	0.0579481	0.0110495	-0.629187	0.0259333	0.00634114	3.29537	0.0952682	0.00781749	-1.62096	0.104489	0.0554851	-6.12315	0.0114393	0.00102969	-0.201111	0.411744	0.254879	-0.94495	0.0151606	0.00110403	0.822976	0.567042	0.141286	0.092	0.775489	0.550082	0.139907
ASNS	0.404657	0.58471	0.347967	-0.28865	0.96951	0.747391	2.86036	0.00352898	0.00068849	1.06395	0.852534	0.588401	-0.173358	0.81171	0.620675	-0.428617	0.840564	0.503238	-0.767676	0.663108	0.39326	-1.25405	0.662875	0.500639	-0.577844	0.314031	0.183344	-0.92465	0.566886	0.346461	-2.05104	0.00507183	0.00145913	-1.64125	0.23092	0.108338	0.0578479	0.825419	0.694051	-0.37263	0.114326	0.0347192	0.0138797	1	0.925886	-0.61045	0.116274	0.0168862	-0.0865936
ASNSD1	-0.73866	0.187392	0.034655	-1.41675	0.0943387	0.0138002	-0.547988	0.396397	0.271936	-0.57115	0.332426	0.0566039	0.03552	0.981756	0.836047	-0.0117	0.891136	0.562355	-0.321875	0.817962	0.567752	0.97915	0.359107	0.179844	-0.802313	0.060651	0.0194811	0.9034	0.0575849	0.00282145	-0.929332	0.0958032	0.0498933	-2.26235	0.0880967	0.0272434	-0.274152	0.0244936	0.00506025	-0.57372	0.0640724	0.01372	-0.599732	0.156562	0.00404184	-0.618117	0.3053	0.0945929	-0.770486
ASPA	-0.215677	0.980952	0.818705	0	1	1	-1.54922	0.135848	0.0699478	0	1	1	0.0382883	1	0.955863	-0.4926	0.720765	0.365432	0.474176	0.988416	0.799193	0	1	1	0.292927	0.873435	0.745526	0	1	1	1.11787	0.126292	0.0709769	0	1	1	-0.063298	0.968012	0.859505	-0.29556	0.526228	0.364689	0.0142738	1	0.977795	0	1	1	0.0386246
ASPH	-0.619017	0.57268	0.293906	-3.21347	0.0693519	0.00777383	3.01442	0.0531704	0.021435	-1.27225	0.623103	0.237154	-0.6763	0.291568	0.106811	0.487083	0.745006	0.394419	-0.358919	0.966257	0.759371	4.4927	0.269627	0.116363	0.618587	0.440165	0.281589	2.53465	0.23873	0.0506406	-4.25246	0.00525749	0.00152569	-5.1547	0.00645037	0.000366794	-0.653386	0.00834527	0.00102886	-0.99314	0.115893	0.0355481	-0.532317	0.433802	0.0555408	-0.64475	0.582325	0.365963	-0.000214791
ASPHD1	-0.188213	0.983824	0.82245	1.74853	0.368899	0.15015	-3.34144	0.00292799	0.000535788	-1.80135	0.623103	0.364606	1.24467	0.00862211	5.31824e-05	0.60045	0.720765	0.365383	-2.0278	0.0327042	0.00111322	-3.29755	0.32032	0.151379	-0.269623	0.234142	0.125968	-2.1416	0.331807	0.0942995	2.96502	0.041505	0.0185401	5.2984	0.0256561	0.00411804	0.671515	0.190098	0.0890525	1.05968	0.0315226	0.00410903	-0.801407	0.647635	0.195198	0.0665	0.956681	0.725251	-0.228918
ASPHD2	-0.101985	0.983336	0.821968	0.730575	0.770211	0.555312	-2.03627	0.234766	0.140767	-0.6532	1	0.825629	1.40526	0.0495706	0.00221363	0.2433	1	0.803272	-0.343195	0.907165	0.67956	-2.751	0.516349	0.330356	0.238913	0.673484	0.52973	-1.0392	0.625703	0.413625	1.8323	0.264591	0.17382	2.11435	0.492199	0.28948	0.802361	0.00706751	0.000801365	0.43821	0.469149	0.259797	-0.182388	0.795578	0.433715	-0.42995	0.503485	0.23587	0.0684641
ASPM	-0.0313801	0.968433	0.80044	2.33237	0.0723504	0.00836338	-1.74144	0.000114734	7.28381e-06	-1.26515	0.397932	0.085453	-0.0181721	1	0.886528	-0.180517	0.720765	0.323785	0.704424	0.261001	0.0503836	-2.6353	0.0693223	0.0147708	-0.38313	0.0174683	0.00367537	-1.61452	0.216367	0.0418004	1.67868	0.000121825	1.41659e-05	5.9299	0.0187148	0.00237251	-0.0234553	0.895382	0.772312	0.82464	0.0366504	0.0053195	0.213888	0.499062	0.0880293	0.676483	0.154021	0.0279377	-0.207255
ASPRV1	0	1	1	0	1	1	0	1	1	0	1	1	0	1	1	0	1	1	-0.946063	0.606009	0.337444	-1.80385	0.516349	0.359231	-0.488619	0.468935	0.336559	0	1	1	0	1	1	0	1	1	0	1	1	0	1	1	-0.315354	0.71271	0.340486	-0.601283	0.582325	0.365971	-0.244309
ASPSCR1	1.97181	0.184467	0.033657	-1.845	0.405774	0.173996	4.13191	0.00324308	0.000612962	2.14865	0.339028	0.0597661	-1.20847	0.221229	0.0545828	0.357183	0.720765	0.228892	-2.64572	0.372745	0.114788	1.05025	0.403779	0.214711	-1.20901	0.240741	0.130712	0.49985	0.524701	0.230785	-0.188298	0.811042	0.725812	-5.83865	0.16524	0.0674827	0.0636404	0.725579	0.586508	-0.52369	0.488801	0.273694	0.432631	0.3023	0.0215683	-0.879917	0.544859	0.269972	0.381399
ASRGL1	-0.300316	0.57268	0.292124	-0.59515	0.264125	0.0862852	2.89994	6.28221e-05	3.20521e-06	4.53415	0.0132454	0.000126079	-0.280812	0.597805	0.398097	-0.602767	0.720765	0.159789	0.0498476	1	0.89419	-0.24305	0.164142	0.0556098	-0.196054	0.468861	0.304339	0.0675	1	0.875704	-3.50057	1.27966e-05	8.12699e-07	-5.72445	0.0189338	0.00243262	-0.288614	0.319967	0.18508	-0.59972	0.187774	0.0738427	-0.183595	0.71271	0.245326	-0.477783	0.233417	0.0590118	-0.248185
ASS1	0	1	1	1.55385	0.455092	0.20911	5.2269	0.00882168	0.00225862	0.08115	1	0.977985	0	1	1	-1.12245	0.720765	0.188732	-1.12822	0.606009	0.337179	-1.52295	0.640413	0.477921	-1.05093	0.186276	0.089767	-0.1098	1	0.941375	-5.2269	0.00716901	0.00225792	3.02655	0.416541	0.232885	0	1	1	-0.05193	0.566608	0.399718	-0.376074	0.71271	0.340413	0.52825	0.0658325	0.00588543	-0.525464
ASTE1	0.304721	0.627759	0.392182	-0.537	0.745052	0.532747	0.559667	0.746065	0.648176	1.3202	0.739673	0.476975	0.737272	0.534819	0.280597	-0.228133	0.993633	0.683785	-0.723098	0.680917	0.413881	-1.1269	0.672703	0.510521	-0.654959	0.149189	0.0653403	-0.54795	0.746447	0.534331	0.0497759	1	0.96691	-2.3942	0.100351	0.0328594	0.564252	0.30577	0.174795	-0.35168	0.0219756	0.00217213	-0.0378851	1	0.877539	-0.733633	0.032164	0.00145243	-0.175119
ASTL	0.941484	0.0498201	0.00344097	1.99077	0.389366	0.163118	-7.01138	8.00109e-06	2.1203e-07	-2.2332	0.623103	0.364565	0.637989	0.0809816	0.00641966	0.7444	0.720765	0.365347	-1.63133	0.0535178	0.00264062	-5.0308	0.249862	0.10379	-1.10719	0.00157931	0.000115618	-2.54422	0.34689	0.103312	8.89435	6.94016e-07	2.21967e-08	6.21475	0.00798724	0.000548621	0.759387	0.00611975	0.00063377	1.24295	0.0102799	0.000547188	0.0838778	0.860097	0.517612	-0.34975	0.239488	0.0618905	-0.0828538
ASTN1	2.52906	0.096259	0.0105717	0	1	1	0	1	1	0	1	1	0	1	1	-0.514833	0.720765	0.365419	-0.945821	0.606009	0.337445	-1.5809	0.516349	0.359291	-1.03479	0.186276	0.0895481	0	1	1	5.05813	8.78736e-05	9.33473e-06	0	1	1	1.01163	0.0409935	0.01052	-0.3089	0.526228	0.364677	1.37077	0.405293	0.0468192	-0.526967	0.582325	0.365988	0.747139
ASTN2	0.524227	0.757912	0.533264	1.09308	0.552562	0.362517	-2.95698	0.035246	0.0127972	0	1	1	1.09504	0.280244	0.0903269	0	1	1	-2.90461	0.403394	0.130799	-4.6142	0.00441485	1.82645e-05	-1.30933	0.27453	0.154324	-1.19497	0.566886	0.355577	4.00543	0.000213498	2.88902e-05	2.18615	0.511655	0.36474	0.866715	0.00100575	3.06351e-05	0.43723	0.526228	0.364611	-0.618719	0.234313	0.0111875	-0.80935	0.582325	0.324719	-0.392553
ASXL1	-1.25718	0.2073	0.04128	-3.88215	0.150126	0.03273	2.149	0.0130253	0.00378796	1.0796	0.14075	0.00931914	-0.905881	0.143863	0.0233674	0.155333	0.615189	0.0629396	1.7388	0.408517	0.133216	3.9985	0.0107596	0.000391645	1.66799	0.0387426	0.0108834	2.2181	0.0340839	0.00089192	-4.66336	1.09062e-05	6.56929e-07	-8.8439	0.0830426	0.024928	-1.0464	0.00219132	0.000115139	-1.45966	0.122119	0.0383257	-0.258521	0.71271	0.299939	-1.25527	0.390623	0.14626	0.205405
ASXL2	-0.484329	0.174837	0.0308615	-0.282375	0.975454	0.753949	-0.441327	0.689193	0.585856	-2.22605	0.623103	0.30955	0.0778512	0.730143	0.531705	0.5496	0.740376	0.38823	0.161064	0.871768	0.635106	-1.27535	0.644017	0.481591	1.13195	0.00559973	0.000764142	-0.508625	0.801191	0.588897	-0.527331	0.625388	0.510187	1.6613	0.35867	0.191291	-0.147021	0.0906221	0.0316859	0.21681	0.328191	0.160963	-0.269198	0.239495	0.0115969	-0.613367	0.215815	0.0509514	0.323812
ASXL3	-0.19903	0.773122	0.548246	3.04648	0.021026	0.000660648	-7.93468	8.26956e-05	4.67886e-06	1.9053	0.623103	0.364593	1.5878	0.255838	0.0718691	0	1	1	-0.273153	0.906539	0.678938	-4.4823	0.0452083	0.00732187	1.37055	0.0325503	0.00861858	-2.30098	0.102835	0.00917949	7.53663	4.93469e-05	4.42664e-06	4.18765	0.241194	0.114609	0.873068	0.180575	0.0805934	1.21859	0.0116737	0.000676629	-0.223737	0.279846	0.0174361	0.536883	0.314157	0.0989696	0.585762
ASZ1	1.48648	0.0776661	0.00711551	2.03572	0.09479	0.0139312	1.58176	0.134808	0.0679994	-1.76065	0.857839	0.59419	0.764286	0.491847	0.243077	-0.43265	0.720765	0.213271	-2.34101	0.144611	0.0163927	-2.6217	0.0516839	0.00909151	-1.95619	0.00952587	0.00157701	-1.1383	0.10863	0.0100992	1.39121	0.143518	0.0836717	5.8321	0.312541	0.160602	1.05316	0.077946	0.0260275	0.5547	0.182502	0.0707245	0.210652	0.588387	0.153549	0.48325	0.329942	0.108088	-0.234852
ATAD1	-0.117807	0.530413	0.240189	0.640075	0.22381	0.0652581	-1.80104	0.00346691	0.000672947	-0.9253	0.231865	0.0261284	-0.147709	0.280244	0.0907811	-0.107783	0.720765	0.12995	0.223244	0.606009	0.315791	-0.79635	0.1615	0.0541701	0.230401	0.0328363	0.00873166	0.1012	0.858458	0.647962	1.56543	0.00654701	0.00197776	2.20545	0.0747414	0.0210159	-0.135749	0.104577	0.0385516	0.19136	0.252652	0.112243	-0.00412335	1	0.959174	0.161267	0.582325	0.362122	0.0562967
ATAD2	-1.94064	0.308501	0.0901707	-0.9379	0.552562	0.362574	2.05144	0.433647	0.3078	2.37015	0.623103	0.284466	0.615556	0.715426	0.51565	0.0377	1	0.964913	3.88129	0.344978	0.0910426	1.8758	0.516349	0.359216	-1.23413	0.391647	0.242736	0.9379	0.566886	0.35579	-5.93272	0.0122351	0.00437434	-4.24595	0.0255761	0.00409357	-0.406924	0.464095	0.335094	-0.35254	0.526228	0.364646	0	1	1	0	1	1	-1.58739
ATAD2B	-0.326736	0.565433	0.268077	0.055325	1	0.899321	-0.402667	0.396198	0.271534	-0.4922	0.882869	0.620399	-0.351808	0.275016	0.081445	0.2295	0.80196	0.460522	0.623889	0.606009	0.308735	1.6135	0.321198	0.152085	0.820706	0.0617281	0.0199869	0.2376	0.970466	0.772412	-0.250805	0.495613	0.375069	0.60285	0.431895	0.244265	-0.341779	0.00992772	0.00133206	0.15983	0.065889	0.01438	-0.00986093	1	0.938955	0.574717	0.0609702	0.00497519	0.246985
ATAD3A	-2.00368	0.00295539	1.91446e-05	-4.80203	0.00582785	3.52589e-05	2.97776	0.0120023	0.00339908	0.2213	0.767167	0.504161	-1.43189	0.00657345	3.28035e-05	0.3228	0.720765	0.166062	4.00737	0.00372895	1.95932e-05	9.60405	0.00441485	3.03523e-05	2.00368	0.00051307	1.84186e-05	4.80203	0.017424	3.73473e-05	-6.98513	3.33919e-05	2.6623e-06	-9.82535	0.00441469	0.000180874	-1.66061	5.92216e-05	1.30782e-07	-1.72713	0.015447	0.00114335	0	1	1	0	1	1	0
ATAD5	0.189869	0.773688	0.549041	1.0039	0.356419	0.14208	-0.539132	0.369002	0.248287	0.4047	0.623103	0.282109	0.290309	0.368044	0.157453	-0.430667	0.483705	0.0296503	-0.478493	0.714006	0.449602	-3.40225	0.0273869	0.00284935	0.536903	0.186939	0.0921029	-1.4169	0.137879	0.0170162	0.918871	0.0735581	0.0363981	1.6031	0.365878	0.196591	0.250133	0.0490907	0.0135175	0.14316	0.683969	0.498601	-0.032918	1	0.823139	-0.464817	0.511573	0.242464	0.363386
ATAT1	-1.69834	0.249897	0.0570509	0	1	1	-2.58172	0.135848	0.0689428	0	1	1	0.849004	0.534819	0.28588	0	1	1	4.76459	0.0126953	0.000198184	0	1	1	0.220896	0.523906	0.386068	-0.698425	0.566886	0.356235	-0.814963	0.67411	0.579862	0	1	1	-0.169933	0.868742	0.741196	0	1	1	0.455972	0.71271	0.340359	0	1	1	-0.738722
ATCAY	-0.177724	0.57268	0.278374	-0.9266	0.552562	0.362579	-6.30622	6.16273e-05	3.13017e-06	0.53505	1	0.859603	1.59334	0.213318	0.0510066	0.617733	0.720765	0.365377	1.16924	0.144805	0.0164521	-1.9235	0.516349	0.344628	0.880245	0.0177151	0.00374349	-0.136075	1	0.9215	5.95077	5.09666e-05	4.61276e-06	-2.38825	0.511655	0.36473	0.884912	0.148187	0.0618839	0	1	1	0.271262	0.225845	0.0102035	-1.2589	0.00613157	4.90264e-05	0.35126
ATE1	1.56684	0.0577446	0.00437735	1.51527	0.361344	0.145236	0.970239	0.170939	0.0951549	1.73275	0.638639	0.37972	0.412625	0.280244	0.0885039	-0.502233	0.747011	0.397484	-2.58422	0.109162	0.00970086	-3.54335	0.267934	0.115278	-1.86661	0.0096196	0.00159973	-1.70433	0.40566	0.140715	2.16345	0.00253547	0.000622863	1.2978	0.370859	0.200121	0.874312	0.000977322	2.91738e-05	0.30477	0.088651	0.0232496	0.183154	0.6063	0.165548	-0.170933	0.582325	0.336791	-0.149883
ATF1	-1.30198	0.00762171	0.00012095	-0.0932	1	0.850581	-2.41021	0.00333956	0.000638833	-1.8037	0.339984	0.0601936	-0.0617214	0.760946	0.564567	0.122233	0.992615	0.682253	2.83369	0.00476318	3.37325e-05	0.7777	0.454465	0.255161	1.12944	0.00086121	4.04635e-05	0.4621	0.48128	0.195598	-0.193744	0.799435	0.712868	1.6173	0.271382	0.13381	-0.557824	0.00521439	0.00047927	0.03606	1	0.86156	0.0765796	0.71271	0.331556	0.1971	0.709434	0.487027	-0.0862703
ATF2	-0.375314	0.404364	0.155039	1.33117	0.481566	0.228095	-3.13985	0.000971198	0.000127427	-2.97975	0.533717	0.165659	0.371503	0.254251	0.0710785	0.55235	0.730071	0.37651	0.375542	0.687068	0.420287	-1.69425	0.516349	0.358828	0.0691023	0.86136	0.73175	-0.927375	0.566886	0.318749	2.38922	0.00310833	0.000803593	5.6421	0.0425651	0.00887151	0.072776	0.522649	0.388922	0.86388	0.0761186	0.0181602	-0.125029	0.71271	0.293229	0.3227	0.579394	0.300109	-0.153106
ATF3	-2.32642	0.0186431	0.000586322	-2.4848	0.0162987	0.000412294	-1.18433	0.172311	0.0960883	-3.6298	0.211032	0.021566	-0.0853683	0.924045	0.759129	0.295433	0.538334	0.0397991	4.41358	0.02169	0.000546711	5.1552	0.0157858	0.000916622	1.98093	0.00489178	0.000626559	2.30598	0.158493	0.0227782	-3.4685	0.000869672	0.000169405	-1.3398	0.324076	0.168306	-0.981787	0.00949977	0.00123919	-0.81666	0.015873	0.00120186	-0.0797513	0.885158	0.553444	0.0618667	0.795686	0.568226	-0.172741
ATF4	-0.685499	0.0687162	0.00589205	-0.7443	0.284655	0.0983026	1.18718	0.0162679	0.00496883	0.0884	1	0.877338	-0.153283	0.555142	0.357046	0.259267	0.720765	0.231568	0.8675	0.216313	0.0351352	1.3748	0.194804	0.0716051	0.462067	0.0831621	0.0296853	0.74215	0.266911	0.0632724	-2.55818	4.71553e-05	4.17597e-06	-1.577	0.130437	0.0484111	-0.366169	0.0223104	0.00443592	-0.14216	0.372465	0.191394	-0.167833	0.155467	0.00394715	-0.0379333	1	0.774809	-0.111716
ATF5	0.752545	0.57268	0.277591	0	1	1	-0.744852	0.680374	0.569012	0	1	1	0.102317	1	0.896489	0	1	1	-0.124061	1	0.94262	0	1	1	1.18373	0.193443	0.09818	0	1	1	2.24994	0.128988	0.0736777	0	1	1	0.362408	0.536547	0.401961	0	1	1	0.460343	0.71271	0.324552	0	1	1	0.968135
ATF6	0.0514484	0.93393	0.747741	-0.627175	0.642784	0.440836	-0.107269	0.887187	0.811994	-1.4864	0.458825	0.117762	0.312264	0.124947	0.0171455	0.59725	0.720765	0.125807	-0.3974	0.606009	0.279402	-0.4742	0.684849	0.521824	0.38656	0.0531896	0.0164579	-0.1664	0.946485	0.744675	0.210166	0.74582	0.655177	0.23205	1	0.864494	0.207938	0.0986264	0.0355467	0.10748	0.925128	0.715192	-0.0981676	0.850601	0.505444	-0.576183	0.551797	0.276067	0.219004
ATF6B	0.553979	0.328467	0.109481	1.66108	0.021026	0.000664468	0.617825	0.49248	0.361859	1.07045	0.0919943	0.00433632	-0.359472	0.370755	0.159048	0.0108333	1	0.900028	-1.06014	0.46558	0.168016	-1.08575	0.0459918	0.00749711	0.371952	0.387329	0.239057	-0.943875	0.56412	0.264299	0.490133	0.531127	0.418163	2.2517	0.0149227	0.0016322	0.00590845	1	0.936845	0.67093	0.0234876	0.00245035	0.0159393	1	0.900988	0.745467	0.0415957	0.00234396	0.462965
ATF7	-0.254219	0.398658	0.150332	-0.61215	0.714836	0.505154	-1.33585	0.0206962	0.00664289	-0.25595	1	0.816449	0.321597	0.24728	0.066942	0.728517	0.720765	0.140425	0.0334804	1	0.917504	-1.1374	0.516349	0.341009	0.825569	0.02205	0.005039	-0.314725	0.821505	0.609393	0.827416	0.0906854	0.046641	-0.96835	0.685796	0.513198	0.0912709	0.310564	0.178151	0.19225	0.70981	0.520953	-0.158319	0.217507	0.00932503	-0.787233	0.43517	0.179675	0.285675
ATF7IP	-1.55863	0.0361873	0.00200712	-3.6409	0.311597	0.114013	-1.01875	0.0372876	0.0137685	-2.35355	0.469734	0.123836	-0.311188	0.3272	0.131309	0.33865	0.722393	0.367337	2.32318	0.0992659	0.00799902	3.67105	0.12432	0.0362924	2.0814	0.00528814	0.000706723	1.92158	0.313133	0.0847452	-2.09851	3.03021e-05	2.37673e-06	-4.92825	0.39028	0.213953	-0.810165	0.000400797	5.70735e-06	-1.25317	0.299085	0.141252	-0.264695	0.248487	0.0125396	-1.20358	0.582325	0.322189	0.261385
ATF7IP2	0.641942	0.283301	0.0714879	0.1984	1	0.879797	-0.377349	0.764434	0.668677	-1.65505	0.623103	0.364627	-0.0379288	1	0.929808	-0.877483	0.720765	0.197867	0.24998	0.95393	0.742688	-2.8624	0.342106	0.167087	-1.23797	0.00809201	0.00125521	-0.97085	0.566886	0.295404	1.66123	0.143711	0.083839	2.05185	0.511655	0.364749	0.23402	0.533279	0.399065	-0.44713	0.526228	0.331535	0.511288	0.522819	0.114262	-0.821867	0.573162	0.295048	-0.298014
ATG10	0.737966	0.57268	0.335644	-2.02435	0.310631	0.113289	5.72102	2.44375e-06	4.50341e-08	1.09605	0.591572	0.20717	-0.607021	0.534819	0.335972	-0.245333	0.773011	0.426769	-1.14878	0.606009	0.337156	1.17995	0.353785	0.175677	-2.26679	6.99797e-05	5.89962e-07	0.463575	0.550757	0.254031	-4.24509	0.00178178	0.000405147	-5.14475	0.155048	0.0618208	-0.0690262	0.986655	0.880867	-0.95694	0.194145	0.077306	0.10905	1	0.860279	-0.95625	0.440615	0.185457	-0.764412
ATG101	-0.28435	0.806057	0.590855	-1.1509	0.139404	0.028509	0.826236	0.439991	0.313643	-2.30465	0.217181	0.0227567	-1.04569	0.165037	0.0313513	0.7373	0.663943	0.0844128	-1.19739	0.606009	0.297847	2.97565	0.0631225	0.0126755	-1.16091	0.114747	0.0459965	1.36115	0.160404	0.0234489	-1.39494	0.125549	0.0689314	0.00285	1	0.992064	-0.741153	0.0266001	0.0056895	-0.01798	1	0.906782	-0.588698	0.479345	0.0727237	0.224617	0.347206	0.118635	-0.722632
ATG12	-0.643338	0.15441	0.0248906	-0.080625	1	0.900673	-2.34087	0.00822024	0.00202814	-0.71865	0.634679	0.37598	-0.0743998	0.850872	0.665691	0.0112833	1	0.964482	1.65126	0.0755002	0.00499042	1.29155	0.3399	0.165481	-0.0938946	0.687791	0.544283	0.688825	0.415461	0.147435	1.0542	0.162138	0.0964902	0.5574	0.799917	0.61206	-0.301975	0.0828264	0.0281617	-0.02548	1	0.906276	0.121527	0.71271	0.313333	0.376767	0.582325	0.344533	-0.368616
ATG13	-0.27211	0.57268	0.334073	0.258425	0.761279	0.547138	-1.76118	0.0446914	0.0172	-0.31355	0.981372	0.727733	-0.349259	0.283242	0.100083	0.431933	0.720765	0.199219	0.185363	0.945875	0.732118	-0.1291	1	0.88062	0.487464	0.217288	0.11465	-0.235775	0.896071	0.687141	1.21696	0.104819	0.0557701	0.8304	0.223505	0.103549	-0.318399	0.00167652	6.63866e-05	0.36253	0.0154662	0.00114712	-0.119619	0.3023	0.0215929	0.12925	0.549777	0.274499	0.107677
ATG14	-1.06196	0.00703191	0.000101741	1.61272	0.338518	0.131004	-3.1446	0.000955381	0.000124843	-1.1648	0.760228	0.496595	-0.186496	0.336641	0.137738	-0.0607333	1	0.906725	1.48566	0.0203777	0.000492431	-1.63775	0.516349	0.33974	1.00527	0.00122195	7.13359e-05	-1.27375	0.507157	0.215615	1.02068	0.146802	0.0858992	4.39025	0.0433438	0.00914604	-0.536683	0.00496984	0.000439383	0.60865	0.0479985	0.00850538	-0.212756	0.219492	0.00966087	0.529233	0.193962	0.0419621	-0.028349
ATG16L1	-0.0102881	1	0.980665	-1.63065	0.55719	0.366722	0.365043	0.680374	0.561085	-0.9139	0.684169	0.422474	-0.0929012	0.937351	0.777676	1.2411	0.720765	0.263452	-0.3235	0.915999	0.692812	-1.42445	0.348607	0.171888	0.318597	0.581322	0.441702	-0.200725	0.882601	0.673847	-0.38562	0.554364	0.43992	-2.3474	0.66412	0.494246	-0.059856	0.782243	0.647441	0.0924	1	0.912186	-0.114692	0.71271	0.328745	-1.56192	0.488021	0.223036	0.154155
ATG16L2	-2.06104	0.379274	0.138853	0	1	1	-2.48918	0.264964	0.163171	0	1	1	1.37403	0.338652	0.139179	0	1	1	0.590991	0.995731	0.809639	-3.52715	0.0977887	0.0252365	0.480308	0.830754	0.696639	-0.7347	0.566886	0.356139	-1.63291	0.265806	0.175004	0	1	1	0	1	1	0	1	1	-1.17703	0.00708003	3.01998e-06	-1.17572	0.151347	0.0272224	-0.790367
ATG2A	-0.42133	0.616397	0.381047	0	1	1	-3.11868	0.249814	0.151882	0	1	1	-0.153512	0.526208	0.270196	0	1	1	2.19838	0.205643	0.0322747	0	1	1	3.2981	4.1853e-05	1.00329e-07	0	1	1	2.27602	0.404954	0.296284	0	1	1	-0.260639	0.372844	0.224354	0	1	1	0.451907	0.71271	0.289015	0	1	1	1.43838
ATG2B	0.171762	0.676944	0.446576	1.19663	0.0358745	0.00207073	-1.58073	0.0103929	0.00282194	0.80845	0.789789	0.526666	-0.0660231	0.839146	0.650958	-0.128967	0.919719	0.594469	-0.382795	0.740225	0.479417	-2.8775	0.0222153	0.00188817	0.968229	0.0243141	0.0057797	-1.4488	0.0453147	0.00161493	1.92425	0.00125949	0.000267014	1.5848	0.459801	0.264669	0.029091	0.637266	0.496681	0.40127	0.175657	0.0667073	-0.0130902	1	0.914211	-0.161417	0.342759	0.115837	0.569996
ATG3	-0.0893292	0.585548	0.349001	0.58925	0.510593	0.250708	0.103258	0.906001	0.833789	-0.87525	0.424592	0.0993108	-0.166057	0.335056	0.136787	0.0481167	1	0.709912	0.384609	0.419435	0.139929	0.25645	0.531209	0.374205	0.0571266	0.527749	0.389422	-0.02095	1	0.967202	-0.281916	0.670874	0.572406	2.05375	0.23557	0.111345	-0.135366	0.1829	0.0819474	0.26457	0.434916	0.234448	0.0686502	0.809435	0.4546	0.478317	0.452807	0.194242	-0.0161013
ATG4A	-0.329597	0.679163	0.448862	1.32672	0.552562	0.342988	-0.999717	0.57514	0.450188	2.69315	0.623103	0.339729	0.569944	0.656225	0.457489	0.00865	1	0.994155	-0.212809	0.995731	0.809809	-2.07755	0.604818	0.443714	-1.0037	0.135588	0.0574198	-1.40015	0.566886	0.321395	0.340522	0.860719	0.782704	-0.0397	1	0.873427	0.210128	0.754368	0.61532	0.53588	0.526228	0.337249	-0.290668	0.300337	0.0210096	0.191967	0.582325	0.309964	-0.666648
ATG4B	-0.418018	0.519816	0.232674	-2.42097	0.220031	0.0635863	0.95061	0.127703	0.0636475	1.4782	0.309456	0.0475543	-0.906235	0.105375	0.0118375	-0.162917	0.720765	0.218355	-0.344816	0.738872	0.478365	2.00975	0.0452083	0.00732166	0.167865	0.620178	0.478263	0.65785	0.357998	0.109809	-1.78665	0.010024	0.00344564	-6.32015	0.113421	0.0392637	-0.710948	0.025807	0.00546719	-1.06614	0.153668	0.0549281	-0.393617	0.495631	0.0788435	-0.944067	0.43764	0.182326	-0.125077
ATG4C	-1.67086	0.301007	0.0791714	-0.56715	0.269032	0.0892606	0.700949	0.24709	0.149926	-0.66385	0.710458	0.448283	-0.690997	0.193456	0.0423683	-0.292667	0.720765	0.190022	2.71735	0.127686	0.0129903	3.01455	0.171572	0.0594073	-0.252813	0.553211	0.413206	0.935425	0.566886	0.278658	-4.04268	0.00180984	0.00041194	-0.47045	0.687624	0.51467	-1.08294	0.0554015	0.0160688	-0.40246	0.0539463	0.0102002	-0.208126	0.98192	0.686491	0.62675	0.364011	0.129117	-0.961838
ATG4D	0	1	1	-1.1166	0.552562	0.36251	1.74288	0.275071	0.170631	-2.2332	0.623103	0.364565	-1.72745	0.029492	0.000779297	0.7444	0.720765	0.365347	-1.57493	0.606009	0.336872	-2.251	0.547012	0.388473	-1.99293	0.000149477	2.06064e-06	-1.31107	0.566886	0.307711	-1.74288	0.261695	0.170535	0	1	1	-1.03647	0.00683584	0.000760521	0	1	1	-0.524976	0.71271	0.34033	-1.49473	0.133238	0.0218027	-0.996467
ATG5	-0.463587	0.0820473	0.00781611	0.0474	1	0.902691	-1.37535	0.00863407	0.00219731	-0.9598	0.623103	0.273613	0.589494	0.0244116	0.000500569	-0.0357333	1	0.917565	0.544374	0.606009	0.319657	-0.7799	0.516349	0.350994	-0.69473	0.00237451	0.000215897	0.043775	1	0.944062	0.448177	0.325158	0.224729	1.0546	0.0580922	0.0142001	0.168262	0.055026	0.0158884	-0.00248	1	0.986413	-0.1276	0.833165	0.482427	-0.228367	0.20954	0.0483161	-0.579158
ATG7	1.39346	0.0476343	0.00317393	-2.25985	0.398378	0.168886	-0.0877302	1	0.958842	0.8061	0.842494	0.577787	0.875448	0.531776	0.274959	0.0896	1	0.834857	-1.22619	0.216107	0.0350689	0.4209	0.949201	0.785391	-1.50089	0.00340126	0.00037742	0.2985	0.917584	0.711595	2.87464	0.18331	0.112552	-5.3258	0.225238	0.104952	1.08265	0.13663	0.0556423	-0.85018	0.312557	0.150185	0.520243	0.318715	0.0247369	-1.36627	0.436117	0.18067	-0.0537161
ATG9A	0.285898	0.640903	0.40664	-2.2979	0.2501	0.0793039	1.41111	0.036803	0.0135391	0.2794	0.968497	0.711401	-0.0215037	1	0.951586	0.3398	0.720765	0.246716	-0.408068	0.718106	0.454148	0.32415	0.86104	0.695622	0.46431	0.270635	0.151722	0.786075	0.428918	0.157104	-0.839312	0.158906	0.0942639	-4.8752	0.149686	0.0590422	0.101457	0.763259	0.625161	-0.71528	0.248582	0.109819	0.054576	1	0.718012	-1.42388	0.283259	0.0821227	0.375104
ATG9B	-0.232997	0.986281	0.825765	-1.35597	0.552562	0.362461	4.61479	0.00821968	0.00202675	6.8927	0.41239	0.0918337	-1.28907	0.24728	0.06693	-0.70845	0.82506	0.486793	-0.15274	1	0.937459	2.71195	0.516349	0.35912	0.86755	0.468935	0.336134	1.35597	0.566886	0.3555	-5.08079	0.00147594	0.000323386	-9.60465	0.0191894	0.00248562	-0.86664	0.0574819	0.016883	-0.96746	0.0808485	0.0201729	-0.206245	0.987593	0.696213	0	1	1	0.317277
ATIC	0.241219	0.521423	0.233791	-0.03585	1	0.959245	3.12467	7.14939e-06	1.82382e-07	0.48365	0.845891	0.581663	-0.510203	0.206325	0.0480148	-0.331617	0.720765	0.301813	-0.846587	0.291996	0.0612587	2.80865	0.134964	0.04111	-1.48012	0.00365142	0.00041458	0.749575	0.566886	0.297085	-2.64223	3.44804e-06	1.59379e-07	-0.55535	0.841361	0.649088	-0.209634	0.194558	0.0959162	-0.21331	0.57725	0.408717	-0.121383	0.570582	0.143426	0.912317	0.314157	0.0989544	-0.619452
ATL1	-0.465107	0.530844	0.240545	3.1896	0.290575	0.101401	-6.66842	0.000929493	0.00011962	-2.727	0.623103	0.36454	-0.0312537	1	0.88395	-0.736933	0.800162	0.457779	1.16974	0.49489	0.189484	-5.00725	0.318604	0.15018	0.210232	0.638308	0.495647	-2.44272	0.425245	0.154691	5.73821	0.00158959	0.000353337	9.1062	0.011228	0.000996942	-0.204795	0.174288	0.0770173	0.83368	0.0722037	0.0167229	0.0798418	1	0.727419	0.457317	0.283328	0.0822117	-0.127438
ATL2	-0.154371	0.57268	0.307119	0.627075	0.552562	0.331953	-1.25232	0.006832	0.00159125	-1.73505	0.6031	0.216266	-0.133602	0.296858	0.111288	0.331983	0.752753	0.403031	-0.026072	1	0.929816	-1.0596	0.519969	0.362497	-0.94747	0.00106125	5.71966e-05	-0.465475	0.662975	0.450381	0.943582	0.0310961	0.0130451	2.9892	0.0797108	0.0234058	-0.14191	0.149732	0.063065	0.45002	0.0971812	0.0269594	-0.111605	0.757524	0.387999	0.06485	0.910285	0.679525	-0.550921
ATL3	0.184754	0.524164	0.235658	-0.625975	0.350082	0.138012	0.0685604	0.940701	0.875378	-0.55585	0.562233	0.185042	0.143649	0.57144	0.373158	0.239617	0.720765	0.143961	-0.586703	0.347003	0.0984307	0.74095	0.365771	0.185114	-0.928601	0.00881885	0.00141429	1.12895	0.27247	0.0658558	0.300947	0.58825	0.473216	-0.6961	0.511655	0.31732	0.160091	0.181516	0.0811238	-0.10662	0.610176	0.43663	-0.0723986	0.623166	0.175978	-0.170333	0.706551	0.484234	-0.371924
ATM	-0.158228	0.711638	0.483873	-1.1021	0.113151	0.0191496	1.39505	0.00189024	0.000303141	0.1964	0.523616	0.159134	-0.378648	0.122289	0.0162779	-0.288	0.675046	0.0887758	0.359697	0.606009	0.283903	0.9459	0.0335629	0.00431392	0.0957862	0.621588	0.479776	0.545325	0.553957	0.256182	-1.71151	0.00083599	0.000161235	-2.4006	0.0645765	0.0165818	-0.29048	0.0637106	0.0194838	-0.61364	0.0688746	0.0154723	0.0144135	1	0.920254	-0.419433	0.254956	0.0691193	-0.031221
ATMIN	-0.141567	0.598567	0.362869	-1.9509	0.0645994	0.00681806	-0.786669	0.0959693	0.0444183	-0.41385	0.573654	0.193893	0.147262	0.606689	0.406323	0.29115	0.720765	0.180514	0.095045	0.966476	0.760215	1.8459	0.0466946	0.00773687	1.45413	0.00191179	0.000154368	0.76465	0.204967	0.0374707	0.503534	0.247581	0.159574	-3.48795	0.0357815	0.00682006	0.0317301	0.869728	0.742103	-0.60567	0.0845182	0.0216444	-0.0626966	0.826951	0.475339	-0.6853	0.14015	0.0237822	0.656281
ATN1	0.087136	0.944731	0.763655	-1.47345	0.437527	0.196107	3.40655	0.000230688	1.83681e-05	2.2357	0.296281	0.0431767	0.379545	0.266931	0.0773637	-0.0759167	1	0.715057	-0.134498	0.914917	0.691249	1.031	0.369015	0.18743	1.35456	0.00200287	0.000166398	0.120675	0.863446	0.653042	-3.23228	0.00054144	9.42531e-05	-5.1826	0.16497	0.0673079	0.262581	0.234316	0.125401	-0.63493	0.338472	0.168165	0.013258	1	0.94914	-0.638633	0.582325	0.346415	0.72085
ATOH7	1.70651	0.194618	0.0370356	2.1524	0.149338	0.0324332	-1.2486	0.135848	0.0708416	0	1	1	-0.0240889	1	0.967743	0	1	1	-2.9486	0.295707	0.0628904	-4.5094	0.0132333	0.000611613	-1.65322	0.104486	0.0403998	-1.8259	0.0434378	0.00139453	4.66162	1.16922e-10	7.47901e-13	4.3048	0.100944	0.0331848	0.66815	0.120578	0.0469108	0.86096	0.110694	0.0331394	0.154805	0.71271	0.266118	-0.0682	1	0.854761	0.0266445
ATOH8	0	1	1	-1.0223	0.552562	0.36254	0	1	1	-2.0446	0.623103	0.36458	-1.07622	0.280244	0.08981	-1.01228	0.720765	0.226559	0	1	1	2.0446	0.516349	0.359187	0	1	1	1.0223	0.566886	0.355702	0	1	1	0	1	1	-0.645733	0.190098	0.0892723	-1.01629	0.0249322	0.00271735	0	1	1	0	1	1	0
ATOX1	0.230294	0.585877	0.349242	-3.50495	0.183832	0.0465361	1.60784	0.338531	0.223196	1.3546	0.385623	0.0808333	-0.314045	0.280244	0.0849091	0.373383	0.672323	0.0877816	-0.0234765	1	0.970956	4.916	0.0444306	0.00711188	0.533775	0.0769951	0.0267536	1.69165	0.109292	0.0104282	-1.14725	0.501455	0.380101	-8.3645	0.098633	0.0320264	-0.0963097	0.532664	0.398403	-1.17795	0.176365	0.0671174	0.145704	0.884189	0.551373	-0.697967	0.589201	0.372491	0.382034
ATP10A	0.870795	0.103181	0.0119115	-1.7106	0.399144	0.169397	-0.402204	0.861466	0.782155	-3.3948	0.550684	0.176901	-0.00365916	1	0.99173	0.448683	0.720765	0.235317	-1.59706	0.0618357	0.00347979	-1.27575	0.397472	0.208936	0.120157	0.579626	0.439707	-0.487	0.566886	0.311438	2.14379	0.249071	0.160648	-0.0264	1	0.991706	0.346122	0.281392	0.157667	-0.41503	0.526228	0.317351	0.0481781	0.998795	0.713577	-1.56565	0.278991	0.0797957	0.495476
ATP10B	0.784419	0.129329	0.0178551	2.74132	0.181881	0.0454564	-4.20978	0.0159533	0.0048533	0	1	1	0.748582	0.521443	0.26644	-0.514833	0.720765	0.365419	-1.56122	0.165958	0.0211302	-6.97635	0.00441485	9.97782e-06	-0.224256	0.474877	0.341874	-2.94725	0.017424	3.71075e-05	5.77862	0.00202415	0.000474747	5.48265	0.126962	0.0464398	0.762917	0.184323	0.0828273	0.78763	0.335781	0.166407	0.00253825	1	0.97273	-0.4979	0.615452	0.398272	0.280081
ATP10D	0.406362	0.565433	0.268065	2.90072	0.43424	0.193954	-2.94632	0.00367057	0.000723939	-1.74005	0.938244	0.677462	0.892719	0.146772	0.0244593	0.54505	1	0.699031	-0.97989	0.501185	0.193116	-7.0189	0.300621	0.137834	-0.77042	0.144733	0.062822	-3.31375	0.418439	0.149634	3.75904	0.000207658	2.79101e-05	7.5415	0.100394	0.0328965	0.698176	0.0124097	0.00186542	1.48732	0.121843	0.0381753	-0.0557219	0.840575	0.491169	-0.405817	0.0358616	0.00178185	-0.182029
ATP11A	0.466603	0.225651	0.0479229	0.146075	0.954101	0.731496	2.0314	0.00112059	0.000153258	-1.51085	0.569179	0.1904	0.101991	0.81612	0.625638	0.82845	0.618612	0.0655328	-0.970186	0.282623	0.0580914	-0.84445	0.516349	0.35891	-0.0183541	1	0.928438	-0.591475	0.566886	0.284224	-1.0982	0.0143166	0.00526134	1.803	0.0933231	0.0295988	0.247836	0.139386	0.0572105	0.5555	0.0255991	0.00284998	-0.0123267	1	0.873747	-0.1841	0.223487	0.0543577	0.224125
ATP11B	-0.138492	0.831005	0.620533	0.24145	0.864527	0.644841	-1.45529	0.0151527	0.00455205	-2.1894	0.447844	0.111981	0.298152	0.309046	0.120183	0.379317	0.754194	0.405239	0.245745	0.879024	0.644006	-1.4383	0.402915	0.213393	0.662888	0.0866276	0.0313672	-0.754525	0.525162	0.231417	1.17831	0.0245566	0.00988473	2.6723	0.0535982	0.0126226	0.123494	0.286128	0.16085	0.32417	0.321141	0.156056	-0.0104133	1	0.941977	-0.318467	0.290639	0.0864302	0.262198
ATP11C	-0.361846	0.488592	0.210475	-1.33973	0.04295	0.00309075	-1.15761	0.0453032	0.0174975	-5.1136	0.0308646	0.000542681	-0.0288116	1	0.880682	0.26935	0.720765	0.170071	0.586464	0.607935	0.339614	1.0619	0.0457685	0.00744104	0.360439	0.260637	0.144649	0.8799	0.193517	0.0335164	0.433912	0.396653	0.28864	2.43415	0.0319065	0.00573889	-0.162026	0.278841	0.155943	-0.37428	0.118355	0.0366483	-0.0457431	1	0.790876	-0.539183	0.0787972	0.00837055	-0.000703451
ATP12A	1.58615	0.326335	0.108	-2.2925	0.0813009	0.0104134	3.64363	0.0100531	0.0026974	2.5337	0.535874	0.167063	0.152999	0.983585	0.838728	0.0291333	1	0.949211	-3.2859	0.349439	0.100798	-0.242	0.990984	0.831078	-2.09139	0.12463	0.0513627	-0.26785	0.705749	0.491919	-0.47134	0.390428	0.282624	-7.1187	0.0587835	0.0144273	0.726258	0.133849	0.0539673	-0.89952	0.115544	0.0353793	-0.0378701	0.848122	0.500981	-1.609	0.114919	0.0165045	-0.252624
ATP13A1	-0.00914606	1	0.970299	-0.225575	0.485087	0.230455	0.197959	0.870161	0.792303	0.3235	0.327125	0.0543493	-0.575652	0.12195	0.0161522	0.394717	0.645011	0.0782626	1.26187	0.44016	0.151837	3.1122	0.016022	0.000972771	0.513802	0.149853	0.0657292	1.0447	0.381203	0.123221	-0.216251	0.845259	0.765059	-0.77465	0.194642	0.085413	-0.34905	0.0132497	0.00206535	0.1466	0.448419	0.244117	0.414526	0.522819	0.114192	0.887017	0.071934	0.00695985	0.252328
ATP13A2	0.525741	0.57268	0.33607	-2.12245	0.115481	0.0202522	3.99136	0.00580229	0.00129258	3.0966	0.304436	0.0455309	0	1	1	0.185817	0.955673	0.634156	-1.45585	0.606009	0.336927	0.78525	0.565586	0.405196	0	1	1	2.12245	0.143382	0.0186806	-2.93988	0.0417082	0.0186404	-7.3415	0.00510256	0.000240661	0.210296	0.464095	0.335827	-0.73749	0.0782926	0.0190187	-0.134788	1	0.820965	-1.15322	0.0103366	0.000150733	0.262871
ATP13A3	0.893793	0.170448	0.0294997	1.3109	0.200086	0.0539677	2.31827	0.00478005	0.00100573	-1.26405	0.607632	0.219782	-0.60698	0.166227	0.0318987	-0.0318333	1	0.892564	-0.44329	0.711277	0.446796	-3.6406	0.0876151	0.0214571	-0.273033	0.476614	0.343451	-1.59423	0.142995	0.0185113	-0.530689	0.401713	0.293298	3.88585	0.0694467	0.0186309	-0.00667072	1	0.945873	0.50526	0.0994367	0.0279486	0.448098	0.289995	0.0192123	-0.3396	0.481974	0.218415	0.31038
ATP1A1	0.640917	0.0704241	0.00613964	-0.389625	0.594298	0.398476	4.04161	0.000326445	2.9211e-05	-0.56655	0.811261	0.546854	0.036753	1	0.889842	0.521683	0.720765	0.160186	-0.234612	0.717235	0.453081	-0.93785	0.516349	0.322908	0.111488	0.572827	0.432643	-0.091275	1	0.858536	-2.75978	0.00239878	0.000580698	-0.2127	0.678172	0.506554	0.278419	0.217797	0.113625	0.15716	0.0916101	0.0246326	0.349074	0.113718	0.00181851	-0.572367	0.023166	0.000760053	0.376203
ATP1A4	0	1	1	0	1	1	0.342802	0.680374	0.575573	0	1	1	-0.404019	0.534819	0.336523	0	1	1	0	1	1	0	1	1	0	1	1	0	1	1	-0.342802	0.670874	0.574889	0	1	1	-0.242411	0.464095	0.33558	0	1	1	0	1	1	0	1	1	0
ATP1B1	0.630885	0.57268	0.335806	1.54195	0.377015	0.15529	0	1	1	2.53655	0.599708	0.213803	0	1	1	-1.05633	0.720765	0.162576	-2.69904	0.344978	0.0905863	-4.31065	0.20948	0.0800466	0	1	1	-1.99877	0.334508	0.0965925	1.26177	0.126279	0.0704138	0.54735	0.144725	0.0564706	0.252354	0.464095	0.335522	-0.01702	1	0.882288	-0.479091	0.807221	0.449553	-0.408917	0.0880036	0.0103002	0.315442
ATP1B2	-0.977307	0.57268	0.335454	-0.994775	0.552562	0.36255	5.65734	0.00259353	0.000455033	-1.98955	0.623103	0.364585	-1.67614	0.198471	0.0445998	0.663183	0.720765	0.365364	1.95461	0.606009	0.336759	1.98955	0.516349	0.359196	0.977307	0.468935	0.336093	0.994775	0.566886	0.355728	-7.61196	2.20631e-06	9.17334e-08	0	1	1	-1.39661	0.000272413	2.77073e-06	0	1	1	0	1	1	0	1	1	0
ATP1B3	-0.769805	0.170448	0.0295545	-3.18315	0.0759034	0.00919025	4.74324	9.11568e-06	2.49897e-07	1.8129	0.490472	0.138486	-0.675689	0.150263	0.0256655	-0.300783	0.722444	0.367545	1.27609	0.328943	0.0770853	4.3963	0.0823736	0.0194396	0.181147	0.627557	0.485483	2.61115	0.155048	0.021701	-6.28285	8.2261e-08	1.67253e-09	-8.1792	0.00691873	0.000413585	-0.713336	0.0058591	0.000588188	-1.45373	0.00795528	0.000343485	-0.0878394	0.818955	0.464588	-0.656667	0.0789973	0.00840362	-0.294329
ATP23	-0.583308	0.337988	0.115099	-4.02907	0.127053	0.0239388	-0.0844353	0.970595	0.911397	-2.4337	0.304436	0.045531	-0.843483	0.093698	0.00902589	0.384817	0.46813	0.0261257	4.67353	0.152094	0.0181257	5.70285	0.026016	0.00255007	1.74393	0.014742	0.00288634	3.44683	0.330327	0.0934428	-1.08218	0.223548	0.141667	-5.62445	0.157751	0.0633552	-0.739413	0.000961804	2.79049e-05	-1.38074	0.115688	0.0354501	1.16897	0.370605	0.0362503	-0.7851	0.549777	0.274406	0.580313
ATP2A1	0.614826	0.57268	0.335837	0	1	1	2.27038	0.186112	0.106449	0	1	1	-0.951466	0.280244	0.0925008	0	1	1	0	1	1	-1.63575	0.516349	0.359274	0	1	1	0	1	1	-1.04073	0.596085	0.480926	0	1	1	-0.324949	0.537535	0.402988	0	1	1	0.409884	0.71271	0.340386	-0.54525	0.582325	0.365983	0.307413
ATP2A2	0.311983	0.252753	0.0581819	0.601525	0.247415	0.0776797	-0.595166	0.320253	0.208269	-0.51035	0.650066	0.390772	0.0450129	0.852196	0.667961	-0.120517	0.865653	0.532832	-0.188747	0.760293	0.502284	-1.29115	0.190318	0.0692316	0.849389	0.00432131	0.000527823	-0.68855	0.376622	0.120712	1.21913	0.0413875	0.0184718	1.7134	0.0696406	0.0187412	0.151801	0.115593	0.0443201	0.1683	0.225277	0.0953978	0.145073	0.554119	0.133933	-0.0293667	0.886424	0.6553	0.580686
ATP2A3	0.53761	0.57268	0.336032	0	1	1	3.75002	0.0356547	0.0129945	7.694	0.0127221	9.49407e-05	0	1	1	-0.716167	0.720765	0.365352	0	1	1	0	1	1	0	1	1	0	1	1	-2.6748	0.134507	0.077445	-7.694	0.00310327	9.41035e-05	0.215044	0.464095	0.335784	-0.4297	0.526228	0.364613	0.358407	0.71271	0.340431	0	1	1	0.268805
ATP2B1	0.300246	0.41352	0.160408	1.49275	0.345358	0.135229	1.69365	0.0806788	0.0356518	2.2109	0.546992	0.174153	0.10651	0.593276	0.393281	-0.674883	0.720765	0.165828	-0.671213	0.313333	0.0708651	-1.88905	0.332495	0.160323	-0.70064	0.00619174	0.000878876	-0.617775	0.566886	0.314994	-1.09316	0.244331	0.157219	0.7746	0.746463	0.565645	0.184004	0.190098	0.0882557	0.19217	0.611683	0.437895	-0.023574	1	0.863591	0.365483	0.582325	0.358853	-0.200197
ATP2B2	-1.40631	0.00997502	0.000189236	-0.9266	0.552562	0.362579	-0.742271	0.365562	0.245387	3.2732	0.535399	0.166751	-0.176881	0.290603	0.10611	0.0301667	1	0.971738	4.47185	0.104391	0.00884596	-2.07075	0.516349	0.317829	1.38071	0.000517633	1.8684e-05	-0.16285	1	0.907484	-2.07035	0.0161839	0.00605231	-5.1264	0.00597035	0.000322795	-0.668652	0.00288046	0.000184032	-0.35254	0.526228	0.364646	0.553076	0.626643	0.179322	-1.30798	0.023166	0.000764769	-0.0128006
ATP2B3	0	1	1	0	1	1	0.423322	0.680374	0.574061	0	1	1	-0.42444	0.534819	0.336431	0	1	1	0	1	1	0	1	1	0	1	1	0	1	1	-0.423322	0.670874	0.57364	0	1	1	-0.254664	0.464095	0.335509	0	1	1	0	1	1	0	1	1	0
ATP2B4	-0.433371	0.386434	0.143253	2.59755	0.250116	0.0793277	-1.82266	0.0698048	0.0298791	2.54665	0.623103	0.278375	0.646258	0.0777606	0.00591554	-0.00281667	1	0.997609	0.436599	0.606009	0.322599	-4.35555	0.264226	0.112797	0.425445	0.169287	0.0772825	-1.87043	0.408074	0.142447	0.955916	0.313327	0.215454	2.64845	0.0546374	0.0130061	0.214406	0.110347	0.0415138	1.03733	0.201505	0.081587	-0.143381	0.71271	0.309935	0.27985	0.360517	0.126822	-0.00396289
ATP2C1	-0.509156	0.214633	0.0440315	0.618525	0.243702	0.0756975	0.402957	0.570476	0.445321	-1.18015	0.404525	0.0888402	0.0570946	0.889999	0.715008	0.183333	0.7347	0.380665	0.450097	0.606009	0.288388	-1.21175	0.192499	0.0704042	0.183838	0.468935	0.312087	-0.3803	0.443473	0.167332	-1.42127	0.0343694	0.0147787	2.4172	0.0268534	0.0044374	-0.169405	0.169376	0.0741632	0.35741	0.0955194	0.0263093	-0.189405	0.515988	0.110569	0.00843333	1	0.895528	-0.162659
ATP2C2	0.913263	0.0463307	0.00300239	0.825375	0.65093	0.447948	-0.732481	0.720553	0.620155	-1.66	0.739322	0.476573	-0.349708	0.4766	0.232014	0.290767	0.997592	0.688032	-2.31217	0.0467071	0.00204512	-2.27535	0.516349	0.316623	-0.464039	0.0813462	0.028823	-0.89065	0.626403	0.414517	2.55901	0.168281	0.101273	3.31075	0.0987396	0.0320986	0.15548	0.464095	0.333264	0.50461	0.10877	0.032212	-0.161882	0.564387	0.139679	-0.2082	0.128389	0.0204138	0.224612
ATP5MD	-1.35302	0.0590742	0.00454348	-2.01463	0.0315209	0.00164449	0.727509	0.27659	0.17213	0.7124	0.623103	0.264928	-0.148557	0.355876	0.150025	-0.256017	0.718747	0.106455	4.36927	0.00758334	7.56486e-05	3.80425	0.0291603	0.00324645	1.68631	0.00131066	8.26146e-05	1.5094	0.0613386	0.0031809	-3.43355	0.000494784	8.42852e-05	-4.74165	0.0237532	0.00362004	-0.630343	0.0186525	0.00340324	-0.95946	0.00812767	0.000354489	0.554407	0.404052	0.0462307	-0.075	0.606342	0.389283	0.166644
ATP5MPL	1.3122	0.39936	0.150965	-2.53172	0.0980987	0.0148582	7.15076	0.0001343	8.99152e-06	1.6978	0.474035	0.127505	-1.35097	0.213449	0.0511481	-0.0617833	1	0.813412	-0.434549	1	0.863876	5.36285	0.036152	0.0049	-0.991797	0.399386	0.248921	1.99152	0.109247	0.0104096	-4.52636	2.01279e-05	1.43311e-06	-6.76125	0.0357721	0.00681555	-0.285703	0.0918763	0.0322812	-1.04976	0.0561319	0.0109371	0.729951	0.71271	0.306273	0.0998	0.89679	0.665149	0.160202
ATP5PB	0.0117423	1	0.927427	0.127775	1	0.784638	1.22936	0.00241491	0.000416706	0.46285	0.650826	0.391526	-0.145556	0.471025	0.227907	-0.229433	0.720765	0.240447	0.233524	0.703377	0.438406	1.5183	0.17691	0.0622795	-0.48753	0.0427578	0.0123287	0.515	0.587187	0.375369	-1.20587	0.000793198	0.000150642	-0.2073	0.998981	0.795107	-0.0826367	0.230923	0.123113	-0.08655	0.795981	0.596864	0.0856696	0.611374	0.168347	0.591283	0.340568	0.114389	-0.237894
ATP6AP1	0.791622	0.243045	0.0542767	-1.96457	0.310631	0.113305	6.38667	6.0595e-06	1.44082e-07	1.718	0.628726	0.369997	0.107426	1	0.871393	-0.0987	1	0.879171	-0.890507	0.51115	0.199875	3.83105	0.263682	0.112344	-0.316482	0.394162	0.244745	1.531	0.431861	0.15907	-4.80342	3.44825e-05	2.75976e-06	-5.64715	0.0206308	0.00283728	0.381104	0.494658	0.362744	-0.84505	0.100665	0.0285161	0.230912	0.71271	0.320606	-0.0327	1	0.875469	0.23757
ATP6AP2	0.495941	0.57268	0.274838	-0.104375	1	0.859704	3.13501	0.0037331	0.00073883	0.2649	1	0.821918	0.110516	0.899387	0.726426	-0.4653	0.821282	0.48155	-0.681483	0.723546	0.460192	-0.2584	0.993198	0.833539	-1.2698	0.0731318	0.0250325	0.254125	0.874997	0.665157	-2.14313	0.00796221	0.00260475	-0.47365	0.198452	0.0879976	0.264686	0.128868	0.0513065	-0.32093	0.526228	0.329601	0.103467	0.846019	0.498382	-0.155717	0.582325	0.346292	-0.386929
ATP6V0A1	-0.386449	0.59731	0.361834	-0.84245	0.552562	0.362625	-0.470529	0.778546	0.685526	-1.6849	0.623103	0.364622	0.712674	0.556072	0.357941	0.561633	0.720765	0.365397	-0.186179	1	0.856537	-2.3684	0.43275	0.238025	-0.511971	0.400676	0.249983	-0.51615	0.946382	0.744378	-0.302369	0.858891	0.780682	0	1	1	0.273025	0.658698	0.518566	0	1	1	-0.319692	0.645078	0.193309	-1.3511	0.0419601	0.00237407	-0.44921
ATP6V0A2	0.916385	0.163181	0.0273003	1.48917	0.0582068	0.00552726	2.05463	0.00718548	0.00170445	0.8532	0.507258	0.149412	-0.320631	0.397231	0.176412	-0.0824833	0.870937	0.539974	-2.02533	0.163452	0.0204523	-1.78005	0.0926141	0.0234006	-0.681606	0.125422	0.0518231	-0.946625	0.306492	0.081296	-0.221862	0.710896	0.618758	2.12515	0.0464395	0.0101953	0.174175	0.182407	0.0816102	0.54618	0.0216294	0.0021132	-0.0641878	0.935296	0.620777	0.399433	0.121211	0.0182943	0.11739
ATP6V0A4	0.386648	0.0672883	0.00571838	-1.28188	0.552562	0.361564	6.30941	1.73076e-09	6.19446e-12	4.4157	0.542544	0.170753	0.238245	0.908543	0.739246	-0.929133	0.720765	0.33862	-0.142676	0.778934	0.522039	0.91735	0.885905	0.72049	-0.542971	0.00501508	0.000649225	0.755425	0.785324	0.572895	-5.53611	1.76475e-09	2.15016e-11	-6.97945	0.00685671	0.000406223	0.297606	0.637266	0.496677	-1.07023	0.035572	0.00506817	0.210206	0.3422	0.0301243	-0.5488	0.154148	0.0280429	-0.0781617
ATP6V0B	1.30495	0.301068	0.079247	-1.12033	0.292432	0.102614	7.25359	2.3584e-05	8.78204e-07	1.5902	0.494255	0.141103	-1.62679	0.100703	0.0104012	0.1278	0.969324	0.650743	-3.73395	0.225217	0.0378334	3.00015	0.125042	0.0366707	-3.24362	0.0149839	0.00294725	1.29173	0.366713	0.115135	-4.64368	1.00014e-05	5.92041e-07	-3.83085	0.0477804	0.010588	-0.454095	0.0219455	0.00432827	-0.37145	0.156701	0.0563584	-0.374681	0.623166	0.176109	0.253167	0.539588	0.265767	-0.969334
ATP6V0C	1.50441	0.163917	0.0275732	-1.53885	0.107497	0.0177061	3.64405	0.00126434	0.000180139	2.1185	0.167469	0.0133573	-0.22633	0.694611	0.494035	-0.0327	1	0.882707	-1.82858	0.365214	0.111035	1.7123	0.11579	0.0325314	0.102192	0.950545	0.834369	0.740825	0.178103	0.0286577	-0.635228	0.292251	0.198157	-5.1962	0.023113	0.00347348	0.465966	0.00506062	0.000453961	-0.63516	0.100225	0.0283762	0.393415	0.259722	0.0140027	-0.455133	0.303349	0.0936127	0.803302
ATP6V0D1	-0.187305	0.87459	0.673951	-2.04548	0.0502069	0.00428204	0.260784	0.785213	0.69349	-0.16765	0.833395	0.568818	-0.114914	0.879667	0.70208	0.410167	0.525294	0.0365809	-0.746006	0.671717	0.403336	1.5819	0.0621225	0.0123385	-1.32374	0.0718346	0.0244025	0.760425	0.113889	0.0112112	-0.635395	0.330445	0.229138	-3.9233	0.0259107	0.00419497	-0.143871	0.208593	0.107217	-0.57209	0.0549015	0.0105355	-0.373539	0.221056	0.00989802	-0.83635	0.0942818	0.0115983	-0.755522
ATP6V0D2	-1.96143	0.167801	0.0285461	-2.97935	0.372342	0.15226	7.87869	2.0377e-05	7.14109e-07	3.4849	0.623103	0.333776	-0.317768	0.772822	0.576615	-0.93115	0.769988	0.423323	3.9745	0.1804	0.0250708	6.1974	0.303937	0.140165	2.4781	0.0117986	0.00210689	2.9011	0.444251	0.1681	-11.8015	6.93914e-07	2.21406e-08	-9.4436	0.00492458	0.000225793	-0.975231	0.100772	0.0365657	-1.75043	0.00920316	0.000438713	0.0172167	1	0.970862	0.0795667	0.866182	0.635455	0.258334
ATP6V0E2	0.328845	0.899139	0.704516	-1.06933	0.552562	0.362524	0.407037	0.862619	0.783727	4.11075	0.52796	0.161759	0.47017	0.534819	0.336265	0.141533	1	0.877063	1.41051	0.606009	0.336952	-1.6525	0.628691	0.466778	-1.14583	0.269528	0.150958	-0.931175	0.623744	0.411666	0.250653	0.92459	0.857915	-6.2494	0.0384081	0.007581	0.41364	0.190098	0.0897143	-0.34281	0.526228	0.364652	0.6894	0.499062	0.0928807	-1.26372	0.0442211	0.00260765	-0.408492
ATP6V1A	-0.0238623	1	0.942196	-0.359725	0.65498	0.452032	3.70864	0.00130199	0.000186891	-0.1422	1	0.871883	-0.70812	0.10897	0.0126131	-0.29815	0.738877	0.386318	0.442678	0.728424	0.466109	3.4418	0.121231	0.0348374	-0.0161788	1	0.952804	1.40155	0.277929	0.0680431	-3.75637	0.000638521	0.000115626	-0.57725	0.179592	0.0760242	-0.434417	0.0183468	0.00332264	-0.32278	0.106351	0.0310867	0.131651	0.764225	0.395439	0.90745	0.0658325	0.00588191	-0.0200205
ATP6V1B1	-0.575812	0.57268	0.293521	0.8884	0.825905	0.608611	2.73285	0.00304286	0.000564223	3.639	0.623103	0.273953	0.562054	0.342417	0.141483	-1.11998	0.720765	0.299933	0.271153	0.992219	0.804912	-1.0915	0.86652	0.701359	0.483135	0.468935	0.332024	-0.124475	1	0.929249	-3.88447	2.55749e-05	1.9261e-06	-1.8622	0.527696	0.37789	0.106908	0.5777	0.439962	-0.31663	0.604301	0.431597	-0.29349	0.71271	0.303139	0.228433	0.950726	0.718041	-0.0463388
ATP6V1B2	-0.139535	0.742313	0.517336	0.639975	0.281252	0.0962606	-0.316002	0.46995	0.341063	-0.4296	0.765514	0.501851	-0.0370452	0.964709	0.814038	-0.0360167	1	0.855354	-0.288599	0.72905	0.466917	-0.27425	0.7438	0.579374	-0.155356	0.531941	0.39343	-0.034325	1	0.895236	0.0369327	0.95984	0.902463	1.70955	0.124696	0.0451893	-0.078041	0.499036	0.367057	0.23438	0.21792	0.0910045	-0.189223	0.527017	0.117226	0.335233	0.236903	0.0605786	-0.147445
ATP6V1C1	-0.0716173	0.934261	0.748332	1.6268	0.121888	0.022213	-1.74186	0.000599037	6.64178e-05	-0.10765	0.966002	0.70795	0.743283	0.0446456	0.00169308	-0.323683	0.483092	0.0293575	-0.276411	0.752406	0.492971	-2.09375	0.040623	0.00606932	-0.698658	0.0372851	0.0103349	-1.02317	0.169165	0.0258926	1.59863	0.000377232	5.95801e-05	3.36125	0.0719295	0.0198128	0.417323	0.0068143	0.00075638	0.45651	0.134858	0.0442816	-0.139882	0.697783	0.231248	0.386617	0.426835	0.17275	-0.385138
ATP6V1C2	0.13691	0.970733	0.803782	-0.627075	0.683454	0.477564	0.121016	0.975248	0.917321	-1.1376	0.69898	0.437156	-0.562541	0.376007	0.162635	0.951683	0.720765	0.199419	0.582241	0.860929	0.618693	4.15555	0.154813	0.0506926	0.432732	0.570367	0.430121	1.2583	0.429602	0.157584	0.152803	0.946185	0.885085	-0.11655	1	0.921839	-0.282761	0.0909698	0.0318866	0.32018	0.548994	0.384195	0.285353	0.692902	0.2281	0.967133	0.284872	0.0829322	0.284821
ATP6V1D	-2.31838	0.148461	0.0228141	-5.13185	0.113251	0.0192262	2.83347	7.43823e-06	1.94282e-07	0.58155	0.70371	0.442145	-0.655653	0.0174213	0.000255365	-0.209467	0.725368	0.370141	2.60247	0.0834996	0.00585953	6.04375	0.0318385	0.00391906	0.576067	0.00973119	0.00162804	2.44943	0.0836475	0.00610858	-7.47022	1.56063e-05	1.04224e-06	-10.8453	0.0629581	0.0159744	-1.32074	0.0278338	0.00608096	-2.17842	0.0685572	0.0153539	-0.678094	0.700685	0.234451	-1.40665	0.347783	0.11915	-0.871154
ATP6V1E1	-0.185195	0.621702	0.38641	-3.83752	0.0792152	0.00997126	1.56833	0.0170605	0.00527848	-0.58715	0.438903	0.107193	-0.327804	0.258476	0.0730236	0.346433	0.384647	0.0146275	0.136651	0.974827	0.774175	3.24925	0.0263409	0.00263369	0.570389	0.0742273	0.0254754	2.1306	0.191934	0.0329001	-1.93872	0.00301686	0.000772824	-7.0879	0.0544544	0.0129252	-0.270761	0.0319516	0.00738692	-1.32715	0.0666449	0.0146363	-0.0779134	0.858577	0.515329	-1.47527	0.186518	0.0389806	0.192597
ATP6V1E2	-0.55193	0.57268	0.33599	0	1	1	-0.762147	0.495009	0.364396	0	1	1	0.367953	0.534819	0.336727	0	1	1	1.10386	0.606009	0.337207	0	1	1	0.55193	0.468935	0.336425	0	1	1	-0.341712	0.670874	0.574912	0	1	1	0	1	1	0	1	1	0	1	1	0	1	1	0
ATP6V1F	1.5958	0.309245	0.0946788	-2.35215	0.181086	0.0450784	5.25671	0.000517663	5.45966e-05	0.43545	0.789266	0.525836	-0.852241	0.364695	0.155336	0.314183	0.720765	0.253983	-2.26056	0.510052	0.199126	2.9922	0.075232	0.0168603	-2.01308	0.117032	0.0471798	1.4774	0.137169	0.0168038	-2.0651	0.000170096	2.16701e-05	-5.13975	0.103705	0.0344945	0.126977	0.318768	0.184216	-0.75235	0.181514	0.0700652	0.310348	0.48449	0.0748744	-0.5707	0.529416	0.258338	-0.208639
ATP6V1G1	-0.467084	0.443265	0.178366	-1.43295	0.02863	0.00135574	1.16712	0.0928665	0.0425292	-0.65255	0.332846	0.0571665	-0.847802	0.0471974	0.00193721	0.0737333	1	0.795237	0.520073	0.627217	0.357961	2.8593	0.0525207	0.00932427	-1.07777	0.014742	0.00288733	1.31983	0.217396	0.0422569	-2.10128	0.00728383	0.00231738	-2.21335	0.0212987	0.00300288	-0.695515	0.00982895	0.00130683	-0.52894	0.153437	0.0548106	-0.138031	0.861573	0.521023	-0.0022	1	0.987675	-0.772428
ATP6V1G2	-0.768843	0.144691	0.0218973	0.457975	0.259806	0.0839839	-2.35753	0.16785	0.0929234	-0.00125	1	0.998656	-0.380802	0.280244	0.092124	0.100283	0.720765	0.318295	1.56048	0.162999	0.020346	0.8651	0.102527	0.0269823	0.402896	0.238702	0.129203	0.128475	0.521861	0.227827	0.819841	0.644885	0.529629	0.9172	0.511655	0.312429	-0.536018	0.00817638	0.000998374	0.24336	0.161347	0.0589387	0.00759948	1	0.916974	0.593683	0.128032	0.0202925	-0.182974
ATP6V1H	0.622859	0.745909	0.521023	-1.53573	0.552562	0.3286	3.02573	0.0738915	0.0320279	-3.5827	0.606239	0.218407	0.4415	0.817958	0.627523	0.267183	0.949426	0.626613	0.262754	1	0.914231	0.68835	0.8468	0.680496	-2.13212	0.142892	0.0618198	1.46667	0.566886	0.355496	-1.78001	0.114897	0.0620564	0.51125	1	0.86248	0.514043	0.398953	0.244621	-0.45398	0.538606	0.37529	0.502824	0.764077	0.395304	-0.794367	0.582325	0.364168	-0.754629
ATP7A	-0.157418	0.834822	0.6246	0.98945	0.730685	0.519303	0.77169	0.194452	0.112359	-2.7979	0.623103	0.364538	-0.25616	0.479314	0.234146	0.4178	1	0.699662	-0.484019	0.702836	0.43748	-3.92125	0.430185	0.235698	0.177029	0.632048	0.489967	-1.8793	0.541072	0.245608	-1.08653	0.0553366	0.0260796	4.7768	0.0666415	0.0174521	-0.216663	0.185484	0.0835609	0.64646	0.326914	0.159997	-0.266285	0.6277	0.180111	-0.64745	0.379761	0.13988	0.00980558
ATP7B	1.3003	0.366733	0.132177	-0.0153	1	0.99143	3.71111	0.00365604	0.000720238	2.94735	0.623103	0.307157	-0.890968	0.283985	0.100883	-0.712117	0.720765	0.353036	-1.95022	0.596231	0.260023	-2.8826	0.424463	0.230964	-0.458222	0.661104	0.517878	-1.2531	0.566886	0.276924	-1.11052	0.0972512	0.0508769	-2.97795	0.506491	0.299721	-0.0144628	1	0.909288	-0.43339	0.526228	0.340907	0.21679	0.877148	0.540837	-0.971067	0.495082	0.228842	0.421036
ATP8A1	0.149721	0.603535	0.367903	2.66875	0.26332	0.0859218	0.00936088	1	0.985696	5.60835	0.346184	0.062501	0.814873	0.161282	0.0298965	-0.930167	0.720765	0.21597	-0.0949733	0.983319	0.790954	-5.933	0.154473	0.0505577	0.166908	0.416515	0.262574	-3.17548	0.215217	0.0413313	0.290082	0.673862	0.579546	-0.27085	1	0.814776	0.548812	0.0641227	0.0196538	0.5094	0.228711	0.0974617	0.0681564	0.893903	0.566687	-0.1985	0.824658	0.596263	0.158315
ATP8A2	0	1	1	0	1	1	0	1	1	2.38825	0.623103	0.364556	0	1	1	0	1	1	0	1	1	0	1	1	0	1	1	0	1	1	0	1	1	-2.38825	0.511655	0.36473	0	1	1	0	1	1	0	1	1	0	1	1	0
ATP8B1	0.284029	0.365083	0.130792	2.81513	0.218438	0.0628102	-1.26606	0.169486	0.0941906	0.07165	1	0.979078	0.42839	0.313329	0.122906	-0.709117	0.720765	0.346471	-0.996028	0.136228	0.0147203	-6.7331	0.132476	0.0398376	0.108157	0.672111	0.528189	-3.33047	0.212803	0.0402368	1.83411	0.0499049	0.0230751	5.5586	0.170869	0.0707995	0.370646	0.123306	0.048357	0.70058	0.0934143	0.0253675	-0.142657	0.680158	0.218397	-0.367617	0.228047	0.0565353	0.196093
ATP8B2	0.772211	0.6475	0.414475	-1.98887	0.416957	0.181426	3.72229	0.0104117	0.00282968	-0.20775	1	0.882007	-1.27189	0.279846	0.0841967	1.24863	0.720765	0.227857	-1.85248	0.606009	0.326988	0.208	1	0.878448	0.578094	0.73653	0.593061	0.455225	0.730827	0.517486	-2.17787	0.00174409	0.000393927	-3.77	0.293412	0.148292	-0.454252	0.049606	0.0137312	-0.04637	1	0.937431	-0.102686	0.83914	0.489669	-1.25658	0.39168	0.147104	0.675152
ATP8B3	-2.16396	0.308501	0.0890991	0	1	1	-2.58476	0.238387	0.143374	0	1	1	0.796429	0.621039	0.421002	-0.617067	0.720765	0.365377	4.32792	0.344978	0.0899698	0	1	1	2.16396	0.186276	0.0895414	0	1	1	-1.74316	0.279669	0.187838	0	1	1	-0.387726	0.464095	0.335122	-0.37024	0.526228	0.364637	0	1	1	0	1	1	0
ATP8B4	-0.811438	0.592218	0.355727	0	1	1	-1.9423	0.167048	0.0923906	0	1	1	0.311681	0.851578	0.667039	0	1	1	2.65621	0.344978	0.0936643	-1.94135	0.516349	0.359204	0.817977	0.484157	0.350803	-2.44705	0.164394	0.0245385	0.319429	0.828807	0.745876	0	1	1	-0.137566	0.857072	0.728825	0	1	1	0.344446	0.71271	0.340446	-0.647117	0.582325	0.365963	0.00326962
ATP9A	-0.813978	0.326918	0.108566	-3.22675	0.0277725	0.00127197	-0.974718	0.158141	0.0864287	-0.7372	0.561326	0.184572	0.851805	0.189726	0.0409878	0.860633	0.56922	0.0494512	0.632934	0.746681	0.486093	0.46325	0.557585	0.398043	1.36334	0.0581285	0.018444	0.863075	0.200895	0.0359462	-0.653238	0.164713	0.0985223	-5.7163	0.00385625	0.000148001	0.185492	0.312057	0.179292	-0.77432	0.0629549	0.0133727	-0.331674	0.499062	0.0921159	-1.99675	0.0214943	0.000646532	0.274681
ATP9B	-0.176619	0.843596	0.635973	-0.25025	0.830328	0.612693	1.18841	0.168872	0.0936433	3.1373	0.332426	0.0565563	-0.270825	0.534819	0.282744	-0.42025	0.720765	0.265024	-0.373888	0.856295	0.612813	-0.9362	0.531182	0.374005	-0.5718	0.279289	0.157577	-0.03605	1	0.954992	-1.54165	0.0419498	0.0187867	-3.6378	0.0241115	0.00370523	-0.233143	0.037833	0.00931997	-0.35225	0.0349041	0.00491187	-0.242375	0.49064	0.0768656	-0.4789	0.0796291	0.00853775	-0.37421
ATPAF1	0.212279	0.614549	0.379172	-0.103225	1	0.85071	0.956822	0.103793	0.0490194	-0.93185	0.679292	0.418169	0.589257	0.611915	0.412148	-0.1063	1	0.762554	-0.601834	0.432331	0.146667	-1.0515	0.516349	0.357436	-0.252487	0.317437	0.185744	-0.0321	1	0.955162	-0.532264	0.347149	0.243047	0.7254	0.361493	0.193359	0.438466	0.464095	0.317949	-0.10507	0.472772	0.262163	-0.059092	0.944926	0.633766	-0.419317	0.227011	0.0560408	-0.0201037
ATPAF2	0.124347	0.904067	0.711294	0.11455	0.613726	0.415382	-1.88991	0.394215	0.268794	0.4969	0.326322	0.0537988	-0.667205	0.236648	0.0620093	0.216617	0.626437	0.0712207	-1.18073	0.228433	0.0391565	1.3798	0.0273334	0.00283124	-0.817449	0.0293319	0.00748932	0.373875	0.182354	0.0299526	2.1386	0.317045	0.218276	-0.2678	0.539184	0.387554	-0.350584	0.223929	0.118069	0.17579	0.195809	0.0782371	-0.310678	0.628026	0.180405	0.5363	0.0976969	0.0125209	-0.346551
ATPSCKMT	-0.394716	0.479069	0.203053	0.2338	0.860865	0.641023	0.195079	0.853283	0.771672	-0.1869	1	0.754522	-0.269306	0.316171	0.124788	0.100983	0.992615	0.682068	0.265435	0.969144	0.764697	-0.30615	0.723525	0.559518	-0.407357	0.071261	0.0240834	0.454925	0.40975	0.14339	-0.98451	0.275887	0.184478	0.6545	0.701278	0.526866	-0.31947	0.129338	0.0515991	0.15411	0.680769	0.496062	-0.174665	0.924454	0.607042	0.0538167	1	0.864151	-0.401036
ATR	0.555105	0.107177	0.0126729	0.40645	0.450137	0.205329	1.72824	5.97012e-05	2.98688e-06	0.0218	1	0.839809	-0.677798	0.0553897	0.00272899	-0.35095	0.325846	0.0100493	-0.422012	0.606009	0.337108	1.03485	0.161692	0.054312	-0.193329	0.218999	0.115837	-0.120025	1	0.813284	-0.618035	0.0298805	0.0124351	0.7911	0.388408	0.212571	-0.184637	0.143331	0.0591574	-0.04799	0.867956	0.661146	0.229399	0.60616	0.164956	0.615917	0.235186	0.0598352	0.180888
ATRAID	0.262372	0.308501	0.0914483	0.714925	0.432747	0.192878	-0.586396	0.350669	0.233041	0.5126	0.623103	0.270388	0.21163	0.534819	0.328704	0.365117	0.618612	0.0655553	-0.355966	0.406453	0.132286	-0.5297	0.512888	0.304483	-1.39523	0.0013896	9.1744e-05	-0.4291	0.566886	0.301356	1.11114	0.0720881	0.0355555	0.91725	0.511655	0.338174	0.231927	0.20844	0.10702	0.50504	0.165075	0.0609794	0.0562593	0.790745	0.427949	0.30005	0.582325	0.359647	-0.566428
ATRIP	-0.327251	0.329821	0.110434	-0.4005	0.552562	0.284188	-1.01861	0.270066	0.166848	-2.5072	0.739432	0.4767	-0.365439	0.534819	0.290238	0.181483	0.860073	0.526641	0.0465037	1	0.917921	0.43585	0.729322	0.565319	0.285043	0.0850743	0.0306363	1.2306	0.694308	0.480919	0.364109	0.704433	0.611739	1.7062	0.802441	0.61448	-0.350164	0.236527	0.127017	-0.05131	0.925047	0.715059	-0.202666	0.71271	0.268374	-0.121717	0.781615	0.555856	-0.0211039
ATRN	0.506343	0.643085	0.409429	0.902425	0.292624	0.10277	1.6436	0.0712769	0.0305907	1.22215	0.623103	0.349272	0.766586	0.58979	0.38975	-0.274667	0.720765	0.351482	-0.595244	0.857229	0.614337	-3.4811	0.0976775	0.0252004	-0.0038071	1	0.994673	-1.1981	0.336257	0.0975073	-0.630916	0.186138	0.114628	0.5827	0.697764	0.523589	0.662488	0.33339	0.195285	0.19617	0.0323885	0.0043063	0.139147	0.71271	0.323407	-0.55875	0.0471608	0.00290535	0.251268
ATRNL1	0.189874	0.82263	0.609769	2.99665	0.0964704	0.0143713	-2.57113	0.0394767	0.0148143	0	1	1	0.23228	0.770318	0.574252	0	1	1	-0.736363	0.606009	0.337294	-5.8961	0.0144275	0.000742689	-0.295755	0.580299	0.44066	-3.354	0.017526	5.67758e-05	2.95088	0.0115393	0.00408162	5.9933	0.0597963	0.0147981	0.215317	0.464095	0.307243	1.19866	0.0669863	0.0147725	-0.118872	0.479829	0.0729683	0.0324	1	0.930532	-0.0529404
ATRX	0.338703	0.408831	0.157842	1.15072	0.566863	0.375376	1.13563	0.159371	0.0873557	1.09665	0.812917	0.549084	0.0863984	0.589357	0.389329	-0.80125	0.720765	0.228597	-1.04985	0.345672	0.0971189	-0.82965	0.779569	0.614299	-0.457066	0.0391306	0.0110431	0.210525	1	0.831976	-0.458228	0.590084	0.474916	1.2048	0.714257	0.538575	0.18732	0.141532	0.0582327	-0.02046	1	0.954333	-0.124148	0.880521	0.545156	0.4906	0.654085	0.434678	-0.0591816
ATXN1	0.350658	0.415615	0.161632	2.1942	0.552562	0.284	-6.85003	0.000156708	1.11188e-05	-3.37215	0.623103	0.364523	0.799683	0.553473	0.355424	1.12405	0.720765	0.36531	-1.0053	0.0614725	0.00344531	-4.501	0.448698	0.250043	0.52581	0.0249113	0.0059869	-1.92692	0.566886	0.314962	7.55135	5.91575e-05	5.55447e-06	7.76055	0.0485409	0.0108656	0.620073	0.407041	0.250945	1.55211	0.0558944	0.0108452	-0.101328	0.849815	0.503348	-0.0375333	1	0.927205	0.438234
ATXN10	0.0573419	0.956183	0.781067	-0.3206	0.693571	0.486324	2.32366	0.00477618	0.00100451	1.43475	0.568336	0.189517	0.605443	0.172413	0.0340586	-0.1379	1	0.720419	-0.983089	0.240189	0.043842	-0.3922	0.792235	0.626935	0.261475	0.357111	0.215621	0.03755	1	0.926532	-2.20898	0.00382813	0.00102991	-2.07595	0.103197	0.0342628	0.386203	0.0593505	0.017649	-0.21098	0.526228	0.301645	-0.289468	0.226107	0.0103713	-0.344467	0.259683	0.0711894	0.159408
ATXN1L	-0.740231	0.0973934	0.0108058	-2.57755	0.0438728	0.00327346	-0.688855	0.570397	0.445129	0.30455	0.893139	0.630339	0.0250386	1	0.907001	1.1013	0.720765	0.172834	0.970729	0.368747	0.112756	0.21655	0.93413	0.769953	1.80311	0.00280334	0.000277943	0.043675	1	0.903787	-0.791608	0.492493	0.372221	-5.45965	0.0139381	0.00145091	-0.281069	0.112902	0.0428324	-0.37024	0.526228	0.364637	-0.169911	0.693102	0.228335	-1.64618	0.0612291	0.00503093	0.53144
ATXN2	0.391113	0.233643	0.0509155	0.6948	0.45109	0.205999	-0.5318	0.131396	0.0659484	0.2899	0.355047	0.0661701	-0.0818149	0.544033	0.34638	0.0676333	0.767644	0.419502	-0.541286	0.419684	0.140099	-1.1383	0.0329421	0.00416919	0.819414	0.0081363	0.0012658	-0.539	0.497017	0.207455	1.31403	0.00186746	0.000427331	1.0997	0.494187	0.291048	0.107356	0.192443	0.0938476	0.3185	0.348476	0.175217	0.0803136	0.839845	0.490592	0.0837667	1	0.78461	0.605264
ATXN2L	0.414384	0.148387	0.0227913	0.23695	0.96776	0.745128	-0.338305	0.590981	0.465686	-1.96775	0.58771	0.204168	-0.0702838	0.534819	0.327447	0.8485	0.720765	0.127686	0.149245	0.924109	0.704763	-1.75885	0.424463	0.230955	1.91052	0.000478096	1.59199e-05	-0.536775	0.659057	0.446314	1.16707	0.0525369	0.0245002	2.44165	0.149686	0.0590273	0.123583	0.0882212	0.0305872	0.60388	0.109783	0.0327447	0.326004	0.423365	0.0529299	-0.428317	0.439753	0.184949	1.16245
ATXN3	-0.256383	0.831566	0.621394	-0.8028	0.617081	0.418358	-1.43484	0.117713	0.0576733	-0.6833	0.241735	0.0282748	0.699014	0.283032	0.0994771	0.11075	0.73914	0.386745	0.243783	0.998765	0.814405	-0.9704	0.141347	0.0440874	0.611174	0.41202	0.258752	0.0713	1	0.932945	0.922076	0.129882	0.0742676	-0.9223	0.814995	0.62552	0.316855	0.0595602	0.0177474	-0.25467	0.703936	0.515837	-0.0896611	0.819259	0.465254	-0.858667	0.511518	0.242382	0.177396
ATXN7	-0.343996	0.0714189	0.00631959	-0.385375	1	0.835441	-2.91366	4.08712e-05	1.82694e-06	-2.9869	0.623103	0.364532	0.205933	0.384948	0.168231	0.4808	0.988656	0.674111	-0.00590301	1	0.977747	-3.3418	0.516349	0.315591	2.53465	0.000175549	2.65798e-06	-1.51972	0.596973	0.384996	2.22567	0.000155914	1.94134e-05	2.21615	0.511655	0.364738	-0.0140384	0.964595	0.855222	0.13433	1	0.804478	-0.231298	0.242363	0.0119225	-1.37085	0.400988	0.153897	1.09532
ATXN7L1	0.368732	0.137696	0.0200484	1.9183	0.52122	0.258586	-1.83391	0.0168372	0.00519016	2.47375	0.688853	0.426476	0.841972	0.187513	0.04001	0.962233	0.720765	0.36532	-0.575737	0.487467	0.183194	-4.26695	0.403624	0.214537	-0.0311902	0.937252	0.818989	-2.42315	0.455518	0.175519	2.57138	0.00186869	0.00042782	1.36285	0.159798	0.0644379	0.652676	0.0537903	0.0153646	1.34466	0.0176945	0.00146466	0.053909	0.946339	0.635472	-0.14345	0.608704	0.391439	0.168771
ATXN7L2	0.579109	0.279432	0.0699346	0.270925	0.718176	0.508389	-3.37464	0.06451	0.0270822	-0.7097	0.654893	0.395569	0.184461	0.733892	0.535777	0.90235	0.720765	0.265161	-1.48291	0.0385675	0.00146846	-2.48125	0.129756	0.0387332	-0.121729	0.524856	0.386888	-1.01648	0.261736	0.0613238	4.53285	0.016403	0.00614706	1.25155	0.197389	0.0872709	0.34232	0.232831	0.124412	0.64978	0.370291	0.189911	-0.108232	0.850441	0.504762	-0.646467	0.120306	0.0179989	0.22869
ATXN7L3	-3.42093	0.0372971	0.00212163	-0.8248	0.220853	0.0639419	-0.299423	0.80266	0.71287	1.28205	0.272886	0.0362007	0.255628	0.490541	0.242199	0.131967	0.720765	0.287864	7.44022	0.0851473	0.00606338	2.82815	0.131906	0.0395556	4.52127	0.000306159	7.50413e-06	1.20772	0.201425	0.0362839	-6.54243	0.000186396	2.43143e-05	-2.93165	0.0557647	0.0133432	-1.21499	0.0186321	0.00339669	-0.25074	0.205067	0.0835721	0.199456	1	0.757857	0.39285	0.523363	0.253512	0.550171
ATXN7L3B	-0.155935	0.644672	0.411213	-0.2784	0.100678	0.0157497	1.77328	0.0683622	0.0291888	-1.1073	0.217733	0.022909	-0.105417	0.629992	0.430852	0.411933	0.283627	0.00630666	0.0906233	1	0.852498	3.06105	0.0260894	0.0025699	-0.391492	0.129632	0.0540659	1.54783	0.0340125	0.000833995	-2.08515	0.0292312	0.0121242	0.5505	0.20133	0.089703	-0.125624	0.171805	0.0756062	0.1358	0.0731404	0.0170932	-0.0737488	0.919909	0.600687	0.83475	0.0554264	0.00408565	-0.273713
AUH	-0.675686	0.421081	0.165101	-0.78825	0.21834	0.0626988	0.504935	0.763409	0.667431	-1.1227	0.150938	0.0107238	-0.466717	0.361494	0.153384	0.0827167	0.729772	0.375372	2.65293	0.426859	0.143641	1.3346	0.0276994	0.00299099	-0.137516	0.87704	0.749878	1.0307	0.0531232	0.00241101	-1.85631	0.178868	0.109184	-0.4538	0.614787	0.452242	-0.550305	0.00226403	0.000122652	-0.26567	0.246514	0.108559	0.433854	0.736837	0.364601	-0.0806333	0.899034	0.667361	-0.406601
AUNIP	0.0813798	0.608339	0.373193	0.943175	0.306072	0.110337	-1.56755	0.101179	0.0474846	-1.2999	0.623103	0.253805	0.451892	0.141862	0.0224927	0.372783	0.720765	0.258263	-0.52487	0.311234	0.0695579	-1.4745	0.336701	0.163146	-0.850636	0.00195257	0.000158948	-0.7488	0.456811	0.176713	1.73031	0.0640091	0.0309858	3.18625	0.0509454	0.0116889	0.303687	0.0472514	0.0128314	0.60094	0.0153152	0.00112266	-0.120703	0.535898	0.12316	0.137283	0.300197	0.0919638	-0.384628
AUP1	-0.557219	0.57268	0.335975	-2.81493	0.264334	0.086454	6.89894	7.04531e-06	1.78654e-07	5.29185	0.424592	0.0991734	-0.908933	0.510555	0.257882	-0.4876	0.873358	0.542557	-2.75559	0.264761	0.0516941	4.173	0.38374	0.198854	-0.667706	0.570576	0.430353	1.10753	0.579658	0.368223	-8.01338	1.48096e-10	1.03753e-12	-10.9217	0.0010845	3.57176e-06	-0.768248	0.194227	0.0955161	-1.41853	0.014956	0.00107853	-1.29001	0.00864437	9.87401e-06	-0.485617	0.582325	0.366001	-0.612463
AURKA	-0.212703	0.57268	0.333731	1.21463	0.250939	0.0797801	-4.18262	0.000233398	1.87685e-05	-2.36785	0.424592	0.0992858	0.75645	0.107106	0.0122178	0.541717	0.720765	0.204847	0.0137819	1	0.974251	-2.50995	0.198718	0.0736341	-0.474042	0.136797	0.0581483	-0.953	0.465381	0.183087	3.75721	0.000214936	2.91829e-05	4.7971	0.0183346	0.00228533	0.368789	0.0394841	0.0099913	0.81088	0.0372851	0.0054968	-0.137208	0.487692	0.0759466	-0.0269	0.776715	0.551188	-0.343372
AURKAIP1	1.09121	0.445765	0.179942	-3.803	0.219275	0.0632512	5.49926	0.000257067	2.122e-05	0.81285	0.338063	0.0593123	-1.7712	0.111424	0.0132449	0.2281	0.596583	0.0558913	-0.495222	0.999972	0.818112	4.4465	0.0156355	0.000871697	-1.62837	0.146995	0.0639829	2.19315	0.031904	0.00074453	-3.31683	2.73358e-05	2.08995e-06	-8.41885	0.136413	0.0518562	-0.626234	0.00906522	0.00116249	-1.38434	0.194746	0.0776448	0.5624	0.71271	0.340004	-1.05317	0.570575	0.292717	-0.26858
AURKB	0.0182978	1	0.886603	0.34045	0.552562	0.360755	-0.829291	0.0777822	0.0341052	-0.62875	0.672714	0.412378	0.0366161	0.990055	0.847337	0.341583	0.720765	0.191336	-0.0837378	1	0.830224	1.25835	0.292444	0.132259	-0.408898	0.0515702	0.0158221	0.8853	0.316365	0.0862463	0.865887	0.0554153	0.0261294	1.30965	0.136866	0.0520803	0.0292888	0.91319	0.793872	0.34113	0.0520559	0.00968814	-0.0157141	1	0.900228	0.646417	0.0768804	0.00798544	-0.1953
AURKC	0.536324	0.1513	0.0235615	2.57085	0.0765517	0.00937403	-2.07961	0.00989624	0.00264211	-0.0128	1	0.979056	0.344232	0.244444	0.0655785	0.136733	0.914433	0.589242	-1.68863	0.0508775	0.00240595	-2.6128	0.0693223	0.0147902	-1.74089	0.00108762	5.92177e-05	-1.72087	0.329931	0.0932358	3.15226	0.000587121	0.000103815	5.1545	0.0374484	0.00730889	0.421069	0.0229897	0.00464626	1.11038	0.05637	0.0110534	-0.205327	0.456929	0.0639677	0.842967	0.182506	0.0376769	-0.602282
AUTS2	1.06398	0.247535	0.0560968	2.76855	0.190494	0.0498864	-3.10738	0.0959949	0.0444375	0.3593	1	0.883524	0.109132	0.909552	0.740413	0.515333	0.720765	0.365419	-0.949301	0.606009	0.320131	-4.69665	0.164351	0.0558056	0.947949	0.172073	0.0790133	-2.52505	0.246773	0.0541765	5.23533	0.00652812	0.00197007	5.1778	0.19323	0.0845493	0.491069	0.0150808	0.0024748	1.41662	0.0308484	0.00392613	0.392883	0.0981223	0.00130159	0.28015	0.582325	0.30856	1.00596
AVEN	0.324714	0.57268	0.277311	-0.103275	0.890014	0.669002	0.384949	0.678887	0.553987	1.81325	0.156745	0.0115576	1.33529	0.283032	0.0995874	-0.0210333	1	0.912241	-1.13374	0.347924	0.0993537	-1.7541	0.0541663	0.00985878	-1.34286	0.0195264	0.00423041	-0.5028	0.650378	0.437785	0.264479	0.744102	0.653384	-2.0198	0.0930856	0.0295083	0.93106	0.145377	0.0602831	-0.05393	0.909954	0.701175	-0.161438	0.514958	0.10956	-0.65355	0.160547	0.0300944	-0.509072
AVIL	1.66204	0.282759	0.0712496	0.341425	0.780227	0.563943	4.17905	0.00687737	0.0016057	-0.5455	0.72238	0.459656	0.505399	0.68191	0.481159	-0.127567	0.875184	0.545824	-2.31387	0.479799	0.177568	3.1063	0.114306	0.0318843	-0.789283	0.468935	0.318026	0.9411	0.389088	0.128768	-0.85496	0.336446	0.234086	1.22835	0.500139	0.295163	0.968057	0.0667011	0.0208809	0.06003	0.971146	0.759345	0.336739	0.461083	0.0660796	1.26305	0.201197	0.0450901	0.43638
AVL9	-0.516325	0.0419523	0.0025717	-0.449625	0.232266	0.0698461	-2.36074	0.00325169	0.000615573	-0.7648	0.448758	0.112479	-0.155277	0.239685	0.0634904	0.448	0.720765	0.28151	0.708457	0.0975961	0.00755084	-0.7831	0.213435	0.0821103	0.979892	0.00041845	1.27992e-05	0.136025	0.908976	0.70224	1.32809	0.0497021	0.0229511	-0.13445	0.753851	0.572392	-0.299696	0.01302	0.00201665	0.08895	0.883994	0.677199	-0.108065	0.643808	0.192565	-0.560783	0.0497935	0.00333731	0.231783
AVPI1	-0.0933648	1	0.882183	-2.07523	0.379845	0.15715	-3.44621	0.133533	0.0672546	-0.8616	0.623103	0.26572	-0.107277	0.958249	0.804865	0.310083	0.835731	0.498029	1.12722	0.709486	0.444915	1.70065	0.206871	0.0783723	0.323878	0.747362	0.604969	1.92312	0.499231	0.209419	3.25948	0.119773	0.0651309	-3.28885	0.394346	0.216902	-0.101712	0.508881	0.376236	-0.64404	0.474514	0.263454	0.313496	0.71271	0.27795	-0.8166	0.582325	0.324166	0.115256
AXDND1	0.590999	0.124785	0.0165304	0.95805	0.263273	0.0858665	-4.8666	0.0124315	0.00356718	-0.07405	1	0.936656	0.686021	0.130476	0.0190269	0.843317	0.740938	0.389297	-1.24569	0.247656	0.0465714	-2.81375	0.142975	0.044911	-1.03625	0.0116407	0.00207249	-0.45715	0.756112	0.543247	6.0486	0.00295941	0.000754501	1.99015	0.112161	0.0386037	0.648012	0.0129439	0.00199993	0.88921	0.343877	0.171965	-0.0212309	1	0.873153	-0.299217	0.285659	0.0833948	-0.222626
AXIN1	-0.183519	0.78641	0.564014	0.817875	0.0306049	0.00156417	-1.5685	0.178507	0.10074	1.22225	0.0723552	0.00263921	0.800907	0.534819	0.312374	0.0586667	0.744975	0.394328	-0.939489	0.359441	0.107755	-0.14565	0.900339	0.734572	0.382573	0.167651	0.0762623	-0.8556	0.533722	0.238939	1.20146	0.304204	0.208	0.4135	0.083468	0.0251574	0.407137	0.524693	0.390645	0.36235	0.0303309	0.00380051	-0.435509	0.499062	0.0908609	0.4967	0.196567	0.0434687	0.099527
AXIN2	-0.214438	0.60144	0.365618	0.7626	0.360925	0.144748	1.19563	0.0104633	0.00284929	2.94465	0.0908822	0.004187	0.889956	0.312305	0.122284	-0.4117	0.720765	0.311825	-0.65883	0.558692	0.23293	-1.56795	0.0778367	0.0177403	0.353136	0.217949	0.115116	-1.27737	0.293332	0.074332	-1.62451	0.000940968	0.00018623	-1.41945	0.287527	0.144545	0.448198	0.305658	0.174685	0.05802	1	0.820108	-0.362569	0.452706	0.0627496	-0.01425	1	0.954104	0.0693486
AXL	0	1	1	0	1	1	0.486578	0.680374	0.573356	0	1	1	-1.34683	0.285433	0.102489	0	1	1	-0.945821	0.606009	0.337445	0	1	1	0	1	1	0	1	1	-0.486578	0.670874	0.573058	0	1	1	-0.808099	0.202074	0.101945	0	1	1	-0.315274	0.71271	0.340486	0	1	1	0
AZI2	-0.809148	0.122314	0.0159574	-0.31545	0.518696	0.256781	-1.77276	0.015536	0.00469321	-0.88995	0.252931	0.0306052	-0.267347	0.428526	0.197145	-0.0155167	1	0.874641	1.30281	0.330432	0.0776511	0.75085	0.147403	0.0469875	0.672105	0.0700635	0.0235694	0.20955	0.611169	0.398619	0.154466	0.827294	0.744389	0.25905	0.752238	0.570823	-0.484068	0.0135071	0.00212794	-0.13549	0.439087	0.237857	-0.105163	0.860097	0.518081	0.0399833	1	0.788796	-0.0685218
AZIN1	-0.462871	0.0983513	0.0109672	-0.043425	1	0.907255	1.57674	0.0915973	0.0418074	-1.4183	0.0803276	0.00328999	0.00751122	1	0.89499	-0.185817	0.720765	0.261965	1.11295	0.0804581	0.00549275	1.5949	0.087472	0.0213877	0.012836	0.928271	0.808455	0.563325	0.566886	0.284745	-2.50248	0.0114365	0.00403518	1.33145	0.311167	0.15973	-0.180642	0.0545197	0.0156933	-0.12886	0.65094	0.470906	0.0624025	0.884069	0.550318	0.502683	0.395584	0.149594	-0.225018
AZIN2	0.507619	0.226367	0.0482936	1.86963	0.552562	0.347319	-4.45095	0.000885515	0.000112544	-3.5956	0.623103	0.364519	1.62533	0.0099536	8.41342e-05	1.19853	0.720765	0.365306	-1.80581	0.10114	0.00831792	-3.49295	0.52856	0.371586	-1.00894	0.0182546	0.00388097	-1.61607	0.618747	0.407095	5.46619	0.000116506	1.33965e-05	7.33485	0.00330899	0.000106473	1.17825	4.78178e-05	6.64864e-08	1.46697	0.00440108	0.00010624	-0.263524	0.212245	0.0088817	0.0821	0.665378	0.445345	-0.25066
B2M	0.149066	0.57268	0.324555	1.23665	0.191897	0.0504556	1.57459	0.012742	0.00368509	1.724	0.223107	0.0243932	-0.335935	0.209256	0.0492706	-0.50085	0.720765	0.238888	-0.316504	0.670202	0.401346	-1.24555	0.19885	0.073713	-1.18084	0.00274427	0.00026728	-0.53195	0.452274	0.173266	-1.27646	0.0268796	0.0109488	0.7493	0.511655	0.342523	-0.141935	0.193869	0.0951632	0.19415	0.636578	0.45848	-0.00612446	1	0.953284	0.40925	0.449098	0.191583	-0.515885
B3GALNT2	0.639568	0.096259	0.0105679	2.1586	0.157504	0.0357641	-0.57254	0.429904	0.304553	2.1176	0.480516	0.131985	0.293854	0.583026	0.38386	0.275633	0.931697	0.606256	-1.32355	0.132505	0.0140247	-3.0272	0.167116	0.0570178	-1.33718	0.00429868	0.000522768	-1.43762	0.299561	0.078061	1.85168	0.010991	0.00384723	2.1996	0.120856	0.0432139	0.432139	0.142737	0.058847	1.02882	0.110835	0.0332117	-0.0148029	1	0.808011	0.43	0.312726	0.0982285	-0.348808
B3GALT4	-0.517233	0.57268	0.336099	0	1	1	-0.737209	0.460721	0.332665	4.576	0.0125641	9.24373e-05	0.344822	0.534819	0.336892	-0.4926	0.720765	0.365432	1.03447	0.606009	0.337298	-1.3568	0.516349	0.359384	0.517233	0.468935	0.336493	0	1	1	-0.297257	0.671074	0.576075	-4.576	0.00303027	8.90713e-05	0	1	1	-0.29556	0.526228	0.364689	0	1	1	-0.452267	0.582325	0.366015	0
B3GALT6	-0.489707	0.890824	0.695257	-1.06933	0.552562	0.362524	-2.20567	0.135848	0.0691091	-2.13865	0.623103	0.364572	0.735222	0.534819	0.335832	0.712883	0.720765	0.365353	-0.570753	1	0.824489	-2.1611	0.516349	0.357294	0.569919	0.781496	0.640374	-0.893125	0.648524	0.435622	1.22625	0.126279	0.0705346	0	1	1	0.245251	0.464095	0.335563	0	1	1	-0.516722	0.782947	0.417733	-1.43325	0.0247377	0.000850883	0.040106
B3GAT1	-0.726254	0.226019	0.0481392	-0.872725	0.552562	0.362607	-2.71334	0.22686	0.135128	0.6428	1	0.828405	0.308155	0.309106	0.120258	0.581817	0.720765	0.365389	-1.27428	0.228557	0.0393664	-0.60515	0.994173	0.834736	-1.17002	0.0361243	0.00992512	0.014025	1	0.99066	1.26083	0.582469	0.467235	-2.38825	0.511655	0.36473	-0.105608	0.374842	0.226041	0	1	1	-0.908928	0.066556	0.000647776	-0.783533	0.582325	0.365947	-0.948137
B3GAT2	1.07807	0.308501	0.0891424	-1.91908	0.00612597	5.60879e-05	0	1	1	-3.83815	0.00810273	3.33192e-05	-0.380867	0.534819	0.336647	-0.112417	0.891914	0.5634	-2.17192	0.344978	0.0904795	3.83815	0.00457602	4.32095e-05	0	1	1	1.91908	0.017526	0.000118999	2.15613	0.00689767	0.00213044	0	1	1	0.202707	0.661208	0.521283	-0.83508	0.04473	0.00753449	-0.00526284	1	0.99171	0	1	1	0.539033
B3GAT3	-0.0374607	1	0.961565	-2.64668	0.066006	0.0071173	3.05339	0.050218	0.0199388	2.66665	0.279211	0.03808	-0.160356	0.96015	0.807704	0.240133	0.720765	0.365343	-0.220936	1	0.900765	5.29335	0.0431135	0.00673361	-1.21511	0.177812	0.0826098	1.78798	0.397583	0.13494	-3.12831	0.0372212	0.0162666	-7.96	0.00285424	7.82407e-05	-0.111198	0.896218	0.773783	-0.91459	0.00756241	0.000314371	-0.0986191	1	0.864927	0	1	1	-0.626284
B3GLCT	0.804181	0.628223	0.392841	0.0799	1	0.961227	1.68559	0.212372	0.124719	5.29695	0.430264	0.102175	0.228034	0.931731	0.770295	-1.04282	0.720765	0.247956	-1.22921	0.769212	0.511598	-4.20425	0.315632	0.148226	-0.973565	0.468935	0.309256	-1.70637	0.527151	0.233027	-0.0772253	0.934857	0.870929	-5.13715	0.253972	0.12275	0.458493	0.299965	0.170701	-0.59373	0.511618	0.290405	0.126385	0.71271	0.302535	-1.34815	0.439036	0.183912	-0.0846917
B3GNT2	-0.561834	0.550067	0.255696	0.5886	0.5584	0.368029	2.5768	0.00188366	0.000301656	1.43165	0.623103	0.27885	-0.400032	0.534819	0.277385	-0.823717	0.720765	0.187562	1.69064	0.360827	0.108534	1.843	0.362216	0.182239	0.614048	0.349979	0.209955	0.4684	0.719948	0.50586	-3.70047	3.54544e-07	9.44948e-09	-0.25445	0.790119	0.60366	-0.464753	0.0365577	0.00891393	-0.25879	0.5206	0.296971	0.18899	0.477343	0.0717178	1.00673	0.0787234	0.00835671	0.0261066
B3GNT3	0.0305498	0.99965	0.844296	0.44735	0.866635	0.647138	-1.78852	0.00880676	0.00225333	3.9834	0.423543	0.0982513	0.298715	0.280244	0.0923746	0.1102	1	0.840821	-0.502086	0.487766	0.183488	-3.47635	0.269859	0.116599	0.049053	0.681805	0.538456	-1.88092	0.348857	0.104532	1.84962	0.00718114	0.00226885	-3.0887	0.16438	0.0669686	0.191449	0.210806	0.108951	0.24506	0.505979	0.285663	-0.146996	0.71271	0.324414	-0.86055	0.287621	0.0843457	0.0398014
[truncated: 12,172 more rows]
[truncated: 194 more columns]
