# Supplementary material for: Mining RNAseq data reveals dynamic metaboloepigenetic profiles in human, mouse and bovine pre-implantation embryos
Source: iScience. 2022 Feb 11;25(3):103904. doi: 10.1016/j.isci.2022.103904 (PMC8889150; doi:10.1016/j.isci.2022.103904)
Supplement: Data S3. Metabolic and epigenetic Reactome terms used for ROAST analysis, related to Figures 1, 2, and 7 [file mmc4.xlsx]

## Sheet: Reactome pathways
Pathway	Gene list
Glycogen metabolism	ALDOA; ALDOB; ALDOC; GPI; TPI1; GAPDHS; GAPDH; PGAM1; PGAM2; PGK2; PGK1; ENO2; ENO3; ENO1; PFKL; PFKM; PFKP; ADPGK; GCK; GCKR; NUP98; SEH1L; NUP107; NUP43; NUP160; NUP37; NUP85; NUP133; SEC13; TPR; NUP153; NUP88; NUP188; NUP214; NDC1; NUP210; POM121; POM121C; NUP35; NUP93; NUP155; NUP205; SEH1L; RAE1; NUP98; NUP98; NUP62; NUP58; NUP58; NUP54; NUP50; AAAS; RANBP2; NUP42; GNPDA1; GNPDA2; HK1; HK2; …
Gluconeogenesis	SORD; AKR1B1
Glycolysis	GLYCTK; ALDH1A1; ALDOB; KHK; TKFC
Fructose biosynthesis	B4GALT1; LALBA; SLC2A1
Fructose catabolism	GLYCTK; ALDH1A1; ALDOB; KHK; TKFC
Lactose synthesis	B4GALT1; LALBA; SLC2A1
Galactose catabolism	GALE; GALK1; GALT; PGM2; PGM2L1
PPP	PGLS; PGD; PGM2; TKT; RPEL1; RPE; TALDO1; G6PD; RPIA; RBKS; SHPK; PRPS2; PRPS1L1; PRPS1; DERA
Glycosaminoglycan metabolism	HAS2; HAS1; HAS3; CEMIP; ABCC5; HEXB; HEXA; GUSB; HYAL2; HMMR; STAB2; CD44; LYVE1; SLC9A1; CHP1; HYAL3; HYAL1; CHST14; DCN; BCAN; CSPG4; NCAN; BGN; CSPG5; VCAN; UST; DSE; DSEL; CHSY1; CHPF; CHSY3; CSGALNACT1; CSGALNACT2; CHST7; CHST3; CHST11; CHST9; CHST13; CHST12; CHPF2; CHST15; IDS; IDUA; ARSB; B4GALT7; GPC2; AGRN; GPC6; GPC3; SDC1; GPC4; SDC2; GPC1; SDC3; HSPG2; SDC4; GPC5; B3GAT3; B3GALT6; XY…
Inositol phosphate metabolism	NUDT11; NUDT3; NUDT10; NUDT4; IP6K1; IP6K3; ITPK1; PPIP5K1; PPIP5K2; IPPK; MINPP1; MIOX; INPP5B; INPP5A; IMPA2; IMPA1; INPP4A; INPP4B; MTMR9; MTMR7; INPP1; ISYNA1; SYNJ1; INPP5J; OCRL; PLD4; PLCD4; PLCB4; PLCB3; PLCB2; PLCB1; PLCZ1; PLCD3; PLCH2; PLCE1; PLCG2; PLCH1; PLCG1; PLCD1; PTEN; ITPKA; CALM1; ITPKC; ITPKB; INPP5D; INPPL1; IPMK; IP6K2
Fatty AcylCoA biosynthesis	FASN; PPT1; OLAH; ACSF3; SLC27A3; ACSBG2; ACSBG1; ACSL3; ACSL4; ELOVL6; ELOVL3; ELOVL7; ELOVL1; ELOVL4; TECRL; TECR; ACSL5; ACSL6; ACSL1; ELOVL2; ELOVL5; HSD17B3; HSD17B12; HACD4; HACD3; HACD1; HACD2; HTD2; SLC25A1; ACACA; PPT2; ACLY; MORC2; CBR4; HSD17B8; SCD; SCD5
Arachdonic Acid metabolism	PON2; PON3; PON1; ALOX5AP; ALOX5; LTC4S; GPX2; GPX4; GPX1; CYP1A2; CYP1B1; CYP1A1; CYP2U1; CYP4A11; CYP4F2; CYP2C8; CYP2C9; CYP2C19; FAAH2; CYP4A22; CYP4F22; CYP4B1; CYP4F11; CYP4F8; CYP4F3; ALOX15; ABCC1; DPEP3; DPEP2; DPEP1; GGT5; GGT1; LTA4H; MAPKAPK2; PTGR1; ALOX12; PLA2G4A; PTGR2; PTGS2; PTGDS; AKR1C3; TBXAS1; PRXL2B; HPGD; PTGES; PTGS1; CBR1; CYP8B1; PTGIS; PTGES3; PTGES2; HPGDS; CYP2J2; EP…
O3 O6 metabolism	SCP2; HSD17B4; ACOT8; ELOVL2; ELOVL5; FADS2; FADS1; ELOVL1; ELOVL3; ABCD1; ACSL1; ACAA1; ACOX1
Carnitine metabolism	SLC22A5; PRKAA2; PRKAG2; PRKAB2; ACACB; CPT1A; CPT1B; RXRA; PPARD; CPT2; MID1IP1; THRSP; ACACA; SLC25A20
B oxidation	ACBD7; DBI; ACSF2; ACAD11; MCAT; NDUFAB1; ACOT9; ACOT2; THEM5; THEM4; ACADM; MECR; ECHS1; HADHA; HADHB; HADH; ACADL; ACADS; ACADVL; ACSM6; ACSM3; ECI1; DECR1; MMUT; MMAA; PCCA; PCCB; MCEE; ACAD10; ACOT7L; ACOT7; ACOT11; ACOT12; ACOT13; ACOT1; PCTP; ACBD6; ACAA2
Peroxisomal lipid metabolism	ACBD4; ACBD5; ACOX1; ECI2; EHHADH; DECR2; HSD17B4; MLYCD; ABCD1; ACOT4; ACOT8; ACOT6; ACAA1; HAO2; SLC25A17; PHYH; SLC27A2; PECR; ALDH3A2; HACL1; ACOX2; ACOXL; SCP2; ACOX3; CRAT; AMACR; CROT; NUDT7; NUDT19
Triglyceride biosynthesis	DGAT2; AGMO; MOGAT1; MOGAT2; MOGAT3; LPIN3; LPIN2; LPIN1; DGAT1; GK2; GK3P; GK; GPAT2; GPAM
Triglyceride catabolism	LIPE; PNPLA4; PLIN3; FABP4; MGLL; PLIN1; ABHD5; GPD2; PPP1CC; PPP1CA; PPP1CB; PNPLA5; PRKACA; PRKACB; PRKACG; CAV1; FABP9; FABP7; FABP2; FABP1; FABP6; FABP3; FABP12; FABP5
Phospholipid metabolism	MBOAT2; LPCAT3; LPCAT4; MBOAT1; PLA2G2A; PNPLA8; ABHD4; PLA2G4E; PLA2G4A; PLAAT3; PLBD1; PLA2G4F; PLA2G4B; PLA2G4D; PLA2G6; PLA2G2D; PLA2G10; PLA2G3; PLA2G1B; PLA2G2F; PLA2G12A; PLA2G2E; PLA2G5; PLA2R1; PLA2G4C; PLAAT5; PLAAT1; PLAAT4; PLAAT2; STARD7; PHOSPHO1; BCHE; ACHE; MFSD2A; ABHD3; LPCAT1; STARD10; PCTP; CEPT1; CHKA; CHKB; CHAT; CHPT1; CSNK2A1; CSNK2A2; CSNK2B; PEMT; LPIN2; LPIN3; LPIN1; SL…
Sphingolipid metabolism	SGPP2; SGPP1; VAPB; VAPA; PPM1L; CERT1; ALDH3B2; SPHK1; OSBP; ALDH3A2; SPHK2; SAMD8; ACER2; DEGS1; DEGS2; ACER3; SGMS1; CERS1; CERS6; CERS3; CERS4; CERS2; CERS5; PLPP2; PLPP3; PLPP1; KDSR; SGMS2; SPTLC3; SPTSSB; SPTSSA; SPTLC1; SPTLC2; ORMDL2; ORMDL3; ORMDL1; FA2H; CSNK1G2; SGPL1; ALDH3B1; PRKD1; PRKD3; PRKD2; SPNS2; ACER1; ENPP7; SMPD1; GALC; ESYT2; ESYT3; ESYT1; GLTP; GLA; GLB1L; GLB1; STS; ASA…
Steroids metabolism	GC; CUBN; VDR; CYP24A1; LGMN; CYP27B1; CYP2R1; PIAS4; UBE2I; SUMO2; LRP2; SERPINA6; HSD11B2; HSD11B1; HSD3B2; HSD3B1; CYP17A1; CYP21A2; CYP11B2; CYP11B1; POMC; HSD17B12; HSD17B3; CGA; LHB; SRD5A2; SRD5A3; SRD5A1; AKR1B15; CYP19A1; HSD17B1; HSD17B14; HSD17B11; HSD17B2; TSPO; TSPOAP1; STAR; FDX1; FDX2; CYP11A1; FDXR; STARD4; STARD6; STARD3; STARD3NL; AKR1B1; SLCO1A2; ALB; ABCB11; SLCO1B1; NR1H4; SL…
Ketone Body metabolism	OXCT1; OXCT2; BDH1; ACAT1; HMGCLL1; HMGCL; AACS; ACSS3; BDH2; HMGCS2
Nitric oxide metabolism	NOS3; NOSIP; CAV1; NOSTRIN; WASL; DNM2; HSP90AA1; CALM1; AKT1; CYGB; DDAH1; DDAH2; ZDHHC21; SPR; LYPLA1
Pyruvate metabolism	DLD; GLO1; HAGH; MPC1; MPC2; PDHB; PDHA2; PDHA1; DLAT; PDHX; LDHAL6B; BSG; SLC16A3; SLC16A8; SLC16A1; LDHAL6A; LDHB; LDHA; LDHC; ME1; GSTZ1; PDK2; PDK4; PDK3; PDK1; RXRA; PPARD; PDP1; PDPR; PDP2; VDAC1
TCA	SDHA; SDHB; SDHD; SDHC; MDH2; ME2; FH; OGDH; DLST; DLD; IDH2; SUCLA2; SUCLG1; ME3; IDH3B; IDH3A; IDH3G; ACO2; FAHD1; NNT; CS; SUCLG2
ETC	COQ10A; COQ10B; NDUFS5; NDUFS6; NDUFV1; NDUFV3; NDUFA12; NDUFS4; NDUFS1; NDUFV2; MT-ND4; MT-ND5; MT-ND1; NDUFA9; NDUFS3; NDUFS8; NDUFS7; NDUFS2; NDUFB8; NDUFA13; NDUFB10; NDUFB7; NDUFA10; NDUFC1; NDUFB2; NDUFB5; NDUFB9; NDUFA11; NDUFA2; NDUFA7; NDUFA8; NDUFA1; NDUFA3; NDUFC2; NDUFB1; NDUFAB1; NDUFA5; NDUFB3; NDUFA6; NDUFB4; NDUFB11; NDUFB6; MT-ND2; MT-ND6; MT-ND3; ETFDH; ETFB; ETFA; NDUFAF2; NDUF…
Nucleotides metabolism	RRM1; RRM2; GLRX; DCTD; RRM2B; TXN; GUK1; NME1; NME2; CMPK1; AK1; NME4; AK8; AK7; AK9; AK5; NME2P1; NME3; DTYMK; DCTPP1; CTPS2; TXNRD1; CTPS1; AK6; AK4; NUDT13; TYMS; DUT; GSR; AK2; ITPA; PNP; NT5C1B; XDH; NT5C2; NT5C1A; GDA; NUDT15; NUDT18; NUDT1; NUDT1; NUDT1; NUDT1; NUDT9; NUDT16; ADPRM; NUDT5; DNPH1; GPX1; NT5E; NT5C; NT5C3A; TYMP; UPP1; UPP2; NT5M; DPYD; DPYS; UPB1; AGXT2; ENTPD1; ENTPD3; EN…
Ascorbate metabolism	SLC2A3; SLC2A1; SLC23A1; SLC23A2; CYB5R3; CYB5A; GSTO1; GSTO2; LOC785216
Thiamin metabolism	THTPA; SLC19A2; SLC19A3; SLC25A19; TPK1
Riboflavin metabolism	ENPP1; FLAD1; ACP5; RFK; SLC52A2; SLC52A1; SLC52A3
Panthotenate metabolism	AASDHPPT; FASN; ENPP2; ENPP3; ENPP1; VNN2; VNN1; SLC5A6; PDZD11; PANK3; PANK4; PANK1; COASY; PPCS; SLC25A16; PANK2; PPCDC
Cobalamin metabolism	MMACHC; MTR; MTRR; PRSS1; PRSS3; CTRB2; CTRB1; TCN1; ABCC1; MMUT; MMAA; TCN2; MMAB; AMN; CUBN; CBLIF; ABCD4; CD320; CTRC; MMADHC; LMBRD1
Biotin metabolism	SLC5A6; PDZD11; HLCS; PC; BTD; ACACB; ACACA; MCCC2; MCCC1; PCCA; PCCB
Nicotinate metabolism	NMRK2; NMRK1; NT5E; NMNAT1; NADK; BST1; NMNAT2; NAXD; NUDT12; PARP14; PARP6; PARP8; PARP4; PARP10; PARP9; PARP16; NAMPT; NAPRT; CYP8B1; PTGIS; NAXE; RNLS; SLC5A8; SLC22A13; NNMT; PTGS2; NADSYN1; CD38; QPRT; NMNAT3; NADK2
Folate metabolism	SHMT2; FOLR2; SLC25A32; FPGS; FPGS; MTHFD1; MTHFR; SHMT1; SLC46A1; MTHFS; MTHFD1L; MTHFD2L; MTHFD2; ALDH1L1; DHFR2; DHFR; SLC19A1; ALDH1L2
Vitamin K metabolism	VKORC1L1; UBIAD1; VKORC1
Retinoid metabolism	AKR1B10; AKR1C3; AKR1C4; AKR1C1; RBP2; LRAT; RBP1; APOE; GPC2; AGRN; GPC4; SDC4; GPC3; SDC3; GPC1; GPC6; SDC2; HSPG2; GPC5; SDC1; APOC2; APOA2; APOA4; APOC3; APOA1; APOB; PNLIP; CLPS; PLB1; BCO2; APOM; BCO1; LPL; GPIHBP1; LDLR; LRP12; LRP10; LRP1; LRP2; LRP8; RBP4; RETSAT; RDH11; TTR
Vitamin E metabolism	TTPA
CoFactors metabolism	SPR; PRKG2; PTS; HSP90AA1; AKT1; CALM1; NOS3; GCH1; GCHFR; DHFR; IDH1; COQ2; COQ3; COQ9; COQ7; COQ6; COQ5; PDSS1; PDSS2
Aspartate asparigine metabolism	GOT1; FOLH1; NAALAD2; FOLH1B; SLC25A13; SLC25A12; GOT2; ASPA; ASNS; GADL1; ASPG; NAT8L
Glutamate glutamine metabolism	PYCR2; RIMKLA; RIMKLB; PYCR1; GLUD2; GLUD1; OAT; ALDH18A1; ALDH18A1; GLUL; GLS; GLS2; PYCR3; GOT2
Alanine metabolism	GPT2; GPT
Branched chain aa catabolism	AUH; HIBCH; BCAT1; HIBADH; BCAT2; BCKDK; DBT; BCKDHB; BCKDHA; DLD; ACAD8; ALDH6A1; SLC25A44; ACADSB; MCCC2; MCCC1; HSD17B10; PPM1K; ECHS1; IVD; ACAT1
Histidine catabolism	HAL; CARNS1; CARNMT1; UROC1; FTCD; AMDHD1; HDC; HNMT
Lysine catabolism	HYKK; SLC25A21; GCDH; AADAT; PHYKPL; PIPOX; CRYM; AASS; ALDH7A1; OGDH; DLST; DLD
Phenylalanine metabolism	KYAT1; ASRGL1; PCBD1; QDPR; IL4I1; PAH
Tyrosine catabolism	TAT; GSTZ1; HPD; FAH; HGD
Proline catabolism	PRODH2; ALDH4A1; PRODH
Serine biosynthesis	PSPH; SRR; PHGDH; PSAT1; SERINC1; SERINC2; SERINC4; SERINC3; SERINC5
Threonine catabolism	RIDA; SDS; SDSL; GCAT; TDH
Tryptophan catabolism	IDO1; KMO; AADAT; KYAT3; IDO2; SLC7A5; SLC3A2; KYNU; KYAT1; HAAO; AFMID; TDO2; ACMSD; SLC36A4
Methionine salvage pathway	MRI1; APIP; MTAP; ENOPH1; GOT1; ADI1
Sulfur aa metabolism	BHMT2; AHCY; CBS; CBSL; CTH; MTR; MTRR; MAT1A; BHMT; TST; CSAD; CDO1; MPST; SQOR; ETHE1; SUOX; SLC25A10; TSTD1; ADO; GADL1; TXN2; GOT2; MRI1; APIP; MTAP; ENOPH1; GOT1; ADI1
Selenoamino acid metabolism	TXNRD1; PAPSS1; PAPSS2; GSR; DARS1; EPRS1; LARS1; RARS1; EEF1E1; KARS1; QARS1; IARS1; MARS1; AIMP1; AIMP2; AHCY; MAT1A; HNMT; GNMT; NNMT; SCLY; CBS; CTH; SECISBP2; RPL29; RPL28; RPL27A; RPL27; RPL3L; RPL3; RPL24; RPL10L; RPL10; RPL23A; RPL23; RPL21; RPL19; RPL22L1; RPL22; RPL18A; RPL18; RPL17; RPL15; RPL14; RPL13A; RPL26L1; RPL26; RPL13; RPL12; RPL11; RPL10A; RPL36AL; RPL36A; RPLP2; RPLP1; RPLP0;…
Glyoxylate metabolism	HOGA1; HAO1; PRODH2; GRHPR; ALDH4A1; GNMT; AGXT2; GOT2; LIAS; GCSH; AGXT; LIPT2; NDUFAB1; DLD; GLDC; AMT; DAO; DDO; LIPT1; BCKDHB; BCKDHA; DBT; DLST; OGDH; DHTKD1; PDHB; PDHA2; PDHA1; PDHX; DLAT; PXMP2
Urea cycle	NMRAL1; ASS1; OTC; ARG2; ARG1; CPS1; SLC25A2; SLC25A15; ASL; NAGS
Carnitine synthesis	SHMT1; TMLHE; BBOX1; ALDH9A1
Creatine metabolism	CKMT2; CKMT1A; GAMT; GATM; CKM; CKB; SLC6A12; SLC6A11; SLC6A7; SLC6A8
Choline catabolism	DMGDH; SLC44A1; ALDH7A1; BHMT; CHDH; SARDH
Polyamines metabolism	AZIN2; AGMAT; AMD1; ODC1; SAT1; PAOX; SMOX; PSMD3; PSMA6; PSMD2; PSMA5; PSMD13; PSMA4; PSMD12; PSMA3; PSMD11; PSMA2; SEM1; PSMD10; PSMA1; PSMD1; PSMD14; PSMC6; PSMC5; PSMC4; PSMC3; PSMC2; PSMC1; PSMB9; PSMB8; PSMB11; PSME4; PSMB7; PSMB6; PSMA8; PSMF1; PSME3; PSMB5; PSME2; PSMB4; PSME1; PSMD9; PSMB3; PSMD8; PSMB2; PSMD7; PSMD6; PSMB10; PSMD5; PSMB1; PSMD4; PSMA7; OAZ2; OAZ1; OAZ3; NQO1; AZIN1; SRM…
Melanin biosynthesis	TYR; OCA2; SLC45A2; DCT; TYRP1
Amine derived hormones metabolism	DBH; DDC; TH; PNMT; TPO; IYD; CGA; TSHB; SLC5A5; DIO3; DIO2; DIO1; DUOX1; DUOX2; AANAT; TPH1; TPH2; ASMT
Mitochondria iron sulfur biogenesis	FXN; ISCU; NFS1; LYRM4; SLC25A37; SLC25A28; FDXR; FDX1; FDX2; GLRX5; ISCA2; ISCA1; HSCB
Reversible hydration of CO2	CA5A; CA5B; CA3; CA1; CA13; CA2; CA7; CA9; CA12; CA4; CA14; CA6
tRNA Aminoacylation	HARS1; DARS1; EPRS1; LARS1; RARS1; EEF1E1; KARS1; QARS1; IARS1; MARS1; AIMP1; AIMP2; TARS1; YARS1; CARS1; WARS1; FARSA; FARSB; VARS1; GARS1; PPA1; NARS1; AARS1; SARS1; DARS2; VARS2; PARS2; RARS2; NARS2; SARS2; TARS2; LARS2; FARS2; HARS2; YARS2; AARS2; IARS2; PPA2; MARS2; CARS2; WARS2; EARS2
Eukaryotic Translation Initiation	RPL29; RPL28; RPL27A; RPL27; RPL3L; RPL3; RPL24; RPL10L; RPL10; RPL23A; RPL23; RPL21; RPL19; RPL22L1; RPL22; RPL18A; RPL18; RPL17; RPL15; RPL14; RPL13A; RPL26L1; RPL26; RPL13; RPL12; RPL11; RPL10A; RPL36AL; RPL36A; RPLP2; RPLP1; RPLP0; RPL39L; RPL39; RPL9; RPL8; RPL7A; RPL7; RPL6; RPL5; RPL41; UBA52; RPL4; RPL38; RPL37A; RPL37; RPL36; RPL35A; RPL35; RPL34; RPL32; RPL31; RPL30; RPS7; RPS6; RPS5; R…
SRP-dependent co translational protein targeting to membrane	SRPRA; SRPRB; SRP68; SRP54; SRP19; SRP14; SRP72; SRP9; RPL29; RPL28; RPL27A; RPL27; RPL3L; RPL3; RPL24; RPL10L; RPL10; RPL23A; RPL23; RPL21; RPL19; RPL22L1; RPL22; RPL18A; RPL18; RPL17; RPL15; RPL14; RPL13A; RPL26L1; RPL26; RPL13; RPL12; RPL11; RPL10A; RPL36AL; RPL36A; RPLP2; RPLP1; RPLP0; RPL39L; RPL39; RPL9; RPL8; RPL7A; RPL7; RPL6; RPL5; RPL41; UBA52; RPL4; RPL38; RPL37A; RPL37; RPL36; RPL35A;…
Eukaryotic Translation Elongation	EEF1D; EEF1B2; EEF1G; EEF1A1; EEF2; RPL29; RPL28; RPL27A; RPL27; RPL3L; RPL3; RPL24; RPL10L; RPL10; RPL23A; RPL23; RPL21; RPL19; RPL22L1; RPL22; RPL18A; RPL18; RPL17; RPL15; RPL14; RPL13A; RPL26L1; RPL26; RPL13; RPL12; RPL11; RPL10A; RPL36AL; RPL36A; RPLP2; RPLP1; RPLP0; RPL39L; RPL39; RPL9; RPL8; RPL7A; RPL7; RPL6; RPL5; RPL41; UBA52; RPL4; RPL38; RPL37A; RPL37; RPL36; RPL35A; RPL35; RPL34; RPL3…
Eukaryotic Translation Termination	RPL29; RPL28; RPL27A; RPL27; RPL3L; RPL3; RPL24; RPL10L; RPL10; RPL23A; RPL23; RPL21; RPL19; RPL22L1; RPL22; RPL18A; RPL18; RPL17; RPL15; RPL14; RPL13A; RPL26L1; RPL26; RPL13; RPL12; RPL11; RPL10A; RPL36AL; RPL36A; RPLP2; RPLP1; RPLP0; RPL39L; RPL39; RPL9; RPL8; RPL7A; RPL7; RPL6; RPL5; RPL41; UBA52; RPL4; RPL38; RPL37A; RPL37; RPL36; RPL35A; RPL35; RPL34; RPL32; RPL31; RPL30; RPS7; RPS6; RPS5; R…
Mitochondrial translation	MRPL41; MRPL21; MRPL53; MRPL39; MRPL57; MRPL45; MRPL55; GADD45GIP1; MRPL36; MRPL11; MRPL28; MRPL46; MRPL13; MRPL44; MRPL3; MRPL20; MRPL37; MRPL18; MRPL34; MRPL38; MRPL1; OXA1L; MRPL32; MRPL15; MRPL40; MRPL14; MRPL16; MRPL17; MRPL19; MRPL4; MRPL22; MRPL33; MRPL48; MRPL2; MRPL51; MRPL54; MRPL27; MRPL52; MRPL30; MRPL10; MRPL43; MRPL47; MRPL50; MRPL23; MRPL24; MRPL9; MRPL49; MRPL12; MRPL35; MRPL58; M…
protein folding	CCT8; TCP1; CCT2; CCT7; CCT5; CCT3; CCT6B; CCT6A; CCT4; ARFGEF2; FBXW2; USP11; XRN2; FBXO6; FBXO4; KIFC3; GAPDHS; FBXW4; FBXW7; FBXW10; FKBP9; FBXW5; NOP56; KIF13A; GBA; FBXL5; SKIV2L; FBXL3; AP3M1; LONP2; FBXW9; WRAP53; TP53; STAT3; HDAC3; DCAF7; CCNE2; CCNE1; SPHK1; PFDN1; VBP1; PFDN4; PFDN5; PFDN2; PFDN6; TUBA1C; TUBB2B; TUBA4A; TUBB3; TUBB6; TUBA1A; ACTB; TUBB1; TUBA3C; TUBA3D; TUBB2A; TUBB4B…
Gamma carboxylation, hypusine formation and arylsulfatase activation	FN3KRP; DHPS; EIF5A2; EIF5A; DOHH; FN3K; TPST2; TPST1; F8; SUMF1; ARSG; ARSJ; ARSB; ARSD; ARSL; STS; ARSF; ARSH; ARSA; ARSK; ARSI; SUMF2; PROC; F2; PROS1; PROZ; GAS6; F7; BGLAP; F9; F10; FURIN; GGCX; DPH5; EEF2; DPH6; DPH1; DPH2; DPH3; DNAJC24; DPH7; ICMT
Post-translational modification: synthesis of GPI-anchored proteins	PIGF; PIGG; PIGB; DPM2; PIGC; PIGH; PIGA; PIGP; PIGY; PIGQ; PIGW; PIGL; PIGV; PIGM; PIGX; PIGN; PIGO; PIGZ; PIGU; PIGS; GPAA1; PIGK; PIGT; PLAUR; PGAP1; DPM1; DPM3; GPLD1; LY6E; BST1; LY6K; LYPD4; FCGR3B; ULBP2; IZUMO1R; CNTN4; NTNG1; RAET1L; VNN3; ART4; XPNPEP2; LYPD2; GP2; TECTA; MSLN; NRN1; LYPD6B; PLET1; NTM; PRSS21; NEGR1; MELTF; MDGA1; NTNG2; LYPD8; CD52; NRN1L; CD109; ALPI; ART3; SPRN; SPA…
Asparagine N-linked glycosylation	FUT3; CHST8; LHB; CGA; CHST10; MAN2A1; MAN2A2; FUCA1; MGAT2; FUT8; ST6GAL1; MGAT4A; MGAT4C; MGAT4B; B4GALT1; B4GALT6; B4GALT3; B4GALT4; B4GALT5; B4GALT2; MGAT5; ST8SIA3; ST8SIA6; ST8SIA2; ST3GAL4; MGAT3; LMAN1; MCFD2; NSF; GOSR2; STX5; GOSR1; BET1L; BET1; YKT6; NAPG; NAPB; NAPA; ANK2; ANK1; ANK3; TMED3; TMED2; TMED10; TMED9; TMED7; SPTBN1; SPTBN2; SPTB; SPTBN5; SPTBN4; SPTAN1; SPTA1; COPE; COPB2;…
O-linked glycosylation	B3GLCT; ADAMTS8; ADAMTS14; THBS2; SBSPON; ADAMTS3; SSPOP; ADAMTS20; ADAMTS17; SEMA5B; THSD4; ADAMTS16; THSD1; ADAMTSL2; ADAMTSL3; ADAMTS15; ADAMTS1; ADAMTS12; ADAMTS9; SPON2; ADAMTS10; ADAMTSL5; ADAMTS18; ADAMTS19; ADAMTS4; SEMA5A; ADAMTS6; THSD7A; THSD7B; ADAMTS2; SPON1; ADAMTSL1; CFP; ADAMTS7; ADAMTS5; ADAMTSL4; ADAMTS13; THBS1; POFUT2; A4GNT; MUC16; MUC1; MUC3A; MUC21; MUC3B; MUC7; MUC17; MUC1…
SUMOylation	PIAS1; L3MBTL2; UBE2I; SUMO2; BMI1; PCGF2; SCMH1; RNF2; RING1; CBX2; CBX8; CBX4; PHC1; PHC3; PHC2; SUMO1; H4C1; ZBED1; CHD3; NUP98; SEH1L; NUP107; NUP43; NUP160; NUP37; NUP85; NUP133; SEC13; TPR; NUP153; NUP88; NUP188; NUP214; NDC1; NUP210; POM121; POM121C; NUP35; NUP93; NUP155; NUP205; SEH1L; RAE1; NUP98; NUP98; NUP62; NUP58; NUP58; NUP54; NUP50; AAAS; RANBP2; NUP42; HDAC4; SATB1; PIAS2; SUZ12; …
Deubiquitination	PRKN; UBB; UBC; UBA52; RPS27A; ATXN3; RAD23A; RAD23B; VCP; ATXN3L; JOSD2; JOSD1; KDM1B; HCFC1; MBD6; MBD5; BAP1; ASXL1; ASXL2; FOXK2; FOXK1; H2AC7; H2AC4; H2AC12; H2AC1; H2AC11; H2AC6; H2AC14; H2AC20; H2AC18; H2AC21; H2AW; BARD1; PSMD3; PSMA6; PSMD2; PSMA5; PSMD13; PSMA4; PSMD12; PSMA3; PSMD11; PSMA2; SEM1; PSMD10; PSMA1; PSMD1; PSMD14; PSMC6; PSMC5; PSMC4; PSMC3; PSMC2; PSMC1; PSMB9; PSMB8; PSMB…
Protein ubiquitination	HLA-A; HLA-A; HLS-B60; US11; SELENOS; TMEM129; VCP; UBE2J2; UBC; UBB; UBA52; RPS27A; DERL1; UBE2J2; UBE2N; RNF152; RRAGA; UBE2V2; HLTF; RAD18; UBE2B; PCNA; UBE2D2; UBE2D1; UBE2D3; UBE2E1; BCL10; RNF181; PEX5; PEX5; PEX10; PEX2; PEX12; PEX13; PEX14; SHPRH; UBE2L3; RNF144A; PRKDC; H2BC4; H2BC15; H2BC13; H2BC17; H2BC12; H2BC9; H2BC5; H2BC3; H2BC1; H2BC11; H2BC14; CTR9; RTF1; PAF1; CDC73; LEO1; WDR61…
RAB geranylgeranylation	RAB2B; RAB29; RAB19; RAB3B; RAB24; RAB40B; RAB33A; RAB42; RAB27B; RAB7B; RAB4A; RAB20; RAB32; RAB8B; RAB44; RAB3D; RAB39A; RAB14; RAB33B; RAB18; RAB17; RAB41; RAB31; RAB35; RAB23; RAB40C; RAB40A; RAB36; RAB4B; RAB15; RAB25; RAB3C; RAB26; RAB22A; RAB21; RAB12; RAB34; RAB30; RAB37; RAB39B; RAB10; RAB9A; RAB9B; RAB43; RAB27A; RAB5B; RAB5C; RAB7A; RAB6A; RAB6B; RAB11B; RAB5A; RAB8A; RAB2A; RAB11A; RA…
Protein methylation	PRMT3; RPS2; METTL21A; HSPA8; EEF1AKMT2; EEF1A1; ETFBKMT; ETFB; CAMKMT; CALM1; EEF2KMT; EEF2; METTL22; KIN; VCPKMT; VCP; EEF1AKMT1
Carboxyterminal post-translational modifications of tubulin	TTL; TUBB6; TUBB2A; TUBB4B; TUBB1; TUBB3; TUBB2B; TUBB8; TUBB4A; TUBB8B; TUBA1A; TUBA1C; TUBA1B; TUBA3D; TUBA3C; TUBA3E; TTLL1; TPGS1; TPGS2; LRRC49; NICN1; TUBA8; TUBA4B; TUBAL3; TUBA4A; TTLL9; TTLL12; TTLL2; TTLL7; TTLL6; TTLL11; TTLL4; TTLL5; TTLL13P; TTLL10; TTLL3; TTLL8; AGBL5; AGTPBP1; AGBL3; AGBL4; AGBL2; AGBL1
Neddylation	RBX1; CUL9; NEDD8; UBE2M; COMMD5; COMMD6; COMMD2; COMMD10; COMMD8; COMMD9; COMMD4; COMMD3; COMMD7; COMMD1; CCDC22; DDB1; RBBP7; ERCC8; DDA1; DCAF17; COP1; DCAF8; DCAF16; DCAF10; DDB2; DCAF6; DCAF11; RBBP5; WDTC1; DCAF13; WDR5; DCAF7; DCAF5; DTL; DCAF4; CUL4A; CUL4B; DCUN1D2; DCUN1D4; DCUN1D5; DCUN1D1; BIRC5; UBC; UBB; UBA52; RPS27A; OBSL1; CCDC8; CUL7; DCUN1D3; UBE2F; CUL5; SPSB2; ASB3; NEURL2; A…
Post-translational protein phosphorylation	APOA1; VCAN; TNC; SPP2; GAS6; GPC3; CHGB; MBTPS1; TMEM132A; SERPIND1; PRKCSH; IGFBP7; BMP15; SCG2; LGALS1; GOLM1; SERPINA1; FN1; APOL1; LAMB1; STC2; AMBN; MATN3; AMELX; C4A; APOA5; MFGE8; FGA; SPP1; LAMC1; SCG3; CCN1; KTN1; MXRA8; FGG; TIMP1; ALB; FSTL3; TGOLN2; MELTF; MSLN; IGFBP1; DMP1; FGF23; APP; P4HB; PDIA6; F5; HSP90B1; APOB; PENK; FBN1; FUCA2; MEPE; PCSK9; NOTUM; WFS1; IGFBP3; FSTL1; HRC; …
Peptide hormone metabolism	PCSK1; GHRL; SPCS2; SPCS3; SEC11A; SEC11C; SPCS1; GHRL; GH1; GCG; INS; LEP; IGF1; MBOAT4; ACHE; BCHE; PLA2G7; KLF4; UCN; CRHR2; POMC; CGA; CGB3; LHB; FSHB; INHA; INHBC; INHBE; INHBA; INHBB; TSHB; AOPEP; AGT; MME; ATP6AP2; CTSD; REN; ACE; CPB2; CPB1; CPA3; ACE2; GZMH; CTSG; CTSZ; CMA1; ANPEP; CES1; ENPEP; CPE; EXOC8; EXOC5; EXOC2; EXOC6; EXOC3; EXOC1; EXOC4; EXOC7; SLC30A5; SLC30A8; SLC30A6; SLC30…
Regulation of Insulin-like Growth Factor (IGF) transport and uptake by Insulin-like Growth Factor Binding Proteins (IGFBPs)	IGF1; IGF2; IGFBP2; IGFBP4; F2; IGFBP3; IGFALS; PAPPA; PAPPA2; IGFBP5; APOA1; VCAN; TNC; SPP2; GAS6; GPC3; CHGB; MBTPS1; TMEM132A; SERPIND1; PRKCSH; IGFBP7; BMP15; SCG2; LGALS1; GOLM1; SERPINA1; FN1; APOL1; LAMB1; STC2; AMBN; MATN3; AMELX; C4A; APOA5; MFGE8; FGA; SPP1; LAMC1; SCG3; CCN1; KTN1; MXRA8; FGG; TIMP1; ALB; FSTL3; TGOLN2; MELTF; MSLN; IGFBP1; DMP1; FGF23; APP; P4HB; PDIA6; F5; HSP90B1; …
Unfolded Protein Response (UPR)	MBTPS1; CREB3L1; CREBRF; CREB3; CREB3L4; CREB3L3; CREB3L2; MBTPS2; DCSTAMP; EIF2AK3; EIF2S2; EIF2S3; EIF2S1; CXCL8; ATF4; EXOSC3; EXOSC1; EXOSC9; EXOSC6; EXOSC5; EXOSC7; EXOSC4; EXOSC8; DIS3; EXOSC2; KHSRP; DCP2; PARN; ASNS; CEBPG; CEBPB; IGFBP1; DDIT3; NFYA; NFYB; NFYC; ATF6; CCL2; HERPUD1; ATF3; HSPA5; ERN1; XBP1; ADD1; YIF1A; TLN1; TPP1; SRPRA; DNAJB11; SYVN1; EXTL3; PREB; EXTL1; TATDN2; DCTN1…
Protein repair	PCMT1; MSRB2; MSRB3; MSRB1; TXN; MSRA
Surfactant metabolism	SFTPD; ZDHHC2; CKAP4; ADA2; SFTPA2; SFTPA1; SFTA3; GATA6; ADORA2A; ADORA2B; SFTPC; CCDC59; TTF1; CSF2RB; CSF2RA; SFTPB; ADGRF5; ADRA2C; ADRA2A; P2RY2; LMCD1; DMBT1; PGA4; PGA3; CTSH; NAPSA; PGA5; ABCA3; SLC34A1; SLC34A2; SFTPD; SFTA3; SFTPA1; SFTPA2; SFTPC; SFTPB
Amyloid fiber formation	SORL1; APP; UBE2L6; SNCA; SIAH1; USP9X; UBC; UBB; UBA52; RPS27A; APCS; H2BC1; H2BC9; H2BC13; H2BC12; H2BU1; H2BC21; H2BC3; H2BC4; H2BC11; H2BC14; H2BC5; H2BC15; H2BS1; H2BC17; H2AX; H2AC20; H2AC6; H2AZ1; H2AB1; H2AC14; H2AC7; H2AC4; H2AC18; H3-3A; H3C15; H3C1; H4C1; SIAH2; BACE1; ADAM10; TSPAN5; TSPAN14; TSPAN15; TSPAN33; FURIN; GGA1; GGA3; GGA2; FGA; LYZ; APOA1; APOA4; GSN; CST3; ITM2B; SAA1; B2…
mRNA Capping	RNGTT; GTF2H4; ERCC3; GTF2H3; GTF2H2; GTF2H1; GTF2H5; CDK7; MNAT1; CCNH; ERCC2; POLR2B; POLR2E; POLR2K; POLR2C; POLR2L; POLR2H; POLR2F; POLR2D; POLR2I; POLR2J; POLR2A; POLR2G; GTF2F1; GTF2F2; SUPT5H; RNMT; NCBP2; NCBP1
Processing of Capped Intron-Containing Pre-mRNA	HNRNPF; RBMX; HNRNPH1; HNRNPH2; HNRNPK; HNRNPL; HNRNPM; HNRNPR; PCBP1; HNRNPU; PCBP2; PTBP1; NCBP2; NCBP1; GTF2F1; GTF2F2; POLR2B; POLR2E; POLR2K; POLR2C; POLR2L; POLR2H; POLR2F; POLR2D; POLR2I; POLR2J; POLR2G; POLR2A; HNRNPA0; HNRNPA1; HNRNPA2B1; HNRNPA3; HNRNPC; HNRNPD; DDX39B; DDX39A; POLDIP3; FYTTD1; LUZP4; ALYREF; ZC3H11A; SRSF2; SRSF3; SRSF9; SLU7; U2AF2; CLP1; PCF11; CSTF1; CSTF2; CSTF2T; …
Processing of Capped Intronless Pre-mRNA	SLBP; NCBP2; NCBP1; ZNF473; SNRPE; SNRPF; LSM10; SNRPG; SNRPB; LSM11; SNRPD3; CPSF4; SYMPK; CPSF1; CPSF2; CPSF3; WDR33; FIP1L1; CSTF1; CSTF2; CSTF2T; CSTF3; CLP1; PCF11; PABPN1; PAPOLA; NUDT21; CPSF7
mRNA Editing	A1CF; APOBEC3H; APOBEC3C; APOBEC2; APOBEC3B; APOBEC3A; APOBEC4; APOBEC1; ADAR; ADARB1
Regulation of mRNA stability by proteins that bind AU-rich elements	YWHAB; ZFP36L1; AKT1; MAPKAPK2; EXOSC3; EXOSC1; EXOSC9; EXOSC6; EXOSC5; EXOSC7; EXOSC4; EXOSC8; DIS3; EXOSC2; DCP2; XRN1; DCP1A; ZFP36; TNPO1; KHSRP; PARN; MAPK14; MAPK11; YWHAZ; HNRNPD; HNRNPD; PABPC1; HSPB1; HSPA8; EIF4G1; HSPA1A; UBC; UBB; UBA52; RPS27A; PSMD3; PSMA6; PSMD2; PSMA5; PSMD13; PSMA4; PSMD12; PSMA3; PSMD11; PSMA2; SEM1; PSMD10; PSMA1; PSMD1; PSMD14; PSMC6; PSMC5; PSMC4; PSMC3; PSMC…
Insulin-like Growth Factor-2 mRNA Binding Proteins (IGF2BPs/IMPs/VICK	IGF2BP2; IGF2BP3; IGF2BP1; IGF2; IGF2; CD44; CD44; CD44; CD44; CD44; ACTB; H19; MYC
Deadenylation-dependent mRNA decay	NT5C3B; EXOSC3; EXOSC1; EXOSC9; EXOSC6; EXOSC5; EXOSC7; EXOSC4; EXOSC8; DIS3; EXOSC2; HBS1L; WDR61; SKIV2L; TTC37; DCPS; DDX6; DCP2; EDC3; DCP1B; DCP1A; EDC4; LSM3; LSM4; LSM6; PATL1; LSM5; LSM7; LSM1; LSM2; XRN1; PAN3; PAN2; PABPC1; EIF4E; PAIP1; EIF4A3; EIF4A1; EIF4A2; EIF4G1; EIF4B; CNOT4; CNOT10; CNOT1; CNOT3; CNOT2; CNOT7; CNOT8; CNOT9; CNOT11; CNOT6; CNOT6L; TNKS1BP1; TUT4; TUT7; PARN
Nonsense-Mediated Decay (NMD)	GSPT2; GSPT1; ETF1; PABPC1; EIF4G1; NCBP2; NCBP1; RPL29; RPL28; RPL27A; RPL27; RPL3L; RPL3; RPL24; RPL10L; RPL10; RPL23A; RPL23; RPL21; RPL19; RPL22L1; RPL22; RPL18A; RPL18; RPL17; RPL15; RPL14; RPL13A; RPL26L1; RPL26; RPL13; RPL12; RPL11; RPL10A; RPL36AL; RPL36A; RPLP2; RPLP1; RPLP0; RPL39L; RPL39; RPL9; RPL8; RPL7A; RPL7; RPL6; RPL5; RPL41; UBA52; RPL4; RPL38; RPL37A; RPL37; RPL36; RPL35A; RPL3…
rRNA processing in the nucleus and cytosol	BUD23; TRMT112; DIMT1; PNO1; NOP2; TSR3; FBL; NOP58; SNU13; NOP56; NAT10; THUMPD1; NOC4L; NOL11; UTP18; WDR3; UTP6; WDR36; TBL3; PWP2; FCF1; DCAF13; KRR1; WDR46; DHX37; RPS14; DDX47; RPS6; EMG1; DDX49; UTP14C; UTP14A; RPS9; RPS2; RRP9; RCL1; BMS1; PDCD11; NOP14; RRP7A; NOL6; RRP36; RPS7; UTP11; MPHOSPH10; IMP4; IMP3; UTP3; DDX52; UTP4; UTP15; HEATR1; WDR43; WDR75; DIEXF; UTP20; NHP2; GAR1; DKC1; …
rRNA processing in the mitochondrion	TRMT10C; PRORP; HSD17B10; ELAC2; MRM2; MRM1; MTERF4; NSUN4; TFB1M; MRM3; MT-CO2; MT-TG; MT-TV; MT-TK; MT-ND2; MT-TH; MT-TT; MT-ND4L; MT-TR; MT-CYB; MT-TL1; MT-TF; MT-TW; MT-RNR1; MT-ATP6; MT-ND3; MT-ND4; MT-ND5; MT-CO3; MT-ATP8; MT-CO1; MT-TM; MT-TS2; MT-TL2; MT-ND1; MT-TD; MT-RNR2; MT-TI
tRNA processing in the nucleus	TRNT1; RAN; XPOT; FAM98B; RTRAF; DDX1; C2orf49; RTCB; ZBTB8OS; ELAC2; CLP1; CPSF4; CSTF2; TSEN15; CPSF1; TSEN34; TSEN2; TSEN54; RPP38; POP4; POP1; POP7; RPP40; RPP25; POP5; RPP21; RPP14; RPP30; NUP98; SEH1L; NUP107; NUP43; NUP160; NUP37; NUP85; NUP133; SEC13; TPR; NUP153; NUP88; NUP188; NUP214; NDC1; NUP210; POM121; POM121C; NUP35; NUP93; NUP155; NUP205; SEH1L; RAE1; NUP98; NUP98; NUP62; NUP58; N…
tRNA modification in the nucleus and cytosol	ADAT3; ADAT2; TRMT44; THG1L; LAGE3; OSGEP; TP53RK; TPRKB; PUS1; QTRT2; QTRT1; NSUN2; NSUN6; FTSJ1; THADA; PUS3; TRMT10A; TRMT13; URM1; CTU1; CTU2; TRMT9B; TRMT11; TRMT112; ALKBH8; TRMT61A; TRMT6; ADAT1; WDR4; METTL1; TRIT1; LCMT2; TYW1; TYW3; TYW5; TRMT12; TRMT5; CDKAL1; PUS7; TRDMT1; TRMT1; DUS2; EPRS1
tRNA processing in the mitochondrion	MT-ND6; MT-TA; MT-TN; MT-TP; MT-TS1; MT-TC; MT-TE; MT-TQ; MT-TY; MT-TI; MT-TD; MT-TW; MT-TF; MT-TL2; MT-TL1; MT-TR; MT-TS2; MT-TM; MT-TT; MT-TH; MT-TK; MT-TV; MT-TG; MT-CO2; MT-ND2; MT-ND4L; MT-CYB; MT-RNR1; MT-ATP6; MT-ND3; MT-ND4; MT-ND5; MT-CO3; MT-ATP8; MT-CO1; MT-ND1; MT-RNR2
tRNA modification in the mitochondrion	TRMU; TRMT10C; PRORP; HSD17B10; TRMT61B; TRIT1; PUS1; MTO1; GTPBP3
Metabolism of non-coding RNA	SNRPD2; SNRPG; SNRPE; SNRPD3; SNRPB; SNRPD1; SNRPF; GEMIN8; GEMIN7; GEMIN2; GEMIN6; GEMIN5; DDX20; SMN1; GEMIN4; SNUPN; NCBP2; NCBP1; PHAX; NUP98; SEH1L; NUP107; NUP43; NUP160; NUP37; NUP85; NUP133; SEC13; TPR; NUP153; NUP88; NUP188; NUP214; NDC1; NUP210; POM121; POM121C; NUP35; NUP93; NUP155; NUP205; SEH1L; RAE1; NUP98; NUP98; NUP62; NUP58; NUP58; NUP54; NUP50; AAAS; RANBP2; NUP42; TGS1; PRMT5; …
PRC2 methylates histones and DNA	H2BC14; H2BC1; H2BC5; H2BC9; H2BC21; H2BC17; H2BS1; H2BC15; H2BC4; H2BC11; H2BC3; H2BC12; H2BC13; H2BU1; H3-3A; H3C1; H3C15; H2AB1; H2AZ2; H2AZ1; H2AC7; H2AX; H2AJ; H2AC20; H2AC6; H2AC4; H2AC18; H2AC14; H4C1; SUZ12; EZH2; EED; RBBP7; RBBP4; PHF19; PHF1; JARID2; MTF2; AEBP2; DNMT1; DNMT3A; DNMT3B
TET1,2,3 and TDG demethylate DNA	TDG; TET1; TET2; TET3
Positive epigenetic regulation of rRNA expression	H2BC14; H2BC1; H2BC5; H2BC9; H2BC21; H2BC17; H2BS1; H2BC15; H2BC4; H2BC11; H2BC3; H2BC12; H2BC13; H2BU1; H3C1; H3C15; H3-3A; H2AB1; H2AZ2; H2AZ1; H2AC7; H2AX; H2AJ; H2AC20; H2AC6; H2AC4; H2AC18; H2AC14; H4C1; CBX3; TTF1; EHMT2; ERCC6; RBBP7; GATAD2A; GATAD2B; MBD3; CHD3; CHD4; HDAC2; HDAC1; RBBP4; MTA3; MTA2; MTA1; EP300; KAT2A; SF3B1; SMARCA5; DEK; BAZ1B; MYO1C; MYBBP1A; DDX21; POLR2E; POLR2L; P…
Negative epigenetic regulation of rRNA expression	POLR2E; POLR2L; POLR2H; POLR2F; POLR1A; POLR1B; POLR1F; POLR1C; POLR1G; POLR1D; POLR1E; POLR1H; POLR2K; UBTF; GTF2H4; ERCC3; GTF2H3; GTF2H2; GTF2H1; GTF2H5; CDK7; MNAT1; CCNH; ERCC2; TAF1C; TBP; TAF1A; TAF1D; TAF1B; TTF1; SAP130; SUDS3; SAP30BP; SAP30L; SAP30; SIN3B; SIN3A; ARID4B; SAP18; DNMT1; HDAC2; SMARCA5; BAZ2A; HDAC1; DNMT3B; H2BC14; H2BC1; H2BC5; H2BC9; H2BC21; H2BC17; H2BS1; H2BC15; H2BC…
DNA methylation	H2BC14; H2BC1; H2BC5; H2BC9; H2BC21; H2BC17; H2BS1; H2BC15; H2BC4; H2BC11; H2BC3; H2BC12; H2BC13; H2BU1; H3-3A; H3C1; H3C15; H2AB1; H2AZ2; H2AZ1; H2AC7; H2AX; H2AJ; H2AC20; H2AC6; H2AC4; H2AC18; H2AC14; H4C1; DNMT3L; DNMT3B; DNMT1; UHRF1; DNMT3A
HATs acetylate histones	H3C15; H3C1; WDR5; RBBP7; H4C1; H2AC18; H2AC20; H2AC21; H2AC14; H2AC12; H2AC4; H2AC6; H2AC1; H2AC11; H2AC7; H2AW; ACTL6A; ING5; MEAF6; BRD1; BRPF3; BRPF1; KAT6A; KAT6B; DMAP1; EPC1; KAT5; BRD8; MORF4L1; YEATS4; EP400; ING3; MORF4L2; ACTB; RUVBL1; TRRAP; RUVBL2; VPS72; MRGBP; SGF29; TADA3; MBIP; KAT2A; KAT2B; YEATS2; TADA2A; ZZZ3; KAT14; DR1; SUPT7L; TADA2B; SAP130; TADA1; TAF9; USP22; TAF6L; TAF1…
HDACs deacetylate histones	H3C15; H3C1; RBBP7; RBBP4; H4C1; KDM1A; H2AC18; H2AC20; H2AC21; H2AC14; H2AC12; H2AC4; H2AC6; H2AC1; H2AC11; H2AC7; H2AW; H2BC18; H2BU1; H2BC4; H2BC15; H2BC13; H2BC17; H2BC12; H2BC9; H2BC5; H2BC3; H2BC1; H2BC11; H2BC14; H2BC21; NCOR1; NCOR2; HDAC3; TBL1X; TBL1XR1; GPS2; HDAC8; HDAC10; BRMS1; ARID4A; SAP30L; SUDS3; SAP30; ARID4B; HDAC2; HDAC1; SAP18; RCOR1; REST; GATAD2A; GATAD2B; MBD3; CHD3; CHD4…
HDMs demethylate histones	H3C15; H3C1; H4C1; KDM6B; KDM7A; UTY; KDM6A; JMJD6; KDM5C; KDM5A; KDM5B; KDM5D; KDM2A; KDM4A; KDM2B; PHF2; ARID5B; KDM3A; PHF8; KDM3B; KDM1B; KDM1A; KDM4D; KDM4C; KDM4B; RIOX2
PKMTs methylate histone lysine	H3C15; H3C1; ASH2L; RBBP5; WDR5; DPY30; SETD1B; KMT2D; SETD1A; KMT2B; KMT2A; KMT2C; KMT2E; NSD3; SETD3; SMYD3; SETD7; PRDM9; MECOM; PRDM16; AEBP2; SUZ12; EZH2; EED; RBBP7; RBBP4; EHMT2; EHMT1; NSD2; SETD2; KMT5A; H4C1; KMT5B; KMT5C; DOT1L; SETD6; NFKB1; NFKB2; RELA; ASH1L; NSD1; SMYD2; SETDB1; ATF7IP; SUV39H1; SUV39H2; SETDB2
RMTs methylate histone arginine	H3C15; H3C1; SMARCA4; WDR5; RBBP7; H4C1; PRMT1; H2AC18; H2AC20; H2AC21; H2AC14; H2AC12; H2AC4; H2AC6; H2AC1; H2AC11; H2AC7; H2AW; COPRS; CDK4; CCND1; PRMT5; WDR77; H2AB1; H2AZ2; H2AZ1; H2AX; H2AJ; PRMT7; SMARCB1; SMARCC2; SMARCC1; SMARCA2; ARID2; SMARCD1; PBRM1; SMARCD2; SMARCD3; ARID1B; ACTL6A; ARID1A; SMARCE1; ACTL6B; DNMT3A; PRMT6; JAK2; CARM1; PRMT3; RPS2
Cellular response to hypoxia	CUL2; RBX1; ELOC; ELOB; VHL; EGLN1; EGLN3; WTIP; AJUBA; LIMD1; EPAS1; HIF1A; HIF3A; UBE2D3; UBE2D2; UBE2D1; UBC; UBB; UBA52; RPS27A; EGLN2; PSMD3; PSMA6; PSMD2; PSMA5; PSMD13; PSMA4; PSMD12; PSMA3; PSMD11; PSMA2; SEM1; PSMD10; PSMA1; PSMD1; PSMD14; PSMC6; PSMC5; PSMC4; PSMC3; PSMC2; PSMC1; PSMB9; PSMB8; PSMB11; PSME4; PSMB7; PSMB6; PSMA8; PSMF1; PSME3; PSMB5; PSME2; PSMB4; PSME1; PSMD9; PSMB3; PS…
Detoxification of Reactive Oxygen Species	CAT; GPX1; SOD3; SOD1; CCS; NCF4; NCF1; NCF2; CYBA; CYBB; GSR; TXNRD1; TXN; GPX2; PRDX5; PRDX1; PRDX2; GPX6; GPX5; GSTP1; PRDX6; GPX3; NOX4; NOX5; PRDX5; TXN2; CYCS; TXNRD2; ATP7A; ATOX1; NUDT2; SOD2; AQP8; GSR; ERO1A; GPX8; GPX7; P4HB; PRDX3
Cristae formation	MICOS13; TMEM11; HSPA9; SAMM50; MTX1; MTX2; APOOL; CHCHD3; CHCHD6; MICOS10; IMMT; DNAJC11; APOO; ATP5PO; ATP5MC3; MT-ATP6; ATP5ME; ATP5MF; MT-ATP8; ATP5MC1; ATP5MG; ATP5PF; ATP5PD; ATP5PB; ATP5MC2; ATP5F1B; ATP5F1C; ATP5F1D; ATP5F1E; ATP5F1A; DMAC2L
