# Supplementary material for: Mining RNAseq data reveals dynamic metaboloepigenetic profiles in human, mouse and bovine pre-implantation embryos
Source: iScience. 2022 Feb 11;25(3):103904. doi: 10.1016/j.isci.2022.103904 (PMC8889150; doi:10.1016/j.isci.2022.103904)
Supplement: Data S5. Correlations between gene expression and Reactome pathways with DNA methylation, related to Figure 5 [file mmc6.xlsx]

## Sheet: Methy_Correlations_Pathways
Pathway	Rho
	bovine_vivo	bovine_vitro	human_vitro	mouse_vivo	mouse_vitro
Alanine metabolism	0	-0.577	0.847	0	-0.397
Amine derived hormones metabolism	-0.038	0.577	0.24	-0.687	-0.676
Arachdonic acid metabolism	-0.467	-0.525	0.652	0.582	-0.115
Ascorbate metabolism	-0.798	-0.577	0.921	0.447	0.017
Asparagine N linked glycosylation	-0.418	-0.955	0.827	0.908	-0.019
Aspartate and asparagine metabolism	-0.802	0.577	0.646	0.924	0.165
Beta-oxidation	-0.408	-0.962	0.747	0.972	0.888
Biotin metabolism	0.161	0.535	0.237	-0.078	0.918
Branched chain aa catabolism	-0.109	-0.924	0.922	0.942	0.606
Carnitine metabolism	0.65	0.897	0.696	0.261	0.033
Carnitine synthesis	-0.118	0	0.435	0.699	-0.115
Cellular response to hypoxia	-0.066	0.068	0.777	0.962	0.948
Choline catabolism	0.585	-0.996	0.945	0.852	0.115
Co-factors metabolism	-0.124	-0.419	-0.059	0.486	0.866
Cobalamine metabolism	-0.815	-0.981	-0.094	0.956	0.967
Creatine metabolism	-0.463	-0.654	0.95	0.733	0.075
Cristae formation	-0.846	-0.797	-0.001	0.975	0.999
Detoxification of Reactive Oxygen Species	-0.548	-0.861	0.861	0.802	0.997
Deubiquitination	0.225	0.537	0.691	0.861	0.937
DNA methylation	-0.502	-0.577	-0.139	0.606	0.954
ETC	-0.85	-0.926	0.791	0.959	0.932
Fatty AcylCoA byosynthesis	-0.368	-0.685	0.897	0.834	0.997
Folate metabolism	-0.301	-0.577	0.795	0.663	0.918
Fructose catabolism	-0.615	-0.908	0.88	-0.732	0.075
Fuctose biosynthesis	-0.682	0.577	0.582	0.455	0.803
Galactose catabolism	-0.617	-0.908	0.363	0.853	0.954
Gluconeogenesis	-0.625	-0.752	0.648	0.588	0.886
Glutamate and glutaminemetabolism	-0.053	0.936	0.862	0.406	0.954
Glycogen metabolism	-0.445	-0.466	0.648	0.573	0.051
Glycolysis	0.937	0.697	0.671	0.913	0.965
Glycosaminoglycan metabolism	-0.016	-0.524	0.746	0.355	-0.327
Glyoxylate metabolism	-0.739	-0.969	0.747	0.995	0.918
HATs acetylate histones	0.952	0.595	0.7	-0.018	0.018
HDACs deacetylate histones	-0.474	0.654	0.762	0.089	-0.025
HDMs demethylate histones	0.352	-0.027	0.596	-0.798	-0.984
Histidine catabolism	0.823	0.756	0.212	0.172	-0.5
Inositol phosphate metabolism	0.097	0.93	0.677	-0.367	-0.911
Ketone body metabolism	-0.54	-0.654	-0.384	-0.447	-0.268
Lactose synthesis	-0.912	0.419	-0.163	-0.397	-0.115
Lysine catabolism	0.174	-0.989	0.839	0.837	-0.314
Melanin byosinthesis	-0.118	0.996	0.249	0.119	-0.737
Methionine salvage pathway	-0.885	0.091	0.774	0.469	0.564
Mitochondria iron sulfur biogenesis	-0.569	-0.419	0.895	0.927	0.972
Mitochondrial translation	-0.349	0.119	0.971	0.972	0.974
Neddylation	-0.366	0.035	0.857	0.917	0.989
Nicotinate metabolism	-0.395	-0.997	0.621	0.345	0.971
Nitric oxide metabolism	-0.136	-0.926	0.878	0.89	0.932
Nucleotides metabolism	-0.579	-0.913	0.925	0.885	0.966
O linked glycosylation	-0.05	-0.718	0.703	0.223	-0.365
O3 and O6 metabolism	-0.662	-0.975	0.834	0.857	0.918
Panthotenate metabolsim	-0.51	-0.961	0.238	0.662	0.882
Peptide hormone metabolism	0.561	-0.908	0.817	0.351	0.596
Peroxisomal lipid metabolism	0.187	-0.904	0.679	0.95	0.217
Phenylalanine metabolism	-0.346	-0.996	0.653	0.78	0.997
Phospholipid metabolism	0.201	-0.631	0.746	-0.414	0.875
PKMTs methylate histone lysines	0.221	0.894	0.605	-0.506	-0.963
Polyamines metabolism	-0.098	-0.884	0.941	0.962	0.943
PPP	-0.539	0.657	0.109	0.996	0.937
PRC2 methylates histones and DNA	0.119	-0.364	-0.128	-0.648	-0.976
Proline catabolism	-0.823	-0.577	0	0.688	0.993
Protein methylation	-0.506	0.186	0.77	0.373	0.875
Pyruvate metabolism	0.174	-0.625	0.723	0.392	-0.35
Regulation of IGF transport and uptake by IGFBPs	-0.155	-0.929	0.764	0.436	0.127
Retinoid metabolism	0.037	0.472	0.868	0.214	0.906
Riboflavin metabolism	-0.586	0.24	0.922	0.737	0.289
RMTs methylate histone arginines	-0.111	0.504	0.508	-0.456	0.434
Selenoamino acid metabolism	-0.637	1	-0.23	-0.257	0.849
Serine biosynthesis	-0.111	-0.666	0.756	-0.171	0
Sphingolipid metabolism	-0.592	-0.972	0.788	0.151	0.988
Steroids metabolism	0.172	-0.952	0.849	0.407	-0.255
Sulfur aa metabolism	-0.736	-0.834	0.68	-0.503	-0.024
SUMOylation	0.914	0.529	0.786	-0.033	-0.934
TCA	-0.551	-0.865	0.718	0.974	0.875
TET1 2 3 and TDG demethylate DNA	-0.393	-0.577	0.013	0.6	0.636
Thiamine metabolism	-0.113	-0.721	-0.064	0.781	-0.217
Threonine catabolism	-0.281	0.173	-0.065	0.389	-0.115
Triglycerid biosynthesis	0.092	-0.861	0.117	0.411	0.564
Tryglicerid catabolism	-0.629	-0.985	0.898	0.254	0.993
Tryptophan catabolism	0.239	-0.419	0.709	-0.482	-0.967
Tyrosine catabolism	-0.265	-0.911	0.821	0.484	-0.986
Urea cycle	-0.005	-0.996	0.797	0.245	-0.859
Vitamin K metabolism	-0.011	0.945	0.945	-0.133	0.35

## Sheet: Methy_Corr_selected_genes
Gene	Rho
	bovine_vivo	bovine_vitro	human_vitro	mouse_vivo	mouse_vitro
ACLY	0.270734	-0.638106	-0.00836476	-0.219554	0.0862371
ACO1	-0.722089	-0.564507	-0.271671	-0.712543	-0.701712
ACO2	-0.603631	-0.6867	-0.599358	-0.787156	-0.731776
ADI1	-0.00218154	0.0192699	-0.521418	-0.126228	-0.753622
AHCY	-0.555776	-0.898511	-0.426622	-0.664039	-0.874817
ALDH2	-0.133774	-0.689045	-0.159375	-0.354314	-0.0103358
APIP	0.448316	0.0359224	0.284995	0.357944	0.449836
ATF7IP	-0.501355	-0.476645	0.0233574	0.23527	0.548495
BHMT	0.403169	0.894285	-0.125182	-0.390966	-0.765697
CS	0.0343938	-0.200764	-0.263908	0.145433	0.0336722
DHFR	0.24098	-0.197777	-0.0517089	-0.191354	-0.362553
DLD	-0.412944	-0.870396	0.219945	-0.507026	-0.673042
DLST	-0.143486	0.124909	-0.197779	-0.408026	0.0170424
DNMT1	0.636027	0.899135	0.057837	0.204191	0.0929573
DNMT3A	-0.40862	-0.862218	-0.0400381	-0.519803	0.451668
DNMT3B	-0.276377	-0.645283	-0.539795	0.140014	-0.831399
DNMT3L	0	0.368211	-0.457135	-0.749031	-0.885717
EED	-0.485578	-0.867	-0.212525	-0.537394	0.114618
ENOPH1	-0.419242	-0.605893	0.243599	0.173726	0.44167
EZH1	0.312428	-0.636161	0.319602	0.287316	0.190367
EZH2	-0.191041	-0.269357	-0.00160289	0.0252451	0.706827
FH	0.104355	-0.145587	-0.352646	0	0
GCAT	-0.689843	-0.032669	-0.505752	-0.658176	-0.618549
GLDC	0.382074	-0.633182	-0.429643	-0.0465126	-0.234242
GLS	0.578212	0.634784	0.112532	-0.134529	-0.542761
GLS2	0.57528	0.778546	0.357919	-0.130812	-0.00769685
GLUD1	-0.151873	-0.641803	-0.0875219	0.557041	-0.481361
GLUL	0.701816	0.169926	0.175381	0.225934	0.561664
GOT1	-0.389063	0.0408823	-0.635156	-0.88692	-0.738426
GOT2	0.00504708	-0.227284	-0.500277	-0.538495	-0.613924
IDH1	-0.393213	-0.882901	0.131392	-0.636192	-0.936871
IDH2	-0.75431	-0.774818	0.3279	-0.563789	-0.87397
IDH3A	-0.187565	-0.94965	0.122058	0.511123	0.801652
IDH3B	-0.566249	-0.589235	-0.249086	-0.427472	-0.97047
IDH3G	-0.727403	-0.56764	-0.429647	-0.354352	-0.917248
KDM1A	0.256635	-0.61041	-0.331312	0.145681	0.15939
KDM2B	-0.582884	-0.800706	-0.103027	0.177113	-0.482191
KDM5A	0.18429	-0.730589	-0.56214	0.453661	-0.0262704
KDM5B	-0.525679	-0.828689	0.25245	0.587418	0.300399
KDM5C	-0.5797	-0.754818	0.00686321	-0.000493675	-0.143839
KDM6A	-0.3494	-0.785518	-0.187198	0.626069	0.844849
KDM6B	0.00659927	-0.0143539	0.077438	0.612404	0.41847
KDM7A	0.469409	0.535334	0.00290769	0.918806	0.875523
KMT2A	-0.404903	-0.544579	-0.0537206	-0.00650113	-0.0895233
KMT2B	0.208596	0.394763	-0.167122	0.812036	0.191862
KMT2C	0.38734	0.263368	-0.0914991	0.932954	0.490839
KMT2D	0.450074	-0.602838	-0.278469	0.867868	0.843503
KMT2E	0.513117	0.427011	-0.225175	0.277883	-0.0798726
L2HGDH	0.352423	-0.603604	0.175521	0.41376	0.0299476
LDHA	-0.0500816	0.771059	-0.516949	0.145681	0.608062
LDHB	-0.489939	-0.917981	-0.404066	0.679781	0.942656
LDHC	0.46962	0.726935	0.63547	0.698419	0.905094
MAT1A	0.127028	0.422003	-0.204098	0.505124	0.749388
MAT2A	-0.142063	-0.462542	-0.410865	0.212114	-0.164943
MAT2B	0.626716	0.637185	0.544921	0.274295	0.878984
MDH1	-0.582547	-0.62939	-0.560483	-0.794574	-0.356007
MDH2	-0.718676	-0.895497	-0.391023	-0.504445	-0.865702
ME2	0.0971359	0.636785	-0.0543112	0.276409	0.203452
ME3	0	0.209339	0.421068	0.210845	0.10086
MRI1	-0.199836	0.513316	-0.0533815	-0.871364	-0.60041
MTAP	0.394521	0.405598	0.328025	-0.401211	0.169051
MTHFD1	0.528262	0.570611	-0.446545	-0.504697	-0.73263
MTHFD1L	-0.511358	-0.813579	-0.541278	-0.112501	0.0214536
MTHFD2	-0.013103	-0.69702	-0.0256686	0.0193628	0.669807
MTHFD2L	-0.344851	-0.232266	-0.0138863	-0.912643	-0.335624
MTHFR	-0.686642	0.213262	-0.465968	0.582397	0.0990079
MTHFS	-0.292464	-0.7806	-0.495864	-0.298882	0.798265
MTR	0.335431	-0.49959	-0.14452	0.78083	0.616638
MTRR	-0.393326	-0.389167	-0.295898	-0.12325	-0.915536
NSD3	0.303604	0.107519	-0.359435	0.313112	0.364425
OGDH	-0.655107	-0.521052	-0.617296	-0.401275	-0.850575
OGDHL	0.301932	0.952718	-0.161132	-0.396607	-0.384994
PDHA1	-0.339024	-0.890649	-0.507619	-0.489233	-0.985431
PDHB	-0.582176	-0.92018	-0.345136	-0.517399	-0.789219
PHGDH	-0.247683	-0.879472	-0.310882	-0.496201	-0.703512
PKM	-0.538911	-0.872018	-0.0280225	-0.437034	0.16025
PRDM9	0.479461	0.557403	0.175293	0.649211	0
PSAT1	-0.0655085	-0.866186	-0.231753	-0.0439113	-0.44602
PSPH	0.718433	0.415236	-0.229739	-0.64255	-0.694706
SDHA	0.241263	-0.53086	-0.570031	-0.716161	-0.525704
SDHB	-0.739417	-0.744091	0.20831	-0.873886	-0.883943
SDHC	-0.494561	-0.849108	0.171471	-0.62625	-0.311435
SDHD	-0.267442	-0.705459	-0.0611218	-0.560734	-0.787552
SETD1A	-0.0581194	0.341458	-0.0904437	0.880927	0.373906
SETD1B	0.0759256	-0.0790549	0.175471	0.306958	0
SETD3	0.128611	-0.0829401	-0.04919	-0.557814	-0.499964
SETD7	0	-0.881089	-0.504302	0.726628	0.1921
SHMT1	0.342213	-0.291503	-0.0580792	-0.177854	0.144021
SHMT2	-0.593432	0.691461	-0.415617	-0.253335	-0.459486
SLC25A10	0.0625641	-0.2414	-0.525525	-0.485078	-0.917523
SLC25A11	-0.81561	0.357942	-0.34418	-0.590154	-0.672598
SLC25A32	-0.274412	0.806085	-0.197203	0.275053	0.790911
SLC46A1	0.0199289	-0.276791	-0.329026	-0.516887	-0.913867
SLC7A5	-0.614257	-0.915345	-0.394867	0.948822	0.151097
SUCLA2	0.0457648	-0.401651	-0.46178	-0.526844	-0.867398
SUCLG1	-0.657333	-0.868348	-0.566602	-0.748334	-0.917691
SUCLG2	0.678634	0.209516	-0.290853	-0.390852	-0.225414
TDH	0.259533	0.0827883	-0.424954	-0.0903966	-0.537093
TET1	-0.431235	-0.824219	-0.44268	0.126462	-0.0937297
TET2	0.0963366	0.598281	-0.486779	-0.46096	-0.620731
TET3	0.277083	0.762722	-0.039453	0.85196	0.101547
TYMS	0.491454	0.721906	0.57881	-0.352278	-0.98084
UHRF1	0.440244	0.936131	0.447646	-0.452659	-0.335624

## Sheet: Methy_Corr_all_genes
Gene	Rho
	bovine_vivo	bovine_vitro	human_vitro	mouse_vivo	mouse_vitro
A1BG	-0.0884705	0.143672	0.165519	0.465993	0.762515
A1CF	0.320361	0.910874	0.164087	0.145681	0.143839
A2ML1	-0.357588	-0.658353	-0.118343	0.204522	0.640979
A4GALT	-0.394174	-0.502438	-0.442962	-0.231242	-0.272057
A4GNT	0	0.815376	-0.103759	0.111741	0.744347
AAAS	-0.558632	-0.302175	-0.168433	-0.725701	-0.671168
AACS	0.564122	0.93248	0.011862	-0.204447	-0.176999
AADAT	0.137621	0.842599	-0.123503	0	0.621726
AAGAB	-0.270852	-0.531681	0.216458	-0.566502	-0.554176
AAK1	-0.0618648	-0.400407	-0.299051	0.457991	-0.143839
AAMDC	-0.588429	-0.705653	-0.00649296	-0.202204	0.180113
AAMP	-0.395133	-0.614117	-0.229281	-0.781229	-0.058356
AAR2	0.14143	-0.0345794	-0.419301	-0.261714	-0.791134
AARS2	-0.255187	-0.4576	-0.381706	-0.557981	-0.766159
AARSD1	-0.640309	-0.741894	-0.381041	-0.385894	-0.713556
AASDH	0.5955	0.704141	-0.334651	0.352603	0.194474
AASDHPPT	-0.512782	-0.819652	-0.397225	-0.335612	-0.601787
AASS	-0.441426	-0.909528	-0.295898	0.874995	0.720294
AATF	-0.744764	-0.5668	-0.513671	0.0200575	-0.578204
ABAT	0.0590041	0.888279	0.0102357	0.434145	-0.284647
ABCA1	-0.0130487	-0.829217	0.0404587	-0.281333	-0.619574
ABCA10	0.403387	0.469369	-0.230257	0	0
ABCA12	0.287082	0.653313	0.611924	0.577741	0.749757
ABCA13	-0.394174	0	-0.239576	0.919966	0.605737
ABCA3	-0.772143	-0.82678	-0.0169063	-0.528415	-0.526381
ABCA4	0.464111	0.733164	-0.185331	0.0342906	-0.143839
ABCA5	0.573876	-0.0629673	0.724694	0.358011	0.478972
ABCA6	-0.405308	-0.403678	-0.295898	0	0
ABCA9	-0.217767	-0.431285	-0.0228211	0.499671	0.787569
ABCB1	0.167232	-0.562905	0.120886	0	0
ABCB10	0.266152	0.720265	-0.249682	-0.597321	-0.692061
ABCB4	0.480378	0.0976755	0.50365	0.22745	0.810647
ABCB5	0	0.26859	0.0674137	0.8223	0.653276
ABCB6	-0.546768	-0.910012	-0.428121	-0.615587	-0.475874
ABCB7	0.0645513	-0.368006	-0.150598	-0.354411	0.613241
ABCB8	-0.531814	-0.566947	-0.429799	-0.54372	-0.0984372
ABCB9	-0.155067	-0.232539	0.0710764	0.0819942	0.948062
ABCC1	-0.0256394	0.0788479	-0.272049	-0.127796	-0.546367
ABCC10	-0.498864	-0.0444556	-0.460268	0.572813	-0.0177884
ABCC11	0.0998	0.38857	-0.0711278	0	0
ABCC3	0.522483	-0.893375	0.337745	0.331755	0.335008
ABCC5	-0.477709	-0.928531	-0.109685	-0.63749	-0.118291
ABCC6	-0.394174	-0.313311	0.0690748	0.416334	0.894588
ABCC9	-0.221171	-0.662947	-0.298568	0.567518	-0.190705
ABCD1	-0.376739	-0.755782	-0.246336	0.0795713	-0.740866
ABCD3	0.431491	-0.165226	-0.120845	-0.493118	-0.714727
ABCD4	-0.335017	-0.195025	0.462545	-0.496586	-0.597457
ABCE1	-0.150873	-0.630721	-0.10693	-0.306618	-0.909284
ABCF1	-0.287144	-0.689262	-0.00864401	0.38611	-0.295699
ABCF2	0.367439	0.699403	0.270349	0.618954	0.101523
ABCF3	-0.746739	0.0847818	-0.204307	-0.095172	-0.72146
ABCG1	-0.560993	0.185734	0.494177	-0.0207308	0.819083
ABCG2	-0.00134927	0.271853	-0.270801	-0.317936	0
ABCG4	0.587024	0.830481	0.527617	-0.103684	-0.265905
ABCG5	-0.131537	0.413347	-0.011633	0	0
ABCG8	-0.131148	0.931087	0.438927	0	-0.143839
ABHD1	-0.328743	-0.530451	-0.194454	0	0
ABHD10	0.528893	0.892509	0.269877	-0.128734	-0.0543511
ABHD11	-0.492196	-0.0656581	-0.297398	-0.519477	-0.588427
ABHD12	-0.722484	-0.698045	-0.358048	-0.297936	0.0670897
ABHD12B	0.14143	-0.253293	-0.629571	0	-0.316398
ABHD13	-0.431224	-0.686542	0.151814	0.0883438	0.714525
ABHD14A	-0.560658	0.0493271	-0.293627	-0.739842	-0.557151
ABHD14B	-0.591686	-0.919041	-0.0948797	-0.419808	-0.517863
ABHD15	0	0	-0.419784	0.323773	0.522157
ABHD16A	-0.00330894	-0.816299	-0.150377	-0.488792	-0.436435
ABHD17A	-0.606822	0.730513	0.0123521	-0.511904	-0.709955
ABHD17B	0.720391	0.748107	0.314364	0.0956647	0.72062
ABHD17C	0.66018	-0.0938098	0.120311	-0.489767	-0.283809
ABHD18	0.317996	0.782079	0.0630442	0.198	-0.0112661
ABHD2	-0.440249	-0.887076	0.0811581	0.463147	0.793344
ABHD3	0.668637	0.853163	0.597853	0.608946	0.578597
ABHD4	0.352586	0.684446	-0.335369	-0.364638	0.28388
ABHD5	0.461518	0.264764	0.120886	0.250327	-0.311036
ABHD6	-0.462065	0.515731	-0.526966	0.943692	0.886064
ABHD8	0.493516	0.524	-0.425523	-0.134246	-0.0774021
ABI1	0.0758625	0.142624	-0.563129	-0.407707	0.203265
ABI2	0.519169	0.807056	0.420893	0.333515	0.154652
ABI3	0.201635	-0.623879	0.120886	0.279244	0
ABI3BP	-0.115494	0.90006	-0.174087	0.878526	0.328081
ABITRAM	0.319179	0.516129	0.298009	0.241979	-0.305305
ABL1	0.209802	0.786911	0.132727	-0.360614	-0.30036
ABL2	-0.214034	-0.614768	-0.108064	0.916463	-0.143839
ABLIM1	0.366446	0.82432	0.120886	0.145013	0.622731
ABLIM2	-0.346957	-0.506206	0.404023	-0.267897	0.0808342
ABLIM3	-0.0973378	0.880761	-0.0931417	0.299895	0.624224
ABO	0	0.185734	-0.474667	-0.0982356	-0.539574
ABR	-0.455575	-0.73123	-0.420166	-0.0829576	0.144995
ABRACL	0.210766	0.494175	-0.461589	-0.731006	-0.789652
ABRAXAS1	0.261991	0.767658	0.378438	0.286693	-0.519864
ABRAXAS2	0.202895	0.836807	-0.213693	-0.148618	-0.358736
ABT1	-0.466529	0.0874517	-0.221978	-0.161998	0.870075
ABTB1	-0.733559	-0.3029	-0.0927397	-0.534386	-0.473143
ABTB2	-0.102528	0.384928	0.401055	0.461129	-0.0819968
ACAA1	-0.762328	-0.533902	0.397984	0	0
ACAA2	-0.588184	0.105117	-0.273754	-0.735607	-0.883129
ACACA	0.167983	-0.608341	0.220072	0.412675	0.110294
ACACB	-0.125359	0.976548	0.120886	-0.29327	0.739761
ACAD10	-0.556598	-0.701762	-0.237744	-0.544403	-0.572031
ACAD11	0.482884	0.777989	-0.192711	-0.42372	-0.624709
ACAD8	-0.0361647	0.0473378	0.409865	-0.262924	-0.496496
ACAD9	-0.313472	-0.2278	-0.527926	-0.673384	-0.883118
ACADM	0.379594	-0.627209	0.113349	-0.455031	-0.901878
ACADS	-0.28057	-0.55501	-0.473459	-0.46432	-0.701465
ACADSB	0.108418	0.768711	0.0746269	0.837006	0.231166
ACADVL	-0.63483	-0.331489	-0.338746	-0.315243	-0.192129
ACAP2	0.251543	0.791025	0.147387	0.253365	0.579955
ACAP3	-0.0975623	0.158059	-0.472113	-0.0610905	0.169277
ACAT1	-0.520434	-0.82833	0.31728	0.515818	0.645162
ACAT2	0.0557803	-0.226882	-0.104972	-0.846861	-0.726684
ACBD3	0.663531	0.00400132	0.680461	0.298539	0.765317
ACBD5	0	-0.152956	-0.0025217	0.640725	0.791413
ACBD6	-0.366637	-0.847473	-0.517618	0.150999	0.103659
ACBD7	0.0613877	0.545462	0.127094	-0.419028	0.804845
ACCS	-0.0957208	0.539574	-0.240238	0.321858	0
ACCSL	0.407159	0.889435	0.439489	0.777941	0.959308
ACD	0.214282	0.79982	0.310736	0.578367	0.234498
ACE	0.14143	0.379705	-0.284278	-0.639677	-0.50337
ACE2	-0.113777	-0.0154235	0.158653	0.429591	0.837096
ACER1	0	-0.232539	-0.128904	-0.389334	-0.474877
ACER2	0	-0.594326	-0.187878	-0.138855	-0.213749
ACER3	-0.474959	-0.789174	0.0257927	0.67719	0.923225
ACHE	0	0.185734	0.141328	0.257843	0
ACIN1	0.64148	-0.737329	-0.502821	-0.20502	-0.143839
ACKR2	0.281851	-0.232539	-0.501326	0.131897	0.504919
ACKR4	0.320896	-0.678126	0.0375143	0.311631	0.0197854
ACLY	0.270734	-0.638106	-0.00836476	-0.219554	0.0862371
ACO1	-0.722089	-0.564507	-0.271671	-0.712543	-0.701712
ACO2	-0.603631	-0.6867	-0.599358	-0.787156	-0.731776
ACOT11	-0.597059	-0.475769	-0.195927	-0.617649	-0.795909
ACOT13	-0.0663646	-0.609684	0.402581	0.120842	0.272579
ACOT2	0.222261	0.347575	-0.175378	-0.784481	-0.764178
ACOT4	-0.375224	-0.880553	-0.313435	0.587553	0.556368
ACOT7	-0.649786	-0.436901	0.663021	-0.318713	-0.348937
ACOT8	-0.6142	-0.336696	-0.370029	-0.132375	-0.139299
ACOT9	0.292667	-0.311283	0.115705	-0.768832	-0.585306
ACOX1	-0.457577	-0.842631	-0.296746	-0.207888	0.10123
ACOX2	-0.032303	-0.662353	0.120886	-0.452487	0.545468
ACOX3	-0.56698	-0.19363	-0.674616	-0.178904	0.523241
ACOXL	0.584571	0.0292263	0.230199	-0.0622643	0.609699
ACP1	-0.466657	-0.662109	-0.0129878	-0.206064	-0.420983
ACP2	-0.765367	-0.806164	-0.502263	0.069068	-0.0631532
ACP5	-0.631329	-0.86518	-0.534863	-0.6882	-0.792392
ACP6	-0.0445053	0.697072	0.148674	-0.398279	0.116327
ACRV1	0.29721	0.912177	-0.0557428	0.377433	0.519613
ACSBG1	0.294366	-0.340806	-0.0947967	-0.695679	-0.629835
ACSF2	-0.627866	-0.865303	-0.302275	-0.490824	-0.759681
ACSF3	-0.800741	-0.182756	-0.425896	-0.914824	-0.143839
ACSL1	-0.408114	-0.743436	0.120886	0.158558	0.709761
ACSL3	0.558294	-0.593571	-0.149668	0.545231	0.637129
ACSL4	0.0264269	-0.807536	0.0525944	0.789945	0.681164
ACSL5	0.210005	0.88163	0.535091	-0.628988	-0.655754
ACSL6	-0.448381	-0.774339	-0.375009	-0.652917	-0.787611
ACSM2A	-0.0261683	0.185734	-0.408265	0	0
ACSM3	0.692404	0.628402	0.120886	-0.851842	0.425959
ACSM4	0.410013	0.10243	-0.245685	0.303088	0.335624
ACSS2	0.0342397	0.0280796	-0.159933	-0.377687	-0.73334
ACSS3	0.532357	0.170736	0.103513	0.619265	0.103704
ACTA1	-0.0394977	-0.405783	0.103722	-0.260754	-0.687528
ACTA2	0	-0.0212081	-0.212385	-0.764679	-0.638745
ACTB	-0.206368	-0.908051	-0.593871	-0.790023	-0.901384
ACTBL2	0	-0.337978	0.120886	0.145681	-0.617998
ACTC1	-0.229721	-0.921704	-0.295898	-0.349078	-0.782156
ACTG1	-0.335336	-0.947987	-0.288297	-0.913338	-0.668303
ACTG2	-0.719814	-0.347103	-0.495493	-0.20006	-0.258415
ACTL6A	0.755519	-0.685575	-0.349024	-0.679283	0.349932
ACTL7B	0	0.620992	-0.0777025	0	0
ACTL8	0.140573	0.887981	0.552643	0	0
ACTN1	-0.348307	-0.695314	-0.654181	-0.573841	-0.764553
ACTN2	0.100243	0.575563	-0.0667395	-0.0517988	-0.0135137
ACTN3	-0.36225	-0.338979	-0.204878	0.172711	0.298734
ACTN4	-0.432599	-0.582256	-0.437515	-0.662045	-0.925395
ACTR10	0.540712	0.10591	0.457936	-0.807668	0.353604
ACTR1A	-0.837304	-0.722824	-0.0584523	-0.201253	-0.251719
ACTR1B	-0.0573258	-0.679753	-0.425926	-0.603908	-0.859614
ACTR2	0.133585	-0.775759	-0.211394	0.238632	0.287439
ACTR3	0.342314	-0.796197	0.0186706	-0.153605	-0.360954
ACTR3B	-0.308605	0.212367	0.446468	0.00949562	0.0110772
ACTR5	-0.34208	-0.638622	-0.624282	0.202178	0.0652911
ACTR6	-0.13626	0.576964	0.279458	-0.326216	-0.45357
ACTR8	0.569227	0.107322	-0.206922	-0.390859	-0.277325
ACTRT3	-0.48992	0.0460462	-0.318037	0	0
ACVR1	0.750911	0.299481	0.57367	0.365679	-0.143839
ACVR1B	0.245156	0.34971	0.51573	0.195637	0.166174
ACVR1C	0	-0.232539	0.192599	0.25988	0.0913961
ACVR2A	-0.0974287	-0.48177	0.427641	0.301115	-0.430768
ACVR2B	-0.385169	-0.0891546	0.0921018	-0.828603	-0.562306
ACY1	0.14143	0.0186701	-0.295898	-0.332288	-0.343108
ACYP1	0.190303	-0.523411	0.356984	0.158937	-0.116158
ACYP2	0.567614	0.866203	0.129361	-0.492631	-0.682244
ADA	-0.365378	-0.0230177	-0.193758	-0.132402	0.317777
ADAD1	0.703265	0.92245	0.218421	-0.0582208	0
ADAD2	0.14143	0.798539	0.00686321	-0.470229	-0.587264
ADAL	-0.262208	0.572055	-0.270236	-0.464399	-0.736037
ADAM10	0.336526	-0.565973	0.540474	0.144092	0.499203
ADAM11	-0.179853	0.570389	-0.319539	0.106081	-0.143839
ADAM12	0.000860063	0.780697	0.260338	0.690448	0.933005
ADAM15	0	-0.0950028	-0.295898	-0.791829	-0.747448
ADAM17	-0.203951	-0.25685	-0.163349	0.757798	0.520422
ADAM19	0.135687	0.219929	0.0204085	-0.109249	-0.725521
ADAM21	0	-0.209978	0.468306	0.291856	-0.143839
ADAM22	0	0.536578	0.00686321	0.806955	0
ADAM23	0.359309	0.582753	-0.348798	-0.0672643	-0.379433
ADAM28	-0.101205	0.0499689	0.535083	0.20615	-0.266547
ADAM32	0.0602653	-0.312141	0.416054	-0.0695904	0.18737
ADAM3A	-0.394174	0	-0.0318362	0	0
ADAM7	-0.345158	0	-0.194454	0.428653	0.744279
ADAM8	-0.408965	-0.33304	0.546635	-0.220385	0.400491
ADAM9	0.210091	-0.894616	0.500945	-0.464362	-0.160336
ADAMTS1	-0.298466	-0.162784	-0.179701	-2.57386e-05	0
ADAMTS10	0	0.143672	0.120886	-0.722861	-0.337762
ADAMTS12	0.39001	0.88664	0.120886	0.541181	0.381293
ADAMTS14	0.368252	0.336573	-0.514292	0.298271	-0.082148
ADAMTS16	0.332243	0.596118	-0.324641	0	0
ADAMTS17	0.27964	0.495492	-0.0496465	0.540806	0.47557
ADAMTS18	0.268924	0.761926	0.533809	-0.449906	0.335624
ADAMTS2	0.0183871	-0.0710206	-0.202845	0.740994	0.59219
ADAMTS20	0.306938	0.187928	0.120886	0.33464	0
ADAMTS3	0.375125	-0.826365	0.142761	0.485467	0.680539
ADAMTS4	-0.0289767	0.948278	-0.161457	0.54039	0.767474
ADAMTS5	0	0.185734	0.36346	0.183559	-0.143839
ADAMTS6	-0.306562	0.00143565	-0.0705453	0.255652	-0.143839
ADAMTS7	0.352972	0.0673474	-0.105132	0.0249052	0
ADAMTS8	0	0.333286	-0.295898	-0.50813	0
ADAMTS9	0.471637	0.478714	-0.294165	0.447535	-0.143839
ADAMTSL1	0.0825022	0.965073	0.36853	0.812828	0.92297
ADAMTSL3	0.171041	-0.125119	0.411831	0.264262	0.813289
ADAMTSL4	-0.367189	-0.878187	-0.295898	0.0118437	0.416584
ADAMTSL5	0	0.0303226	-0.373382	-0.077302	0
ADAP1	0.214027	0.717678	-0.156644	-0.631616	-0.621945
ADAP2	-0.113583	-0.657606	-0.4356	-0.364919	-0.878312
ADAR	0.025671	0.593893	-0.276106	0.594841	0.700135
ADARB1	-0.164238	0.603051	-0.304681	0.265075	-0.15142
ADAT1	0.282466	0.0642119	0.0399586	-0.589865	-0.611734
ADCK1	-0.276601	0.709717	-0.433967	-0.46523	-0.405491
ADCK2	-0.603434	-0.466616	-0.601199	-0.637222	0.0175078
ADCK5	-0.64814	-0.769628	-0.448467	-0.83079	-0.217623
ADCY1	0.000130513	-0.841804	0.430128	0.0288158	0.62978
ADCY10	0.110016	-0.37909	-0.429678	0.212619	0
ADCY2	0.574714	0.60004	-0.210614	0.790593	0.937378
ADCY3	-0.122784	0.824768	0.512468	0.0863228	0.158837
ADCY4	0	0.268827	-0.335687	0.508517	-0.143839
ADCY5	0.331922	0.511628	0.0319395	0.542608	0.821384
ADCY6	0.368785	0.551455	0.0197307	0.623922	0.0194932
ADCY7	0.292216	0.588172	-0.0958252	0.451064	0.209125
ADCY8	0.394521	0.474801	-0.295898	0.614806	0.757351
ADCY9	0.366673	0.734384	-0.012501	0.322872	0.129121
ADCYAP1R1	0	-0.232539	0.279868	-0.208708	-0.335624
ADD1	0.250367	0.771294	-0.227176	0.291247	0.488472
ADD2	-0.791697	-0.334175	0.0156538	0.0616188	-0.143839
ADD3	0.681683	0.282293	0.519775	-0.0970464	0.297978
ADGB	-0.0613777	0.452508	-0.0711278	0.274764	0.616751
ADGRA2	0	0.257809	-0.194454	0.360931	0
ADGRA3	0.387271	0.774678	-0.416872	0.199883	0.442286
ADGRB2	0.332507	0.993945	0.00686321	0.209899	-0.210559
ADGRD1	-0.0364742	-0.679058	-0.295898	0.220338	0.485624
ADGRE5	0.14143	0.641086	-0.109404	-0.808117	-0.791515
ADGRF1	-0.544376	-0.587116	-0.00501126	0.391432	0
ADGRG1	0.367252	0.564421	0.00686321	0.299487	0.0457805
ADGRG2	0.230787	0.229526	-0.0050166	-0.722497	0.746018
ADGRG5	0	0.240335	-0.525652	0.0952883	0.622145
ADGRG6	-0.434603	-0.892239	0.163743	-0.401991	-0.109622
ADGRG7	0.173348	0.794814	0.61838	0.249494	0.0323503
ADGRL1	-0.280985	-0.0301385	-0.683602	0.322054	0
ADGRL2	-0.18406	-0.773974	-0.426861	-0.49534	-0.143839
ADGRL3	0.205658	0.360444	-0.208819	0.026884	0
ADGRV1	0.414608	0.771983	0.00686321	0.450263	0
ADH4	0.33853	0.583393	0.00686321	-0.0799553	-0.339743
ADH5	-0.32454	-0.241069	0.305696	-0.13643	0.0441166
ADH6	-0.165272	-0.322903	0.359347	0	0
ADHFE1	0.173869	0.917934	-0.10256	0.269687	0.579511
ADI1	-0.00218154	0.0192699	-0.521418	-0.126228	-0.753622
ADIPOR1	-0.044898	0.852932	-0.348914	-0.176245	-0.690741
ADIPOR2	-0.604715	-0.478557	0.0935308	0.226915	-0.189093
ADK	-0.332124	-0.534699	-0.23518	-0.372751	0.334251
ADM	0.800306	0.36731	-0.351769	0.045176	0.958493
ADNP	-0.172737	-0.656638	0.0169645	0.346532	-0.0144894
ADNP2	0.263864	-0.220215	0.562887	0.538754	0.214966
ADO	0.14143	0.53417	0.39972	-0.684054	-0.492234
ADORA2B	0.635156	0.877042	-0.476344	0.682063	0.859056
ADORA3	0	0	-0.359501	0.33463	0.332477
ADPGK	-0.69874	-0.782415	-0.278586	-0.289821	-0.647295
ADPRH	0.662767	0.769951	0.120886	-0.823544	-0.684862
ADPRHL1	0	0	0.0534395	0.383194	0
ADPRM	0	0.165977	-0.154516	-0.376754	0.413858
ADRA2B	0	-0.232539	0.360035	0.110563	0.562624
ADRA2C	-0.339567	-0.410146	-0.424111	0.231899	0
ADRB2	-0.561372	-0.826946	-0.287616	0.131088	0.698673
ADRB3	0.0910373	-0.418648	0.175299	-0.412663	0.595034
ADRM1	-0.425039	0.347469	-0.522051	-0.387208	-0.77213
ADSL	-0.692041	-0.763361	-0.128644	-0.349721	-0.0616544
ADTRP	-0.309217	-0.656676	-0.321236	-0.121432	0.0102453
AEBP2	0.111236	-0.802275	-0.238331	0.126312	0.502945
AEN	-0.0598578	-0.554186	-0.118635	-0.0999915	-0.217098
AFAP1	-0.444909	-0.68577	0.241555	0.647901	0.849807
AFAP1L2	0.583073	0.557557	-0.107293	0.53108	0.335624
AFDN	0.0393413	-0.667282	0.135153	0.361856	0.143839
AFF1	0.695739	0.47453	-0.233415	0.739547	-0.120358
AFF2	0.310772	0.475112	-0.161991	0.017713	0
AFF3	0.365908	0.894923	0.501448	0.483771	0.350909
AFF4	-0.621716	-0.879142	0.167875	0.598608	-0.0119846
AFG1L	-0.0179509	-0.53387	-0.293785	-0.2619	0.490202
AFG3L2	0.0138214	0.580572	-0.622928	0.249878	0.00890954
AFMID	0	-0.0553948	-0.272364	0.223915	-0.367598
AFTPH	0.383994	-0.581565	-0.0341686	0.650919	0.323009
AGA	-0.32604	-0.561233	-0.150009	-0.191139	-0.515485
AGAP1	0.00649855	0.155519	-0.385186	0.209165	-0.0509204
AGAP3	-0.25924	0.17377	-0.348685	-0.130791	0.067984
AGBL3	-0.36225	0.0975741	0.120886	0.211624	0.516616
AGBL5	-0.635742	-0.375929	-0.0569398	0.0962796	-0.143839
AGER	-0.730671	-0.647682	-0.0625888	0	0
AGFG1	-0.46227	-0.620588	0.162995	-0.48955	-0.0268125
AGFG2	0.0595389	-0.0914732	0.101716	-0.271055	-0.34517
AGGF1	0.184607	-0.729412	-0.138052	0.648167	0.0786697
AGK	0.306416	0.636372	-0.291882	-0.390479	0.262279
AGL	-0.265608	-0.942772	-0.42009	-0.232995	0.291907
AGMAT	0.379003	0.910631	0.198673	0.136116	0.681543
AGMO	0.458756	-0.0709543	0.47208	0.241505	0
AGO1	-0.193045	-0.767153	-0.596427	0.474819	-0.0856797
AGO2	0.126184	0.713452	-0.0436489	0.241639	-0.387729
AGO3	0.0148081	-0.602399	-0.456678	0.826206	0.914039
AGO4	-0.573835	-0.784675	-0.507681	0.0157316	-0.619669
AGPAT1	0.0925926	0.759934	-0.085337	0.0260944	-0.47583
AGPAT2	-0.530651	-0.661333	-0.363652	-0.539288	-0.808729
AGPAT3	-0.322517	0.109274	0.264773	0.256876	-0.0766727
AGPAT4	-0.550213	-0.932508	-0.0989157	-0.536468	-0.783968
AGPAT5	-0.102882	-0.891908	-0.233099	0.353691	0.45796
AGPS	0.484592	0.0985596	0.0110996	0.499555	0.715693
AGR2	0.290788	0.73951	0.379872	0.277416	0.777767
AGRN	-0.517264	-0.952925	-0.490349	-0.137315	-0.143839
AGTPBP1	0.672224	0.229498	0.120886	-0.630715	0.658955
AGTR1	0	-0.232539	-0.115133	0	0
AGTRAP	-0.707392	-0.767125	-0.0185889	-0.696887	-0.651755
AHCTF1	0.551264	-0.586	0.406908	0.972072	0.656507
AHCY	-0.555776	-0.898511	-0.426622	-0.664039	-0.874817
AHCYL1	-0.393924	-0.864868	0.0725024	-0.342958	0.0762624
AHCYL2	0.498337	-0.024579	-0.545898	0.167353	0.397901
AHDC1	0	-0.0222315	-0.204028	0.107626	0
AHI1	0.434114	-0.544485	-0.30938	0.109907	0.335624
AHNAK	-0.602873	-0.868593	-0.429237	-0.641568	0.0820832
AHR	0.100687	0.81624	-0.0219933	0.244956	0
AHSA1	0.554581	0.016315	-0.104754	-0.432087	0.459277
AICDA	0	-0.450428	-0.209155	0.71647	0.795984
AIDA	0.484147	-0.0150616	-0.326059	0.451603	0.330116
AIFM1	0.0901111	-0.851455	-0.313826	-0.602484	-0.187904
AIFM2	-0.461299	-0.900022	-0.312234	-0.796473	-0.702734
AIG1	-0.243334	0.0399523	0.112872	0.192623	0.915935
AIMP1	-0.53445	-0.82951	-0.401202	-0.479992	-0.933738
AIMP2	-0.307353	-0.017817	-0.00976795	-0.418717	-0.214925
AIP	-0.419592	0.366954	-0.208848	0.441472	0.581005
AIRE	-0.394174	-0.232539	-0.426097	0.039147	0
AJAP1	-0.394174	0	-0.0429257	0.740205	0.947201
AJUBA	0.364179	0.823006	-0.309145	0.096287	0.728158
AK1	-0.595186	-0.781536	0.285488	-0.831925	-0.699397
AK3	-0.137326	-0.958284	0.462331	-0.587597	-0.512648
AK4	0.0837277	0.499997	-0.0782694	-0.226257	-0.915608
AK5	0.281851	-0.754565	0.58363	0.412141	0.915063
AK6	-0.483117	-0.831843	0.368338	0.0662146	0.0707789
AK7	-0.0736114	-0.434125	-0.254294	-0.326725	-0.9234
AK8	-0.521082	-0.79876	-0.0842101	-0.19366	0.0262532
AK9	0.365256	0.264587	0.585243	0.319521	0.259281
AKAP1	0	0.188348	-0.727964	-0.446816	-0.0307278
AKAP10	-0.176021	0.40022	-0.110454	-0.351841	0
AKAP11	0.484414	0.834723	0.32271	0.718539	0.431667
AKAP12	0.0165759	-0.863155	-0.0151361	-0.121978	0.151288
AKAP13	-0.434885	-0.836439	0.0390509	0.138886	0.0815855
AKAP14	-0.0613777	-0.338358	0.172797	0.470013	-0.135518
AKAP5	-0.0295692	-0.556256	-0.215937	0.590921	-0.758335
AKAP6	0.291337	0.66669	-0.0340558	0.755118	0.448344
AKAP7	0.10239	-0.630659	-0.0767762	0.871192	0.311656
AKAP8	-0.418416	-0.791769	-0.320569	0.688312	0.395332
AKAP8L	-0.629689	-0.540948	0.0381302	-0.434174	0.783337
AKAP9	0.361095	-0.478609	-0.363494	0.786891	0.561784
AKIP1	0.413339	0.699564	0.540957	-0.634188	0.181381
AKIRIN1	-0.0237409	-0.855479	-0.226575	-0.0128746	-0.821175
AKIRIN2	0.606196	0.913077	0.379726	0.760535	0.743882
AKNA	0	-0.412507	-0.223757	0.150288	-0.456701
AKR1A1	-0.572709	0.00312772	-0.52284	-0.743296	-0.882861
AKR1B1	0.0900013	0.742904	0.283021	0	0
AKR1C3	-0.559484	0.368211	0.332596	0	0
AKR1C4	-0.155285	-0.338479	0.808333	0	0
AKR1D1	-0.55646	-0.00729915	-0.262204	-0.431461	0.637616
AKR1E2	-0.549816	-0.508814	-0.403925	0	0
AKR7A2	-0.375308	0.618203	-0.0874004	0	0
AKT1	0.262836	0.0726604	0.164716	-0.339696	0.872964
AKT1S1	-0.128366	0.654821	-0.674341	-0.439076	-0.777112
AKT2	-0.778672	-0.74495	-0.194454	-0.103691	-0.00386274
AKT3	0.389942	-0.376881	0.44649	0.932228	-0.143839
AKTIP	0.13178	0.479179	0.461898	-0.762853	-0.0159979
ALAD	-0.639259	-0.293691	-0.165197	-0.697143	-0.844963
ALAS1	-0.0185998	0.0793152	0.138036	-0.0276814	-0.405637
ALB	0.0449562	0.291965	-0.295898	0	0
ALCAM	0.524665	0.385889	-0.390593	0.188758	0
ALDH16A1	-0.604627	-0.870342	-0.368148	-0.606106	-0.395126
ALDH18A1	0.560086	0.312427	-0.105863	-0.571807	-0.446918
ALDH1A1	0.500976	0.808807	-0.295898	-0.54736	-0.558817
ALDH1A2	0.0701396	0.94006	0.393112	0.419227	0.766378
ALDH1A3	0	-0.815727	-0.0711278	-0.566237	0.223179
ALDH1B1	0.0433313	0.625508	-0.555233	-0.715091	-0.193855
ALDH1L2	-0.219774	-0.74203	-0.295898	-0.220095	-0.143839
ALDH2	-0.133774	-0.689045	-0.159375	-0.354314	-0.0103358
ALDH3A2	-0.288931	-0.346552	-0.194454	-0.540094	-0.278176
ALDH3B1	0	-0.498278	0.227214	0.139462	0.602872
ALDH4A1	-0.648869	-0.708516	-0.295898	-0.528025	-0.348036
ALDH5A1	-0.493148	-0.652617	0.312428	0.51763	0.0624441
ALDH6A1	-0.1419	-0.892527	-0.50678	-0.339464	-0.192312
ALDH7A1	-0.15253	-0.628682	-0.175313	-0.165088	0.0365826
ALDH8A1	0.36064	0.574563	0.120886	0.462717	0.389115
ALDH9A1	0.195668	-0.545251	0.051151	0.188672	0.6137
ALDOA	-0.684979	-0.77864	-0.27144	-0.819421	-0.80656
ALDOC	-0.502512	0.465026	0.120886	0.127246	0.208911
ALG1	0	-0.246982	-0.294595	0.500534	0.250925
ALG10	-0.474739	-0.798793	0.524261	0	0
ALG11	-0.41172	-0.87924	-0.448813	0.011594	-0.41308
ALG12	-0.574659	-0.24644	-0.628439	0.447938	0.671696
ALG13	0.508052	0.84784	-0.0542334	-0.501993	-0.055621
ALG14	-0.213334	0.465374	-0.306682	-0.798516	-0.0132214
ALG2	-0.552733	-0.443443	0.445303	-0.171803	-0.698711
ALG3	-0.657787	-0.620886	-0.367253	-0.44979	-0.801676
ALG5	-0.599949	-0.840016	-0.233657	-0.529591	-0.859366
ALG6	0.838879	0.484808	-0.261205	-0.860081	-0.773805
ALG8	-0.716704	-0.450473	0.124989	-0.710349	-0.956277
ALG9	-0.831942	-0.519566	-0.0427845	-0.537471	-0.0605759
ALK	0	-0.50271	0.462331	0.713224	0.517687
ALKBH1	0.22733	0.666045	0.613894	-0.671879	-0.604508
ALKBH2	-0.628272	0.619416	0.332877	-0.18896	0.203077
ALKBH3	-0.370839	-0.163225	-0.223505	-0.226863	-0.931945
ALKBH4	-0.647693	-0.752967	-0.562832	-0.486469	0.61324
ALKBH5	-0.0599021	0.765605	-0.355704	0.441287	0.877179
ALKBH7	-0.223345	0.435033	-0.204647	-0.538067	-0.922807
ALKBH8	0.126685	-0.581269	0.219154	-0.370641	0.080929
ALMS1	0.386481	0.775201	-0.22914	0.738535	0.647794
ALOX12	0.00307445	-0.677409	-0.180982	0.481154	0.968184
ALOX15	-0.507415	-0.343739	0.678563	-0.0305241	0.143839
ALOX15B	0	0.80471	-0.295898	0	0
ALOX5	-0.537316	-0.576984	-0.295898	0	0.746403
ALOXE3	0	-0.511866	0.138039	0.694141	0.620845
ALPK1	-0.0613777	-0.338349	0.247113	0.4212	0.286265
ALPK3	0.162023	0.608099	-0.317281	0.229211	0.0893254
ALPL	-0.281874	-0.0113254	-0.498169	-0.766741	-0.898397
ALS2	0.215319	-0.802575	-0.156076	0.897256	0.433857
ALS2CL	-0.584624	-0.937742	-0.0711278	-0.214053	-0.18821
ALX1	0.263909	0.8789	-0.359936	0.230802	0.789921
ALYREF	-0.42711	-0.698329	-0.434232	-0.53486	-0.551921
AMACR	-0.407615	-0.789356	0.244046	-0.553103	-0.181058
AMBRA1	0.0246906	0.463801	-0.0439225	0.284345	-0.549193
AMD.1.00	0.118817	0.868046	0.350151	0.879164	0.953413
AMDHD1	0.684474	0.791105	0.120886	0	0
AMDHD2	-0.722518	-0.498435	-0.363699	-0.649893	-0.854592
AMFR	0.128211	0.496915	-0.0245428	0.281125	0.143285
AMHR2	0	-0.338716	-0.0498571	0.317647	0.489072
AMIGO1	0.226817	0.795448	-0.0948393	0.376276	0.498126
AMIGO2	-0.320689	-0.354694	-0.0475557	-0.358489	0.209924
AMIGO3	-0.397398	-0.517699	-0.277415	0.359784	-0.055929
AMMECR1	0.204529	0.0587924	-0.243756	-0.360665	0.216876
AMMECR1L	-0.121836	-0.193551	-0.745879	0.977858	0.671152
AMN	-0.727522	-0.338396	-0.0368758	-0.356225	-0.576641
AMN1	0.364473	0.629308	0.76482	-0.0589979	0.482827
AMOT	0.334544	0.157809	0.25442	-0.0254322	-0.365288
AMOTL1	0.523075	0.568878	0.538492	-0.06395	0.5811
AMOTL2	0.00842505	-0.914546	-0.265337	-0.851843	-0.143839
AMPD2	0.553781	0.684588	0.0209519	0.191878	-0.360766
AMPD3	0.0632758	0.890733	-0.160802	0.611883	0.944652
AMPH	-0.0372352	0.511298	-0.269748	-0.56319	-0.487093
AMT	-0.7417	-0.743581	-0.421186	0.0449532	-0.6382
AMY2B	-0.714053	-0.482706	-0.147151	0	0
AMZ2	-0.859634	-0.515796	-0.134917	0.219911	0.465645
ANAPC1	0.360101	-0.37504	0.0112212	0.823855	0.580082
ANAPC10	0.13652	0.846977	0.439322	-0.492379	-0.713828
ANAPC11	0.252743	0.761226	0.2539	-0.369809	-0.884294
ANAPC13	-0.159495	0.580224	-0.62417	-0.460859	-0.855114
ANAPC15	0.463024	0.664561	-0.416161	0.176761	0.568522
ANAPC16	-0.569208	0.445588	-0.0633356	0.395523	0.645129
ANAPC2	-0.683474	0.439595	0.202597	-0.599957	-0.759302
ANAPC4	0.509672	0.283348	-0.0125708	0.238984	-0.49266
ANAPC5	-0.579302	0.416241	-0.260013	-0.66709	-0.749438
ANAPC7	-0.702471	0.668713	0.105634	0.263097	-0.0269599
ANGEL1	0.0601087	0.310608	-0.257217	0.498313	0.6806
ANGEL2	0.697718	0.75441	0.518152	0.722254	0.964265
ANGPT1	-0.0691502	0.0771159	-0.161981	0.63829	0.696852
ANGPT2	0.0448228	0.203275	-0.0360234	0.81417	0.244369
ANGPTL1	0.168957	-0.00238995	0.156681	0.60612	-0.143839
ANGPTL4	0	0.0834841	-0.00285461	-0.568721	-0.415132
ANGPTL6	0.319258	0.743973	0.120886	-0.457319	-0.409669
ANK1	0	-0.232539	-0.141902	0.394224	0
ANK3	0.480873	0.363476	0.0711457	0.286447	0.335624
ANKAR	0.281851	0.384941	0.105259	0	0.335624
ANKEF1	0	0.415768	-0.505457	-0.144762	0
ANKFN1	0.281851	-0.577859	-0.185595	0	0
ANKFY1	-0.462422	0.0356492	-0.287817	0.456131	0
ANKH	0.0244007	-0.653241	0.471265	0	0
ANKHD1	-0.227845	-0.774685	-0.340016	0	-0.144862
ANKIB1	0.709716	0.120704	-0.0299243	0.0529486	-0.117711
ANKLE1	0	0.268402	-0.295898	0.107406	0.0788613
ANKLE2	0.177123	-0.144752	-0.724382	0.7082	0.535047
ANKMY2	-0.307315	-0.679348	-0.358126	0.080036	-0.226033
ANKRA2	0.855942	0.556369	0.357308	0.043749	0.57465
ANKRD1	0.0324639	-0.415991	0.016152	-0.288673	0
ANKRD10	-0.280185	-0.198264	0.468424	0.336278	0.57781
ANKRD11	-0.234508	-0.764672	-0.0980202	0.495494	-0.0593855
ANKRD12	0.179136	-0.692907	0.137442	0.811164	0.635379
ANKRD13A	0.179821	0.490928	0.297358	-0.25896	-0.307365
ANKRD13B	-0.333742	-0.0981912	-0.272084	0.251377	-0.143839
ANKRD13C	0.722112	0.431366	-0.249472	0.270361	0.549504
ANKRD13D	-0.378038	0.324646	0.345928	-0.0485795	0.209883
ANKRD16	-0.836895	0.00933199	-0.427883	-0.409577	0.560491
ANKRD17	0.568801	0.913877	-0.272204	0.44785	0.442848
ANKRD2	-0.36139	-0.506717	-0.260754	0	0
ANKRD22	0	-0.232539	0.0351568	0.634724	0.90646
ANKRD23	0	-0.337899	-0.295898	0.258618	0.335624
ANKRD26	-0.535238	-0.731632	0.137024	0.573289	0.745355
ANKRD27	0.0649981	-0.602088	-0.735083	-0.00361618	-0.000976412
ANKRD28	0.197861	0.181431	-0.429899	0.901883	0.738136
ANKRD29	-0.394174	-0.33878	-0.370454	-0.721525	-0.486584
ANKRD31	0.282819	0.234636	0.00686321	0.761311	0.828761
ANKRD34A	0	0.375961	-0.162014	0.173797	0
ANKRD35	-0.507025	0.401951	0.218789	0.129909	0.357027
ANKRD37	-0.390184	0.484054	0.709371	0.114255	0.873309
ANKRD39	-0.372019	0.163275	-0.181826	-0.277286	-0.255024
ANKRD40	0.665526	0.90699	0.261072	-0.0372524	0.262633
ANKRD42	0.607159	-0.0846478	-0.0143528	0.25124	0.0110755
ANKRD44	0.139496	0.812464	-0.0783147	0.605458	0.659234
ANKRD45	0.209601	0.395148	0.185999	-0.18678	-0.316777
ANKRD46	0.571344	0.688838	0.40387	-0.413453	-0.445415
ANKRD49	-0.180928	0.895347	-0.301716	0.605998	0.692008
ANKRD50	-0.254602	-0.326297	0.169934	0.86093	0.557566
ANKRD52	-0.353009	0.4975	-0.163917	0.93572	0.626661
ANKRD54	-0.154494	-0.414855	0.257598	-0.461927	0.372652
ANKRD55	0.0674868	-0.0761223	-0.380673	0	0
ANKRD6	0.421412	0.865568	0.0623009	0.80937	0.804774
ANKRD61	-0.275233	-0.0307706	-0.419914	0.363053	-0.143839
ANKRD9	-0.347553	-0.296183	-0.437403	-0.463858	-0.30644
ANKS1A	-0.0966985	-0.274831	-0.711915	0	0
ANKS1B	0.512305	0.870619	-0.0402295	0.250559	0.490881
ANKS3	-0.693774	-0.390749	-0.538094	-0.134832	-0.0904556
ANKS4B	0.602694	0.504648	-0.149035	0.786234	0.939444
ANKS6	-0.0172817	-0.164793	-0.512898	0.431531	0.143839
ANKZF1	-0.452662	-0.516283	-0.0392129	0.406632	-0.143839
ANLN	0.251852	-0.0138043	-0.135421	0.600445	0.177581
ANO1	0	0.368211	0.650215	0.0351708	-0.0547518
ANO10	0.153731	0.830542	-0.331492	-0.187748	0.23873
ANO2	0	0.0936078	-0.295898	0.241505	0
ANO3	-0.366364	-0.0795257	0.205238	0.279932	0.335624
ANO4	0.459964	0.926489	-0.36184	0.86513	0.433765
ANO5	0.462775	0.905779	0.177189	0.206186	0
ANO6	-0.60074	-0.782253	-0.212122	-0.128302	-0.627443
ANO8	-0.394174	0.0877909	0.567559	-0.373855	0
ANOS1	-0.330239	-0.320554	0.537116	0	0
ANP32A	0.166574	-0.663961	0.120886	-0.514248	-0.872154
ANP32B	-0.601852	-0.733522	0.318515	0.759808	-0.187342
ANP32E	0.312713	-0.259749	-0.0943042	0.648378	0.203585
ANPEP	-0.0395805	-0.415761	-0.502162	0.225893	0.0044332
ANTXR1	0.281851	-0.637422	0.401458	0.357833	0.410196
ANTXR2	0.61821	0.495422	0.120886	0.762232	0.949724
ANXA1	-0.295176	-0.928427	-0.0736267	-0.49534	-0.745621
ANXA11	-0.659344	-0.78495	-0.334848	-0.315125	-0.831187
ANXA2	-0.482562	-0.909129	-0.422575	-0.703039	-0.758867
ANXA3	0.132715	-0.874744	-0.52076	-0.761524	-0.941874
ANXA4	-0.11255	-0.490449	0.363336	-0.714002	-0.946854
ANXA5	-0.588713	-0.766554	-0.583672	-0.463304	-0.028236
ANXA6	-0.657367	-0.880514	-0.366118	-0.566836	-0.537041
ANXA7	0.254204	0.40179	-0.51161	-0.108845	0.64546
ANXA8	-0.645393	-0.955837	-0.425156	-0.503299	-0.90982
ANXA8L1	-0.645393	-0.955837	-0.295898	0	0
ANXA9	0.152179	-0.135819	-0.499098	-0.415165	-0.93306
AOAH	0.0494301	0.816038	0.120886	-0.20886	-0.653322
AOC2	0.0297175	-0.134944	0.188979	0.366667	0.234096
AOC3	-0.130383	0.185734	-0.386843	0.712343	-0.0497036
AOPEP	-0.122339	0.0368478	0.00779493	-0.318476	-0.0356201
AOX1	-0.417203	-0.700318	-0.167467	0.108458	0.197545
AP1AR	0.58146	-0.728827	-0.211943	0.887397	0.599002
AP1B1	-0.254354	-0.696088	-0.281681	-0.115163	-0.759917
AP1G1	-0.284021	-0.762889	-0.563784	0.903479	-0.115798
AP1G2	-0.747606	-0.705277	-0.180773	-0.723396	0
AP1M1	-0.152282	0.730158	-0.0561002	0.0470318	0.411089
AP1M2	-0.806523	-0.64109	0.0907684	-0.905314	-0.724481
AP1S1	-0.374916	-0.291072	-0.0545716	-0.438398	-0.795087
AP1S2	0.730199	0.715762	-0.110676	0.301772	0.143839
AP1S3	-0.125399	-0.769893	0.153808	0.602271	0.715046
AP2A1	-0.474788	-0.672129	-0.252116	-0.470683	-0.786274
AP2A2	-0.766444	-0.360219	0.0433085	-0.563732	-0.964661
AP2B1	-0.307274	-0.689968	0.0108963	-0.46185	-0.361684
AP2M1	-0.869613	-0.825668	-0.595259	-0.797877	-0.0393029
AP2S1	-0.700321	-0.594808	-0.0593204	-0.769543	-0.666437
AP3B1	-0.358156	-0.749738	0.384104	-0.521486	-0.45685
AP3B2	0.129772	0.864688	-0.103118	-0.502338	0.106264
AP3D1	-0.432073	-0.791627	-0.4704	0.108214	-0.585721
AP3M1	0.1619	0.706862	-0.305037	-0.0715911	0.220403
AP3M2	0.119287	0.77832	0.535123	0.26645	0.78998
AP3S2	-0.852215	-0.706913	-0.493205	-0.205718	-0.875993
AP4B1	0.270245	-0.0601272	-0.00289445	-0.10809	-0.591197
AP4E1	-0.304225	0.770727	-0.193354	0.816604	0.837693
AP4M1	-0.785341	-0.154847	-0.210335	0.380562	0.216781
AP4S1	-0.504532	-0.150453	-0.101853	-0.205179	-0.599919
AP5B1	-0.514859	-0.114788	-0.485507	0.253525	-0.57228
AP5M1	0.398486	0.768906	-0.339119	-0.363145	0.895258
AP5S1	-0.714072	-0.505876	-0.256896	0.0200585	0.151135
AP5Z1	-0.616524	-0.609016	-0.197206	-0.135335	-0.555395
APAF1	0.686603	0.976252	0.50024	0.165139	0.696758
APBA1	0.129255	0.904783	0.132755	0.560888	0.758537
APBA2	-0.350213	0	0.578685	0.476108	0.791403
APBA3	-0.76526	-0.261517	-0.329384	-0.558376	-0.731179
APBB1	-0.339711	-0.748647	-0.361746	-0.131591	-0.231485
APBB1IP	0.692701	0.714376	0.120886	-0.765919	0
APBB2	0.442617	0.863432	-0.412862	-0.415518	0.191604
APBB3	-0.604382	-0.752935	-0.295898	-0.112788	-0.45995
APC	0.0786939	-0.518696	0.473416	-0.197386	0.178691
APC2	-0.19286	0.662748	0.271408	-0.211327	0.623156
APEH	-0.740065	-0.607107	-0.523801	0.282056	-0.464136
APEX1	-0.505349	-0.848199	-0.378843	-0.40383	-0.877317
APEX2	0.338831	-0.299886	0.111284	-0.223391	0.529755
APH1A	-0.0794196	-0.53716	-0.412276	-0.660006	-0.616328
APH1B	0.186461	0.735494	0.219624	0.212906	0.376001
API5	0.519133	0.0170579	0.312928	-0.72758	-0.245202
APIP	0.448316	0.0359224	0.284995	0.357944	0.449836
APLF	0.431327	0.895678	0.442921	-0.523349	0.39323
APLP1	0.252484	0.668123	-0.19103	0.478581	-0.196227
APLP2	-0.573135	-0.754178	-0.585635	-0.127766	-0.759392
APMAP	-0.658787	-0.557603	-0.121452	-0.0116089	-0.646793
APOA1	-0.547852	-0.761775	-0.422357	-0.822604	-0.76047
APOA2	-0.0613777	0.368211	-0.164933	0	0.207577
APOBEC1	0	-0.412769	0.0606051	0.38999	0.526752
APOBEC2	0.507103	0.928773	-0.210355	-0.0491175	0.0619805
APOD	0.511746	0.874687	0.0137109	-0.460001	0.335624
APOE	-0.394174	-0.429267	-0.20573	-0.591062	-0.434992
APOF	-0.36225	0	-0.038483	0.209385	0.444187
APOH	-0.0613777	0.264865	-0.0734605	-0.129005	0.174963
APOLD1	0.0890164	-0.0455182	0.17466	-0.0891141	-0.739552
APOO	-0.125666	-0.272244	-0.540114	-0.0557286	0.118051
APOOL	-0.434965	-0.948172	-0.399097	-0.4564	-0.826601
APP	-0.127334	-0.516121	-0.406565	-0.464349	-0.451095
APPBP2	-0.256812	-0.426188	0.615763	-0.0433562	-0.256191
APPL1	0.102577	0.0806566	-0.417581	0.506562	0.939028
APPL2	0.585199	0.804994	-0.0774444	-0.661501	-0.545413
APRT	-0.530214	-0.243771	-0.605935	-0.305684	-0.79513
APTX	0.271437	0.33396	-0.337774	0.0324294	0.187869
AQP11	-0.54415	-0.458467	-0.196675	0.477815	0.621562
AQP3	-0.461646	-0.875942	-0.517462	-0.608178	-0.977539
AQP7	0	-0.232539	-0.295898	0.265567	-0.347183
AQR	-0.391927	-0.53377	-0.471651	0.360528	0.095401
AR	0	-0.32222	-0.295898	0.416455	0
ARAF	-0.681285	-0.677337	-0.535418	-0.475965	-0.702862
ARAP1	-0.799519	0.115457	-0.292557	-0.3693	-0.318436
ARAP2	0.287865	0.896493	0.446346	0.801522	0.876237
ARC	0.245594	0.368211	-0.0378754	0.136944	0
ARCN1	0.333385	-0.132159	-0.592606	-0.459257	0.0550241
AREG	0.561974	0	0.483778	0.0963502	0.325894
AREL1	-0.102499	0.464061	0.293242	0.771033	0.61703
ARF1	-0.713348	0.112157	0.186882	-0.536697	-0.511861
ARF4	0.557741	0.671007	0.0735884	-0.773449	-0.569855
ARF5	0.244529	-0.627405	0.286676	-0.615617	-0.433398
ARF6	-0.375533	-0.326024	0.178364	-0.41379	0.569798
ARFGAP1	-0.0590074	0.386289	-0.349013	-0.468529	-0.711248
ARFGAP2	-0.68067	-0.293416	0.00686321	-0.0248912	-0.855987
ARFGAP3	-0.437373	-0.793925	0.283211	-0.116299	0.306719
ARFGEF1	0.0608387	-0.517439	-0.423248	0.588758	0.825584
ARFGEF2	-0.0772433	-0.720473	-0.657109	0.784431	0.456721
ARFGEF3	0.38192	0.906084	-0.209297	0.563624	0
ARFIP1	0.695973	0.777552	-0.117403	0.47204	0.752186
ARFIP2	-0.88105	-0.598412	-0.188811	-0.745169	-0.841087
ARFRP1	-0.686492	-0.537976	-0.306374	0.17994	0.0283272
ARG1	-0.0615139	-0.264722	-0.194454	0.476657	0.539818
ARG2	-0.350219	-0.107821	0.129887	0.58492	0.907022
ARGLU1	-0.0206539	-0.398747	-0.0132532	-0.0539561	0.294619
ARHGAP1	-0.50808	-0.521677	0.101398	-0.154525	-0.714534
ARHGAP10	-0.0758949	0.00694039	-0.304405	0.13737	0.598546
ARHGAP11A	0.328734	0.861971	-0.105227	0.559506	-0.274285
ARHGAP12	0.449561	0.744303	0.328043	0.788604	-0.143839
ARHGAP15	-0.106657	-0.936019	0.714758	0.45199	0.959573
ARHGAP17	0.341171	-0.0895139	-0.269934	0.565096	0.00297597
ARHGAP18	0.544376	-0.0668139	0.274346	0.615814	0.613513
ARHGAP19	0.295718	-0.349902	0.051614	0.237005	0.0474609
ARHGAP20	0.190841	0.870451	0.0429687	0.748976	0.584332
ARHGAP21	-0.299837	-0.704809	-0.429598	-0.0652082	0.187025
ARHGAP22	0.415979	0.951188	-0.0711278	0.145681	-0.65902
ARHGAP23	0	0.275273	-0.411745	0.445731	-0.196792
ARHGAP24	0.575547	0.88025	-0.325195	0.026884	0.143839
ARHGAP25	0.34187	0.911529	-0.0711278	-0.550825	0.143839
ARHGAP26	0.21677	0.51415	0.0374652	0.467406	0.489017
ARHGAP27	-0.134127	0.882301	-0.513406	0.512326	0.261183
ARHGAP28	-0.239565	-0.780339	0.473066	0.562963	0.918609
ARHGAP29	0.607917	0.917925	-0.622388	0.632197	0.755888
ARHGAP30	0.0804265	-0.156259	-0.0854362	0.0356496	-0.0256798
ARHGAP31	-0.159608	0.335481	-0.259911	0.0974478	-0.755767
ARHGAP32	0.251705	0.573181	0.0774484	0.476717	-0.154799
ARHGAP33	0	-0.586355	0.293391	0.855202	-0.149692
ARHGAP35	-0.0689491	-0.457079	-0.342174	0.711755	0.321027
ARHGAP36	-0.0123163	0	-0.331679	0.330307	0
ARHGAP39	0.278014	0.570896	-0.177571	0.483475	0.138458
ARHGAP42	0.0918686	-0.118603	-0.348433	0.509604	0.639283
ARHGAP44	-0.117864	0.7071	-0.190252	0.544411	-0.548586
ARHGAP45	-0.0613777	0.0652862	-0.156769	-0.513794	-0.356599
ARHGAP5	0.734651	0.359956	-0.149607	-0.215395	0.272299
ARHGAP6	0	0.0154509	0.484931	0.241505	0.143839
ARHGAP8	-0.645431	-0.793415	0.0137466	-0.150549	-0.933292
ARHGAP9	-0.570273	-0.905496	-0.291057	-0.535501	-0.810012
ARHGDIA	0.394521	-0.324388	-0.477015	-0.37039	-0.70552
ARHGDIB	-0.447221	-0.630598	-0.433316	-0.916204	-0.707446
ARHGEF1	-0.590133	-0.206722	-0.391532	-0.610526	-0.158315
ARHGEF10	0.0225388	0.683567	-0.290939	-0.723293	0
ARHGEF11	-0.0030685	-0.880752	-0.149955	0.17491	0.776805
ARHGEF12	0.329566	0.638767	-0.182545	0.864609	0.86053
ARHGEF16	-0.744393	-0.478957	0.302089	-0.514129	-0.487725
ARHGEF17	-0.36225	-0.673606	-0.455953	0.132128	0
ARHGEF18	-0.0507038	0.209284	-0.0266325	-0.364718	-0.711324
ARHGEF19	-0.071462	0.257523	-0.416738	-0.184234	0.37006
ARHGEF2	-0.449328	-0.456579	-0.34977	-0.72044	-0.335624
ARHGEF25	0.34869	0.553505	-0.421997	-2.57386e-05	0
ARHGEF26	0.107686	0.574177	-0.0896625	0.377013	0.612104
ARHGEF28	0.123444	0.872159	-0.116859	0.709282	0.757468
ARHGEF3	0.587249	0.899946	0.160995	0.209182	-0.408352
ARHGEF33	0.298327	0.923069	0.295122	0.117274	-0.018837
ARHGEF37	0.56452	0.790684	-0.309154	0.323005	0
ARHGEF38	0.114349	0.947638	0.288239	0.026884	0
ARHGEF39	-0.671299	0.455965	-0.550083	0.0107402	0.740219
ARHGEF4	-0.397443	0.146911	-0.287967	-0.141303	-0.0808907
ARHGEF40	-0.42605	0.807105	0.160722	0.0470121	-0.0817428
ARHGEF5	-0.713092	-0.823894	-0.295898	-0.242522	-0.725632
ARHGEF6	0.305785	-0.61039	0.120886	-0.0818497	0
ARHGEF7	-0.376743	-0.182378	-0.0569551	0.259485	-0.143839
ARHGEF9	0.159332	-0.0411699	0.132627	0.026884	0
ARID1A	0.068788	-0.0881178	-0.0250552	0.876067	-0.0734318
ARID1B	-0.44657	-0.333491	0.0990729	0.574168	0.474541
ARID2	0.697397	0.79842	-0.350812	0.865088	0.657403
ARID3A	-0.342099	-0.742586	-0.0723388	0.20469	0.570404
ARID3B	-0.422254	0.13132	-0.0495312	0.4815	0.268256
ARID4A	0.58098	0.29459	-0.155045	0.858003	0.907662
ARID4B	-0.246732	-0.48161	-0.312308	0.165358	0.433322
ARID5A	0.102481	0.622921	-0.432583	-0.247177	0.529241
ARIH1	0.422792	0.557361	-0.0335698	0.137501	0.0110445
ARIH2	0.125473	-0.732452	-0.303767	-0.0417301	-0.464803
ARL.1.00	0.263801	-0.598381	0.401771	0.285631	0.70846
ARL.10.00	-0.454512	-0.831637	-0.449465	-0.00466474	-0.468616
ARL.11.00	-0.111754	0.0692609	-0.404091	0	0
ARL.15.00	0.387101	0.192526	-0.188055	0.581397	0.750589
ARL.2.00	-0.745081	-0.608354	-0.472889	-0.685187	-0.783137
ARL.3.00	-0.497528	-0.369305	0.292038	0.622375	0.923731
ARL.6.00	0.541309	0.889639	0.213016	0.429196	0.894615
ARL.9.00	0.0924211	-0.0388862	0.175488	0.122579	0.029506
ARL13A	0.245179	0.712969	0.120886	0	0
ARL13B	0.738783	-0.207069	0.233405	0.0103654	0.415103
ARL14EP	-0.287704	0.459154	0.45415	0.472776	0.526856
ARL2BP	-0.567294	0.0789319	0.188983	0.254694	0.511398
ARL4A	0.377928	0.638555	-0.376354	0.580241	0.942749
ARL4D	0.427673	0.545103	0.0248504	-0.138065	0.819082
ARL5A	0.47078	0.736087	0.285186	-0.669027	-0.760294
ARL5B	0.115088	-0.443395	0.393477	0	0.335624
ARL6IP4	-0.589232	-0.451887	-0.426654	-0.224866	-0.637689
ARL6IP5	-0.501551	-0.617639	-0.336417	-0.801246	-0.678522
ARL6IP6	0.536134	0.45687	-0.00110802	0.150969	0.890287
ARL8A	0.0490504	0.604973	-0.356816	-0.358986	-0.602485
ARL8B	0.412274	0.123022	-0.120784	-0.40382	-0.496856
ARMC1	0.700148	0.0739928	-0.155127	-0.0431748	0.260654
ARMC10	-0.59825	0.584939	-0.240392	0.176512	0.1761
ARMC2	0.41484	0.927199	-0.42915	0.0392586	0.335624
ARMC3	-0.394174	0.143672	0.462331	0.25909	0
ARMC5	0.0075453	0.0325618	-0.262944	-0.106034	-0.200236
ARMC6	-0.625866	-0.589475	-0.174468	-0.518664	-0.758875
ARMC7	-0.0906327	0.559841	-0.589234	0.808524	0.672315
ARMC8	-0.437136	-0.581129	0.644717	-0.795379	-0.780866
ARMC9	-0.621648	0.365293	0.464327	0.906304	0.755394
ARMCX2	-0.584169	-0.575652	-0.177549	0	0
ARMCX3	0.0978105	-0.763522	-0.295898	0	0
ARMCX5	0.26723	-0.447301	-0.295898	0.667114	0.928689
ARMH1	0.0611534	0.859153	0.460252	0.310171	0.203102
ARMH3	0.494039	0.18939	0.398763	0.319873	0.737513
ARMH4	0.621763	0.765226	-0.228012	-0.4535	0
ARMT1	-0.506607	-0.622733	-0.342593	-0.631799	-0.461493
ARNT	-0.601019	-0.838984	-0.118523	0.211356	-0.189257
ARNT2	0.0455744	0.774626	0.220853	0	0
ARNTL	0.616904	0.851148	-0.0663163	0.386536	0.679807
ARNTL2	0.115422	0.071445	-0.536703	0.106733	0.622799
ARPC1A	-0.681511	-0.535537	-0.355057	-0.488111	-0.657358
ARPC1B	-0.454222	-0.538378	0.170617	-0.812084	-0.409766
ARPC2	-0.436305	-0.779598	-0.24988	-0.569015	-0.771986
ARPC3	-0.404285	-0.0109803	0.0901204	-0.346543	-0.114969
ARPC4	-0.674487	-0.115802	0.119119	-0.788725	-0.9152
ARPC5	-0.52585	-0.912394	-0.220588	-0.86162	-0.82388
ARPC5L	-0.669821	-0.753468	0.289368	-0.913302	0.0868679
ARPIN	-0.582324	-0.260154	0.101704	-0.0822988	0.138591
ARPP19	0.676724	0.29256	-0.20565	-0.408612	-0.409167
ARPP21	0	0.100989	0.838731	0.229214	-0.143839
ARR3	0.281851	-0.0621613	0.120886	0.451305	-0.143839
ARRB1	-0.250449	-0.769227	-0.234798	-0.105248	0.173157
ARRB2	-0.744418	-0.779133	-0.428748	-0.0582208	0.143839
ARRDC1	-0.832538	-0.430306	-0.528317	0.75075	0.541984
ARRDC2	0.327926	0.737198	-0.119927	0.128533	0.613826
ARRDC3	0.100764	-0.864482	-0.342885	-0.182365	0.0756227
ARRDC4	0.501269	-0.3638	-0.10323	0.259684	-0.266386
ARSA	-0.479951	-0.234889	-0.295898	-0.757594	-0.791195
ARSB	0.57818	0.179959	-0.241085	0.2767	0.842549
ARSG	0	0.406048	0.223561	0.225353	0.205637
ARSH	0.281851	-0.232539	-0.153574	0	0
ARSJ	-0.36225	0.436531	0.120886	-0.0582208	0
ARSK	0.281851	-0.0576862	-0.146593	0.565445	0.627171
ART3	0.711691	0.872142	0.175314	0.5022	0.267673
ART4	0.414019	-0.232539	-0.310468	0	0
ART5	-0.0109793	0.143672	-0.0562725	0.188487	0.119508
ARV1	-0.454055	-0.284008	-0.26764	-0.350026	-0.226024
AS3MT	-0.276459	-0.229082	0.194491	-0.826852	-0.443204
ASAH1	-0.00733503	-0.00189634	-0.0411044	-0.682053	-0.815862
ASAH2	-0.0546858	0.853155	-0.0380582	0.705901	0.773595
ASAP1	0.551519	0.355252	-0.197526	0.239563	0
ASAP2	-0.533483	-0.861753	-0.244473	-0.245835	-0.0810392
ASAP3	0.36953	0.852188	-0.192862	-0.272664	-0.752336
ASB1	0.0594744	0.319361	-0.239481	-0.251469	-0.405163
ASB11	0.519164	0.811501	0.00686321	0	0
ASB13	-0.394174	-0.504924	-0.295898	-0.648985	-0.658989
ASB14	-0.324932	-0.294104	-0.288416	0.424743	0.221886
ASB3	0.677167	0.76524	0.237186	-0.361647	0.398481
ASB5	-0.197765	0.209281	0.462331	0	0
ASB6	-0.669256	0.365307	0.169594	0.212057	-0.0133177
ASB7	0.218737	-0.470275	-0.269385	-0.157859	-0.470412
ASB8	0.553472	0.646985	-0.0154722	0.429496	0.443014
ASCC1	0.193339	-0.463227	0.113675	-0.547842	-0.524909
ASCC2	-0.70745	0.0027891	-0.443441	0.11197	0.015539
ASCC3	0.362429	-0.499742	0.0721201	0.955767	0.668788
ASCL1	0	0.185734	-0.0711278	0.485067	0.781993
ASCL2	-0.550383	-0.31016	-0.0996031	0.161449	0.053825
ASCL3	-0.0613777	0	0.120886	0	0
ASF1A	-0.0362508	0.584902	0.366704	-0.17996	0.766663
ASF1B	0.498253	0.876141	0.298812	-0.184997	0.794746
ASGR1	-0.0237413	0.0109006	-0.18629	0	0.226209
ASGR2	-0.36225	0.143672	0.120886	-0.160441	0.654147
ASH1L	-0.146247	-0.389147	-0.355717	0.57015	0.633495
ASH2L	0.24514	0.674908	0.171097	-0.53838	-0.195034
ASIC1	-0.188107	0.797154	-0.0382393	0.537011	0.489644
ASIC2	0	0	0.0210699	0	0
ASIC3	0.281851	-0.338757	-0.295898	-0.49534	-0.491271
ASL	-0.603137	-0.667589	-0.218151	-0.140082	-0.43936
ASMTL	-0.769541	-0.313145	-0.127616	0	0
ASNS	-0.104414	-0.772767	-0.412945	-0.568648	-0.83674
ASNSD1	-0.469001	0.0433512	-0.113715	-0.515842	-0.205546
ASPA	0.281851	0.415174	-0.257751	-0.824085	-0.786596
ASPH	-0.588576	-0.791676	0.0980684	0.613814	0.143839
ASPHD1	0.371581	0.731789	-0.297946	0.664411	0.353523
ASPHD2	0.249295	0.49207	-0.0245131	0.145681	0.366358
ASPM	0.705894	0.847329	0.417013	0.843681	0.499066
ASPRV1	0.14143	0.143672	-0.472906	-0.349111	0.281075
ASPSCR1	-0.765466	-0.406062	-0.343509	-0.535821	-0.655619
ASRGL1	-0.48438	-0.952825	-0.594532	-0.0578253	-0.406192
ASS1	0.624868	-0.795635	-0.295898	-0.834789	-0.745609
ASTE1	-0.325671	0.0104547	-0.162997	0.171074	0.713367
ASTL	0.367536	0.941622	0.010861	0.209474	0.368966
ASTN1	0.312675	0.699957	-0.0711278	0.30422	0.355331
ASTN2	0.348925	0.772795	-0.551008	0.217809	-0.0307623
ASXL1	-0.67935	-0.833388	-0.51924	0.713281	0.896693
ASXL2	0.109307	-0.219543	-0.164832	0.230089	-0.427788
ASXL3	0.440341	0.922789	0.157366	0.310228	0
ASZ1	0.686577	0.24706	0.383918	-0.289207	0.216496
ATAD1	0.791165	0.831434	0.49245	0.584703	0.761633
ATAD2	-0.547028	-0.543282	0.478263	0.949436	0.647066
ATAD2B	-0.0953128	-0.203562	0.0702193	0.986565	0.669282
ATAD3A	-0.578598	-0.870452	-0.603086	-0.748323	-0.90217
ATAD5	0.549219	0.35007	0.0230077	0.627357	0.401574
ATAT1	-0.0613777	0.15925	-0.0337527	0.339297	0.61308
ATCAY	-0.331212	0.927289	0.307778	0.507313	0.319871
ATE1	0.44841	0.472709	-0.419857	-0.179627	-0.446101
ATF1	0.344616	0.25187	0.266936	0.88971	0.698428
ATF2	0.479986	0.824826	-0.148503	0.376164	0.366923
ATF3	-0.322387	-0.541307	-0.333059	0	0.490953
ATF4	-0.711699	-0.895535	-0.245251	0.652483	0.15901
ATF5	0	0.266501	-0.530969	-0.0940869	-0.0392341
ATF6	-0.173566	0.00185265	0.120652	0.376664	-0.027556
ATF6B	0.387539	-0.0930833	-0.0634672	0.17129	-0.636038
ATF7	-0.356882	0.470166	0.438173	-0.912689	-0.435175
ATF7IP	-0.501355	-0.476645	0.0233574	0.23527	0.548495
ATF7IP2	0.525072	0.499795	0.0818316	0.675887	0.923604
ATG10	-0.570274	-0.771035	0.0331203	-0.149977	0.523252
ATG101	-0.459884	-0.23696	-0.195822	-0.0324668	0.844658
ATG12	0.0788025	0.630975	-0.220731	0.143815	0.534178
ATG13	-0.0335025	0.610148	-0.397802	-0.834619	-0.446156
ATG14	0.600495	0.600147	-0.14707	0.0834234	0.00553964
ATG16L1	-0.383684	-0.300399	-0.364642	0.528083	0.561738
ATG16L2	0.151952	0.0236784	0.160904	-0.0584764	-0.738743
ATG2A	0	0.196858	-0.216355	-0.685001	0.156429
ATG2B	0.400204	0.649892	0.0594657	0.594378	0.177225
ATG3	0.473734	-0.185014	-0.199076	0.510063	0.298816
ATG4A	0.0286936	0.277744	0.376228	-0.187863	0.167621
ATG4B	-0.645989	-0.743962	-0.431783	-0.618421	-0.849629
ATG4C	-0.0930847	-0.638981	-0.114616	-0.586809	-0.43623
ATG4D	-0.112091	-0.228899	-0.425989	0.0484704	-0.59304
ATG5	0.394544	0.512969	-0.440879	-0.103601	0.658973
ATG7	-0.579411	0.434658	-0.696627	-0.320652	-0.511547
ATG9A	-0.660163	-0.577704	-0.0653364	-0.201847	-0.01219
ATG9B	-0.506209	-0.801623	-0.067886	-0.207537	-0.169254
ATIC	-0.0911375	-0.782397	-0.336314	0.411478	-0.790573
ATL1	0.75525	0.858099	0.0523244	0.400595	0.865988
ATL2	0.437796	0.598882	0.235884	0.252266	0.922587
ATL3	-0.293486	0.296389	0.187644	0.550541	-0.355429
ATM	-0.392418	-0.880313	-0.110399	0.811745	0.484341
ATMIN	-0.756315	0.0179663	-0.480036	0.721144	0.756707
ATN1	-0.670364	-0.770833	-0.123509	0.193501	-0.764668
ATOH7	0.544311	0.813448	0.120886	0.145681	0
ATOH8	0.183933	0	0.174802	0.20087	0.210215
ATOX1	-0.749287	-0.424594	0.117778	-0.711749	-0.804565
ATP10A	-0.0677198	0.33168	0.171768	0.377966	0.793677
ATP10B	0.589116	0.862936	-0.366845	0.822035	0.908189
ATP10D	0.399368	0.860869	-0.0741171	0.279649	0.202804
ATP11A	0.0229123	-0.731831	-0.142722	-0.313003	0.106521
ATP11B	0.320537	0.624748	0.333269	0.501871	0.63021
ATP11C	0.226436	0.456748	-0.430711	0.176787	0.283279
ATP12A	-0.679714	-0.299046	-0.393977	-0.733316	-0.405302
ATP13A1	-0.406064	-0.208499	-0.329356	-0.211224	-0.910638
ATP13A2	-0.618727	-0.73874	-0.519089	-0.316953	-0.676135
ATP13A3	0.545562	-0.534735	-0.315859	0.671184	0.305994
ATP13A4	0.135985	0.0572378	0.00686321	0	0
ATP13A5	0.0194936	-0.718153	0.194835	0	0
ATP1A1	-0.245463	-0.808479	0.334203	-0.154015	-0.874946
ATP1A4	0	-0.232539	-0.0700378	0.351333	0.210133
ATP1B1	0.512225	0.368211	0.0128043	-0.618329	-0.535281
ATP1B2	-0.36225	-0.898515	-0.0405815	0.480903	0.138484
ATP1B3	-0.556915	-0.973666	-0.346357	0.59601	-0.224151
ATP23	-0.484418	-0.390307	-0.279353	-0.245818	-0.00876414
ATP2A1	0.14143	-0.398885	-0.353094	0.601137	0.219918
ATP2A2	0.609569	0.314875	-0.345936	0.641696	0.886086
ATP2A3	-0.454392	-0.646902	0.219242	-0.905891	0
ATP2B1	0.503597	-0.489179	0.57523	-0.0913981	-0.112355
ATP2B2	-0.457211	-0.48482	0.228383	0.318866	-0.0289828
ATP2B3	0	-0.232539	-0.0711278	0.45283	0.378907
ATP2B4	0.338474	0.512892	-0.0425189	-0.261528	0.143839
ATP2C1	0.542197	-0.611193	-0.325595	-0.225473	-0.358374
ATP2C2	0.403363	0.466064	-0.131976	0.469979	0.20122
ATP5F1A	-0.435088	-0.839534	-0.432911	0	0
ATP5F1B	-0.443121	-0.97018	-0.539612	0	0
ATP5F1C	-0.466659	-0.747856	-0.188364	0	0
ATP5F1D	-0.762798	-0.237242	0.143664	0	0
ATP5F1E	-0.546564	-0.17948	0.165945	0	0
ATP5IF1	-0.353075	-0.805956	0.205795	0	0
ATP5MC1	-0.724	-0.806893	-0.337899	0	0
ATP5MC2	-0.741008	-0.878887	-0.0352305	0	0
ATP5MC3	-0.299711	-0.790023	0.187547	0	0
ATP5MD	-0.526158	-0.739774	-0.0677936	-0.687958	-0.841625
ATP5ME	-0.572035	-0.823916	-0.182043	0	0
ATP5MF	-0.67498	-0.58143	-0.0176784	0	0
ATP5MG	-0.25531	-0.816702	0.0704951	0	0
ATP5MPL	-0.608766	-0.825451	0.0969877	-0.55292	-0.882831
ATP5PB	-0.0221419	-0.791493	-0.271194	-0.745535	-0.79222
ATP5PD	-0.596366	-0.72624	-0.00567425	0	0
ATP5PF	-0.181592	0.562933	-0.0166937	0	0
ATP5PO	-0.556858	-0.553904	-0.0836216	0	0
ATP6AP1	-0.581947	-0.882594	-0.0438448	-0.22613	-0.919206
ATP6AP2	0.153712	-0.684056	-0.295898	-0.883303	-0.647913
ATP6V0A1	-0.0551348	0.0904537	-0.0265698	-0.431104	-0.141378
ATP6V0A2	0.528996	-0.408088	-0.664877	0.441181	0.762602
ATP6V0A4	-0.410877	-0.947616	0.462331	0.145681	0.600615
ATP6V0B	-0.601539	-0.735105	-0.127932	-0.881061	-0.771925
ATP6V0C	-0.710731	-0.535731	-0.239072	-0.941367	-0.6642
ATP6V0D1	-0.823503	0.033465	-0.589054	-0.269644	-0.827533
ATP6V0D2	-0.433317	-0.91795	-0.38959	0.313877	0.698254
ATP6V0E1	-0.592214	-0.627873	-0.229974	0	0
ATP6V0E2	-0.590686	0.101768	-0.0981442	0.202799	0.439791
ATP6V1A	-0.0986423	-0.881922	-0.0464376	-0.789249	-0.238942
ATP6V1B1	0.0977423	-0.891156	-0.533292	0.241505	0
ATP6V1B2	0.657073	0.245975	0.15786	-0.395424	-0.424596
ATP6V1C1	0.779609	0.757793	-0.132355	-0.693049	-0.56666
ATP6V1C2	-0.433107	-0.0528123	-0.741216	0.476812	0.143839
ATP6V1D	-0.617032	-0.91163	-0.399548	-0.297313	-0.706609
ATP6V1E1	-0.665658	-0.7917	-0.641453	-0.829013	-0.596158
ATP6V1E2	0	-0.0228242	-0.295898	0.241505	0
ATP6V1F	-0.724017	-0.619528	0.0690379	-0.769894	-0.56955
ATP6V1G1	-0.478674	-0.490808	-0.287781	-0.812701	-0.569325
ATP6V1G2	0.147814	0.378453	0.113484	-0.0815906	0.365503
ATP6V1H	0.0143649	-0.352528	0.353578	-0.841596	-0.660106
ATP7A	0.359127	-0.636991	0.47247	0.744173	0.396783
ATP7B	-0.0954629	-0.577009	-0.536894	0.111687	-0.0155833
ATP8A1	0.257847	0.0604752	0.393458	0.333132	0
ATP8A2	-0.394174	0	-0.454976	0.217094	0.789195
ATP8B1	0.587726	0.660591	-0.402956	-0.369049	0.37445
ATP8B2	-0.6451	-0.634586	0.0676345	-0.569973	-0.228848
ATP8B3	0.281851	-0.118052	-0.0685774	0.419569	0.210283
ATP8B4	-0.00699443	0.219188	0.372115	-0.357678	0.0508388
ATP9A	-0.740433	-0.206081	-0.0270116	-0.288726	0.123045
ATP9B	-0.398641	-0.543231	-0.217691	-0.534468	-0.420863
ATPAF1	0.365943	-0.468905	-0.0711278	0.625175	-0.143839
ATPAF2	-0.364462	0.480402	-0.277867	-0.464907	0.226966
ATPSCKMT	0.21814	-0.225005	-0.268376	-0.552243	-0.634737
ATR	0.297659	-0.688642	-0.136865	0.622214	0.232687
ATRAID	0.045289	0.521195	-0.3056	-0.334777	-0.427888
ATRIP	0.153787	0.297796	-0.335823	-0.0487455	-0.437451
ATRN	0.356808	-0.492726	-0.0475331	0.689946	0.781515
ATRNL1	0.490032	0.774194	0.489148	0.315385	0.599866
ATRX	0.461217	-0.338385	0.534112	0.381329	0.68411
ATXN1	0.369243	0.93982	0.427732	0.787111	0.909387
ATXN10	-0.431726	-0.817944	-0.293756	-0.72289	-0.71131
ATXN1L	-0.767387	-0.259768	-0.29882	0.558552	0.746991
ATXN2	0.334639	0.366737	-0.0598337	0.220372	0.117128
ATXN2L	0.140264	-0.00343571	-0.189747	-0.00936206	0.645278
ATXN3	-0.132696	0.450524	-0.543318	0.697284	0.614197
ATXN7	0.144438	0.423929	-0.148207	0.966167	0.549944
ATXN7L1	0.00572942	0.864345	-0.232165	-0.301001	0.0275491
ATXN7L2	-0.0123444	0.772585	-0.299128	-0.274019	-0.143839
ATXN7L3	-0.558479	-0.642529	-0.0873338	-0.169393	0.154794
ATXN7L3B	-0.173908	-0.709253	-0.483446	0.327702	0.0200507
AUH	-0.223915	-0.373164	0.466319	0.0185281	0.716021
AUNIP	0.431814	0.654176	0.227092	0.423982	0.747381
AUP1	-0.631046	-0.954423	-0.441135	-0.630629	-0.875223
AURKA	0.457296	0.859506	-0.308735	-0.622258	-0.706047
AURKAIP1	-0.673905	-0.774374	-0.463937	-0.519189	-0.838082
AURKB	0.0993504	0.66078	0.262174	0.264043	-0.0776891
AURKC	0.522317	0.743921	-3.9136e-06	-0.207379	0.762078
AUTS2	0.359589	0.725701	0.100977	0.00302908	0.635245
AVEN	-0.321208	0.212823	0.0351665	-0.435692	0.678632
AVIL	0.100868	-0.508133	-0.179709	-0.449695	0.281083
AVL9	-0.19462	0.638928	-0.421869	0.930438	0.490419
AVPI1	-0.405022	0.604161	-0.590632	-0.651301	-0.226118
AXDND1	0.108869	0.833527	-0.41117	0.278182	0
AXIN1	0.0170455	0.470916	-0.161842	0.934086	0.743965
AXIN2	-0.0699626	-0.829539	-0.194454	0.414205	0.750725
AXL	0	-0.232539	-0.287598	-0.410732	0.335985
AZGP1	-0.0842147	0.447816	0.174632	0	0
AZI2	0.0422797	0.35581	0.159766	-0.557174	-0.716841
AZIN1	0.301258	-0.776969	0.323397	-0.368807	0.111246
AZIN2	0.341589	0.884378	-0.194454	-0.0509927	-0.165284
B2M	0.485077	-0.465697	-0.0573362	0.151681	0.216466
B3GALNT2	0.254813	0.630987	0.0735087	0.189922	0.838567
B3GALT4	-0.363316	-0.0114948	-0.422214	0.0458023	0.206825
B3GALT6	-0.109545	0.390234	-0.452142	-0.570683	-0.316606
B3GAT1	-0.378237	0.427652	0.00686321	0.121607	0
B3GAT2	-0.0619575	0.536753	0.223125	-0.0906334	0.185311
B3GAT3	-0.706382	-0.615712	-0.480576	-0.444938	-0.696452
B3GLCT	-0.171629	-0.154647	0.00899175	-0.733792	-0.734419
B3GNT10	-0.127428	-0.0291045	0.174805	0	0
B3GNT2	0.133009	-0.900549	0.358756	0.901666	0.794656
B3GNT3	-0.290307	0.828112	-0.194454	-0.351374	-0.607132
B3GNT4	-0.0686305	0.812019	0.153433	0.258089	0.902535
B3GNT5	-0.327664	-0.61431	0.068736	-0.913997	-0.748347
B3GNT6	0	-0.420492	-0.302376	-0.605223	-0.623072
B3GNT7	0	-0.739467	0.056652	-0.266688	-0.701162
B4GALNT1	-0.240509	0.258215	-0.271158	-0.130741	-0.46475
B4GALNT2	-0.581163	-0.896067	0.120886	0.712203	0.796761
B4GALNT3	-0.231438	-0.405881	-0.53985	0.344301	-0.258974
B4GALNT4	-0.235747	-0.407177	-0.0711278	0.410845	0.210553
B4GALT1	-0.168923	-0.680134	0.0303256	-0.458747	-0.855633
B4GALT2	-0.366247	0.51474	0.00845648	0.212999	0.62205
B4GALT3	-0.202131	-0.574035	0.270673	-0.355538	0.567141
B4GALT4	0.044334	0.762127	-0.484261	-0.728933	-0.691885
B4GALT5	-0.221812	-0.066538	-0.583624	0.0570752	0.307655
B4GALT6	0.342023	0.549054	-0.276769	0.287974	0.609716
B4GALT7	-0.66964	0.0664172	-0.459444	-0.560855	0.269644
B4GAT1	-0.549239	-0.843674	-0.277725	-0.551753	-0.440852
B9D1	-0.616201	-0.595127	0.0224212	0.0592836	0.843394
B9D2	-0.483552	-0.492802	-0.346291	-0.434534	0.650932
BAALC	0.281779	0.417165	0.66622	0.241505	-0.143839
BABAM1	-0.628141	0.681415	-0.173789	-0.721222	-0.917918
BABAM2	-0.148957	-0.406367	-0.409607	-0.723489	0.0625904
BACE1	-0.589219	-0.373094	-0.221956	0.856247	0.0595345
BACE2	0.383402	0.689169	-0.0247912	0.159435	0.00633463
BACH1	0.599964	0.10889	0.366917	0.107656	-0.301241
BACH2	0	-0.420588	0.329986	0.301698	0.685096
BAD	-0.403323	0.00176262	-0.545497	-0.592389	-0.841163
BAG1	-0.671539	-0.590168	0.187044	0.101464	-0.362704
BAG3	0.207392	0.324452	-0.196605	0.0281309	-0.761734
BAG4	-0.5561	0.631479	0.171009	-0.239633	0.801995
BAG6	-0.785166	-0.773261	-0.425113	0.378127	-0.41857
BAHD1	-0.270505	-0.11435	-0.410048	0.389282	0.684906
BAIAP2	0.121254	0.0831868	-0.00898755	-0.148005	0.217256
BAIAP2L1	-0.246413	0.696072	-0.356759	0.363486	-0.1905
BAIAP2L2	0.436239	0.824822	-0.343572	-0.206463	0.534552
BAIAP3	0.402656	-0.5746	-0.201393	0.0390814	0
BAK1	-0.228646	-0.190103	-0.269926	-0.104062	-0.189822
BAMBI	-0.331199	0.0510294	-0.35513	0.0380973	0.958658
BANF1	0.152241	0.358857	-0.183611	-0.747929	-0.855164
BANK1	-0.36225	-0.232539	0.412216	0.145681	0.335624
BANP	0.542266	0.935033	-0.155728	-0.0364535	0.244491
BAP1	-0.33361	-0.180776	-0.408505	0.40207	0.959759
BARD1	0.316646	-0.65754	-0.0615578	0.818373	0.113231
BARHL2	0.10132	0.884946	0.107912	0.283702	0
BARX1	-0.0102744	0.489369	-0.220832	-0.390152	0.47255
BARX2	0.592837	0.895433	0.0886726	-0.292227	0.0578568
BATF3	-0.444039	-0.787298	-0.452971	0.178204	0.854486
BAX	-0.382429	-0.774334	-0.463281	-0.424844	-0.716698
BAZ1A	0.610982	0.11641	0.260813	-0.0897931	-0.589662
BAZ1B	0.414874	-0.323902	0.432602	0.937666	0.736456
BAZ2A	0.313758	-0.226822	-0.304758	0.888001	0.0076428
BAZ2B	-0.00739402	0.0353251	-0.160332	0.83907	-0.00681119
BBIP1	-0.0896653	0.666549	-0.0279434	-0.651131	0.437579
BBOF1	-0.54046	-0.717848	0.309594	0.930937	0.782151
BBS1	0.409129	-0.470648	-0.0935146	0.69752	0.689883
BBS12	0.566576	0.822426	-0.220254	-0.233477	0.628225
BBS2	0.690853	0.834598	-0.172986	0.794484	0.418192
BBS4	0.437986	0.801278	-0.0751796	0.399215	0.827092
BBS5	0.817897	0.70991	0.230752	0.017407	0.830006
BBS7	0.676996	-0.0428926	-0.160498	-0.528056	0.734613
BBS9	0.568316	0.863385	0.217016	0.402102	-0.0581604
BBX	-0.102255	-0.730386	-0.108031	0.574646	0.670967
BCAM	-0.590229	-0.949726	-0.20672	-0.419469	-0.490167
BCAN	-0.729249	-0.0479052	0.120886	-3.72701e-05	0.143839
BCAP29	0.195953	-0.473652	-0.0405001	-0.424119	0.176341
BCAP31	-0.62058	-0.618141	0.0112189	-0.405778	-0.762277
BCAR1	0.0576657	0.513551	-0.158297	-0.162262	0
BCAR3	0.378706	0.637971	-0.0797226	0.243392	0.426326
BCAS1	0.0236969	0.285266	-0.0888666	0.181797	0
BCAS2	-0.411687	-0.487663	0.213795	-0.894076	-0.199233
BCAS3	0.123292	-0.468256	-0.123135	0.204251	-0.143839
BCAS4	0.144797	-0.638886	-0.0711278	0	0
BCAT1	0.125287	-0.730865	-0.360742	-0.0589195	-0.632253
BCAT2	0.670575	0.63903	-0.261173	-0.630777	-0.842709
BCCIP	-0.588709	-0.469903	0.452644	-0.816498	-0.565661
BCDIN3D	-0.269082	-0.926138	-0.0325531	-0.370017	-0.180545
BCKDHA	-0.643947	-0.0970624	-0.00444232	-0.606783	-0.529645
BCKDHB	-0.0370307	-0.120892	0.464971	-0.45897	-0.0146211
BCKDK	-0.356333	0.0768347	-0.220654	-0.355225	-0.643491
BCL10	0.66778	0.800723	-0.0300597	-0.0951208	-0.0332504
BCL11A	0.554181	0.589667	-0.0598901	-0.0582208	-0.210559
BCL11B	0.14143	-0.232539	0.483277	-0.224809	0
BCL2	0	0.713916	-0.29082	0.506555	0.43122
BCL2A1	0	0.368211	0.120886	0	0
BCL2L1	-0.503769	-0.584117	-0.3766	-0.0134229	0.718091
BCL2L11	-0.587745	0.676309	0.0836585	-0.720438	0.853156
BCL2L12	-0.65198	0.735515	0.238069	-0.653534	-0.617225
BCL2L13	-0.399999	-0.819574	-0.322017	0.875946	0.545883
BCL2L14	0.127184	0.456569	0.134596	-0.181097	-0.0621566
BCL2L15	0.28276	0.260101	-0.0672688	-0.626414	0.482273
BCL2L2	0.52975	0.484043	-0.298603	0.871117	-0.570236
BCL3	0.104775	0.291229	-0.398515	-0.657561	-0.280216
BCL6	0.0968072	0.740067	-0.181097	0.623369	0.546918
BCL6B	-0.142407	0.763613	-0.0284699	0.42827	0
BCL7A	-0.168455	-0.263417	-0.222803	0.114096	0.440235
BCL7B	-0.197028	0.515198	-0.306879	-0.469202	-0.460673
BCL7C	-0.00771634	0.0848522	-0.145009	0.235851	0.793072
BCL9	-0.255446	0.452496	-0.364314	0.658299	0.800692
BCL9L	-0.313227	-0.528657	-0.515187	-0.0995246	-0.143839
BCLAF1	-0.336733	-0.668072	0.0459995	0.223908	-0.501272
BCLAF3	0.81269	0.621863	-0.00552935	0.56734	0.590526
BCO1	0	-0.338378	0.372211	0.00297206	0.23292
BCO2	-0.427333	-0.889455	-0.147884	0.228183	0.165395
BCOR	0.199624	-0.171717	-0.295898	0.445022	0.399084
BCORL1	0.529656	-0.0364135	-0.233987	0.435113	0.122158
BCR	-0.590418	-0.257998	-0.413692	0.359012	0.186578
BCS1L	-0.736311	-0.0395492	-0.412108	-0.381853	-0.661678
BDH1	-0.160603	0.607705	0.406596	-0.287328	0.0982129
BDH2	-0.764975	-0.705945	0.257394	0.3734	-0.0828308
BDNF	0.529657	-0.100743	-0.122955	-0.344837	0.333289
BDP1	0.198756	-0.74501	-0.417419	0.565843	0.318031
BECN1	0.167986	-0.034672	0.236691	-0.291365	0.134781
BECN2	0.126714	0.201278	0.0356822	0	0
BEND3	-0.169245	-0.527898	-0.441232	0.451056	0.190209
BEND4	0.00176116	0.805959	-0.0711278	-0.540061	-0.143839
BEND7	-0.0840484	0.625652	-0.038605	-0.610956	-0.335624
BEST1	-0.58395	-0.931756	0.263623	0.327291	-0.143839
BEST3	0.15424	0.855223	-0.0765929	-0.0178789	0.311119
BEST4	0	-0.196416	0.10795	0	0
BET1	0.720324	0.535932	0.168809	-0.429409	0.427247
BET1L	-0.593113	-0.763729	-0.505488	-0.00727862	-0.374849
BEX2	-0.111194	-0.927925	-0.310633	0.060755	0.334269
BEX3	0.640299	-0.377796	-0.289953	-0.805559	-0.742965
BEX4	0.606747	0.42903	-0.212085	-0.616617	-0.740668
BFAR	0.0123914	-0.807261	-0.0887147	-0.204363	0.751687
BFSP1	-0.346192	-0.87971	-0.424889	0.491581	-0.143839
BFSP2	-0.36225	0.143672	0.00222377	0.0623321	-0.0887078
BHLHE40	-0.157867	-0.832159	0.324762	0.540099	-0.249821
BHMT	0.403169	0.894285	-0.125182	-0.390966	-0.765697
BICC1	0.487185	0.927729	0.14939	0.400487	0
BICD1	-0.173416	-0.469503	-0.154752	0.366229	0.205734
BICD2	-0.326431	-0.0822552	-0.477265	0.599176	0.530099
BICDL1	-0.156617	-0.366239	0.122803	0.333004	0.510991
BICDL2	-0.0799047	0.0713658	-0.295898	0.700154	0.686259
BICRA	0.335158	0.0897076	-0.226395	0.888645	-0.143839
BICRAL	0.248581	-0.166257	0.0099795	0.940978	0.6042
BID	-0.644632	-0.00850438	-0.295898	0.198906	0.467084
BIN1	-0.642263	-0.941243	-0.420737	0.0206225	0
BIN2	0.566875	0.228372	-0.387337	-0.910452	0
BIN3	-0.810141	0.502147	0.251783	-0.06101	0.521263
BIRC2	0.384707	-0.464867	0.379047	0.540671	-0.417478
BIRC3	0.693479	-0.417418	0.0982749	0.533827	0.874621
BIRC5	0.169521	0.12611	-0.455737	-0.737971	0.0441944
BIRC6	0.51251	-0.622014	-0.306203	0.433858	-0.130099
BIVM	0.0627622	-0.567854	0.55855	0.469922	0.506666
BLCAP	0.506192	0.144239	-0.366156	-0.30769	0.813164
BLM	0.611675	0.820914	-0.276583	0.658063	0.708933
BLMH	0.34369	0.701929	-0.63869	0.500764	0.1568
BLNK	-0.555196	0	-0.194454	-0.90684	-0.709568
BLOC1S1	-0.523748	-0.476955	-0.328711	-0.484432	-0.913825
BLOC1S2	-0.53729	-0.857678	-0.209805	-0.710604	-0.651786
BLOC1S3	0	0.368211	0.229936	-0.567583	0.191982
BLOC1S4	-0.0874711	-0.720305	-0.291079	-0.704171	0.187728
BLOC1S5	-0.279719	0.233241	-0.24893	-0.85485	-0.945681
BLOC1S6	0.215563	-0.76283	-0.451864	-0.499151	-0.703741
BLVRA	-0.493358	-0.742731	-0.258462	-0.710339	-0.822996
BLVRB	-0.568751	-0.821385	-0.30075	-0.594053	-0.77247
BLZF1	0.409968	0.521858	-0.545176	-0.357004	-0.36327
BMERB1	-0.219448	0.185734	-0.106826	0.143671	0.489341
BMF	0	-0.336305	-0.194454	0.175404	-0.190818
BMI1	-0.274583	-0.945622	-0.275308	0.521797	0.978198
BMP1	0.14143	0.0322353	-0.1977	-0.375435	-0.156497
BMP15	0.348076	0.882883	-0.059123	0.822046	0.934205
BMP2	-0.0405506	-0.298294	-0.292994	0.054524	0
BMP2K	-0.466598	-0.137982	-0.3713	0.69878	0.920575
BMP3	0.367228	0.952454	0.00686321	0.629671	-0.126877
BMP4	-0.221277	0.408721	0.00596302	-0.23965	-0.840654
BMP6	-0.014625	0.945939	0.404744	0.743146	0.874449
BMP7	-0.318929	-0.130537	-0.0990951	0.794079	0.746806
BMPER	0.182811	-0.608042	-0.120444	0.285768	-0.291421
BMPR1A	0.498836	0.437326	0.0243789	0.406662	-0.251922
BMPR1B	0.369098	0.841981	0.118736	0.689412	0.941149
BMPR2	0.141591	0.443215	0.484217	0.805974	0.874669
BMS1	-0.594149	-0.810279	-0.768268	0.378169	0.184072
BMT2	0.094755	-0.277409	0.561413	0.305592	0.563671
BNC1	-0.102159	0.879767	0.280913	0.802198	0.9117
BNC2	0.0521222	0.918977	0.0999863	0.612889	0.771946
BNIP1	-0.317829	0.476648	0.286556	-0.461765	0.0462952
BNIP2	0.222836	-0.69443	0.461561	0.740236	-0.0640944
BNIP3	-0.570468	0.688772	-0.158721	-0.400117	-0.806597
BNIP3L	-0.511181	0.674019	0.240561	0.693463	0.370148
BNIPL	-0.389821	0.777027	0.120886	0.535607	0.653187
BOD1	0.469941	0.948192	0.381223	0.401557	0.74557
BOD1L1	0.239601	-0.635226	-0.0295827	0	0
BOK	-0.586821	-0.935693	-0.215324	-0.529342	-0.933707
BOLA1	-0.324552	-0.733514	-0.318683	-0.217739	-0.77834
BOLA2B	-0.764013	-0.365827	-0.286306	0	0
BOLL	0.438886	0.628925	-0.0479583	0.285387	0.319511
BOP.1.00	-0.848084	0.00929496	-0.230429	-0.00169993	-0.254361
BORA	0.620448	0.87098	0.346108	0.74892	0.791839
BORCS5	-0.366393	0.738146	0.0293814	-0.0312419	0.836651
BORCS6	-0.531373	-0.300527	-0.2399	0.590601	0.413779
BORCS8	-0.627205	-0.338571	-0.410684	0.0686802	-0.0566848
BPGM	0.436121	0.821949	0.542571	0.587592	0.955744
BPHL	-0.00370577	-0.759833	-0.527046	-0.410426	-0.268672
BPIFB1	-0.724862	-0.58429	0.120886	-0.905737	-0.78699
BPIFC	0.407382	-0.00176012	0.120886	0.639593	0.824777
BPNT1	0.0410867	0.740808	0.240234	-0.699463	-0.736904
BPTF	0.0470848	-0.542415	-0.338249	0.915908	0.529874
BRAF	0.399942	0.235683	-0.461037	0.613493	-0.0326795
BRAP	-0.277154	-0.137335	-0.60615	0.791055	0.210388
BRAT1	0.14143	0.368211	-0.32481	-0.111205	-0.312753
BRCA1	0.384593	-0.02062	-0.528899	0.270278	0.381082
BRCA2	0.613828	0.755499	-0.175509	0.039961	0.00685207
BRCC3	0.182404	0.349243	0.0187119	-0.227429	-0.257914
BRD1	0.309685	0.53252	-0.0455226	0.355194	-0.154385
BRD2	-0.130315	-0.353795	0.0120029	0.700129	0.0510636
BRD3	0.307183	0.888397	-0.499266	-0.0244059	-0.143839
BRD4	0.173256	0.1341	-0.546508	0.844287	0.0864852
BRD7	0.637932	0.21793	0.581458	0.715906	0.833505
BRD8	-0.364528	0.100551	0.00686321	-0.617842	-0.344474
BRD9	-0.323373	-0.269144	-0.254365	0.37435	-0.512794
BRDT	0.144563	0.338406	-0.283694	0.787242	0.928396
BRF1	-0.18008	-0.314246	-0.279605	0.497499	0.25219
BRF2	-0.485313	-0.187253	-0.371627	-0.260242	-0.00638952
BRI3	0.374941	0.103409	0.305517	0.0781743	-0.23007
BRI3BP	0.500855	0.655814	0.136643	0.254517	-0.223899
BRINP1	-0.201803	0.512169	-0.20247	0	0
BRIP1	0.543036	0.828529	-0.106587	0.181907	0.626233
BRIX1	-0.280609	0.157855	-0.288583	0.419029	-0.00372885
BRK1	-0.593694	0.147982	-0.0389622	-0.549191	-0.663449
BRMS1	-0.675546	-0.728353	-0.339294	-0.347379	0.0151505
BRMS1L	0.831967	0.643027	-0.362592	-0.0781079	0.894598
BROX	-0.293894	0.153216	-0.149439	-0.0141342	0.42626
BRPF1	-0.31521	0.385381	-0.309035	0.583329	-0.112204
BRPF3	-0.00897627	0.152252	0.0720457	0.865394	0.182105
BRSK1	0.267456	0.0637962	0.0855868	0.596604	-0.0821876
BRWD1	0.369539	-0.442821	0.132277	0.89907	0.729076
BRWD3	0.602471	-0.0919696	-0.524327	0.531418	0.33439
BSCL2	-0.684184	-0.297124	-0.339018	-0.16387	0.536113
BSDC1	0.647495	0.291795	-0.295898	0.725137	0.11389
BSG	-0.723543	-0.927975	0.175292	-0.696613	-0.877889
BSN	0.126095	0.626765	-0.354336	-0.0180892	0
BSPRY	0.213	-0.479783	-0.566736	0.795786	0.339731
BST1	0.447998	-0.33719	-0.315517	0.313281	-0.0810302
BTAF1	0.530791	-0.598151	0.0299294	0.953713	0.707377
BTBD1	-0.207791	-0.686163	-0.392096	-0.731684	-0.939867
BTBD10	0.596385	0.730966	0.41998	0.372669	0.808371
BTBD11	0.289186	-0.256284	0.420628	-0.0362081	0
BTBD19	0.446362	0.40353	-0.179123	0.138418	0.62927
BTBD2	0.0877404	0.466404	-0.313693	0.586826	0.526836
BTBD6	0.288971	0.725566	-0.000732322	0	-0.143839
BTBD7	0.302239	0.496013	-0.294801	0.398744	0
BTBD8	0.428081	0.697532	-0.0586313	-0.100612	-0.200157
BTBD9	0.16623	0.820478	-0.0958784	0.529722	-0.137054
BTC	0.0243081	-0.0375016	-0.295898	0.0592394	-0.483797
BTD	-0.705583	0.589266	-0.467787	-0.207446	0.232591
BTF3	-0.0281405	0.523011	0.0299627	-0.892227	0.0870965
BTF3L4	-0.383938	-0.535303	-0.312332	-0.318665	0.520146
BTG1	-0.0695583	-0.485506	0.150578	-0.131148	-0.381548
BTG2	-0.22255	0.126653	-0.554739	-0.323419	0.091269
BTG3	-0.260345	-0.00475175	-0.065708	-0.0729436	0.642711
BTG4	0.436415	0.869373	0.589796	0.66272	0.97449
BTK	0.392016	0.224237	0.0835591	0.196716	0.892847
BTN1A1	0	-0.232539	-0.171261	-0.502992	0.000882829
BTRC	0.274746	0.734783	0.174866	-0.657451	-0.966553
BUB1	-0.494572	0.701518	-0.257366	-0.093964	0.449037
BUB1B	0.680504	-0.312205	0.34228	-0.142586	-0.305071
BUB3	0.0682573	0.755912	-0.215649	-0.766208	-0.5182
BUD13	0.683085	-0.139134	-0.113711	0.482855	0.0778178
BUD23	-0.0144595	0.40947	0.0654901	0.220718	-0.698687
BUD31	-0.742884	-0.443604	-0.135585	0.148098	-0.412554
BVES	0.393821	0.83255	0.525695	-0.562891	-0.810336
BYSL	-0.639223	-0.00393368	-0.554008	-0.141715	-0.371668
BZW1	-0.45353	-0.433836	-0.489955	-0.405255	-0.835019
BZW2	-0.34967	-0.87371	-0.457326	-0.37655	-0.735829
C1GALT1	-0.447348	-0.665642	0.468662	-0.560388	-0.122116
C1GALT1C1	0.458723	-0.490345	0.225126	-0.250344	-0.29923
C1QA	0.14143	0.368211	-0.295898	-0.238219	-0.143839
C1QBP	-0.163178	-0.495573	-0.290174	-0.349301	-0.923912
C1QL4	0.14143	-0.232539	-0.0711278	-0.583472	0.097011
C1QTNF1	-0.338141	-0.0723822	0.120886	0.171861	0.00378334
C1QTNF3	0.159213	-0.461363	-0.295898	0.406898	0.400275
C1QTNF6	0	0.368211	-0.351857	0	0
C1R	0.281851	-0.749169	-0.116308	0	0
C1RL	0	-0.232539	-0.42244	0.402225	-0.0489485
C1S	-0.232613	-0.945275	-0.176216	0	0
C2	-0.405311	0.185734	-0.106619	-0.733158	-0.838043
C2CD2	-0.395832	-0.582277	-0.295898	0.529436	0.45513
C2CD2L	-0.0298772	0.376779	-0.0983215	0.617753	0.449228
C2CD3	0.0475313	-0.282579	-0.021906	0.666973	0.866826
C2CD4B	0.394521	0	0.120886	0.272907	0.11395
C2CD5	0.604131	-0.412366	0.293783	0	0.143839
C2CD6	0.394521	0.0195274	-0.21291	0.167194	0.61954
C3	-0.540012	-0.725659	0.180657	0.257586	0.29964
C3AR1	0.281851	-0.33471	-0.214558	0.172633	-0.143839
C3ORF67	0.254973	0.746909	0.558119	0	0
C4A	-0.476574	-0.250452	0.120886	0	0
C4BPB	0.394521	0.185734	-0.427214	0	0
C5	0.139196	0.210126	0.298015	0	0
C5AR1	0	0	-0.228908	0	0
C5AR2	0.288468	-0.175721	-0.335902	0.23521	-0.203523
C8A	-0.569033	-0.393531	-0.194454	0.145681	0
C8B	0.396573	0.742622	-0.133833	0.649749	0.926959
CA1	0	-0.426219	0.173388	0	0
CA11	0	-0.232539	0.123324	0	0
CA12	0	-0.0279886	0.163177	0	0
CA13	-0.575381	0.208907	0.566091	0	0
CA14	0.310323	0.252344	-0.30984	0	0
CA2	0.408782	0.890233	-0.428021	0	0
CA3	0.578387	0.548935	-0.194454	0	0
CA4	-0.686418	-0.0512091	0.00686321	0	0
CA5B	-0.257741	-0.135439	-0.152824	0	0
CA6	0.0651111	0.872459	0.286497	0	0
CA8	0.0566665	-0.00341841	-0.326688	0	0
CA9	0.457136	0.734408	0.462331	0	0
CAAP1	-0.157512	0.266666	0.375496	-0.173275	-0.315486
CAB39	0.669444	-0.511345	-0.126898	0.788925	0.87512
CAB39L	-0.0971513	0.0743582	-0.357455	-0.629118	-0.58778
CABIN1	-0.0629367	-0.162437	-0.193321	0.912491	0.783892
CABLES1	-0.575339	-0.841643	-0.335682	0.167872	-0.59319
CABLES2	-0.115957	0.45748	0.323256	0.46506	0.65263
CABP1	0	0.185734	-0.271581	0.145681	0.236915
CABP7	0.248504	0.367186	-0.118125	-0.308673	-0.570475
CABYR	-0.242835	-0.654678	0.320317	-0.126399	0
CACFD1	-0.666694	-0.144032	0.0617728	0.106947	0
CACHD1	0.41734	-0.625324	-0.479057	0.707934	0.829844
CACNA1A	-0.235978	0.648546	0.661886	0.145681	0
CACNA1B	0.233361	0.53548	0.139027	0.160204	-0.364882
CACNA1C	0.268951	0.970232	-0.240349	0.145681	0
CACNA1D	0.351639	0.588612	-0.0952838	0.20245	0.490873
CACNA1E	0.246954	0.872625	-0.176748	0.757188	0.698744
CACNA1F	-0.0613777	0.047032	0.120886	-0.504095	-0.335624
CACNA1G	-0.1741	0.227948	0.120886	0.145681	0
CACNA1H	-0.150398	-0.628676	-0.223683	0.570877	0.205255
CACNA1I	0	0	0.61425	0.540732	0.497642
CACNA2D1	0.385031	0.0571914	-0.158291	0.026884	0
CACNA2D2	-0.326029	-0.643994	-0.036067	0.513582	0
CACNA2D3	0.261451	0.00930637	0.323861	0.680736	0.744638
CACNB1	-0.36225	0.312231	-0.295898	0.243215	0.0147342
CACNB2	0.0037392	0.601025	0.0474274	0	0.491145
CACNB3	-0.509638	-0.398477	-0.295898	-0.490693	-0.655558
CACNB4	0.633075	0.88393	-0.295898	0.253908	0.479939
CACNG2	-0.394174	0.225083	-0.334208	0.465783	-0.143839
CACNG7	0.194133	0.498289	0.0785412	0.897532	-0.0331626
CACTIN	-0.155089	0.27527	-0.144784	0.626059	0.387035
CACUL1	0.6395	0.198378	-0.0847383	-0.548345	-0.474772
CACYBP	-0.463587	-0.661479	-0.0522939	-0.606851	-0.657427
CAD	-0.65228	-0.508904	-0.730005	0.227872	-0.386706
CADM1	-0.413353	-0.805622	0.457872	-0.569285	0.251761
CADM4	0	-0.0782139	-0.0188006	-0.294842	-0.185745
CADPS	0.193262	0.748995	-0.16368	0.138554	0.335624
CADPS2	0.426173	0.874759	0.147585	0.257154	0.335624
CALB1	-0.342909	0.449984	0.112766	0.292664	0.886827
CALCB	-0.0687132	-0.149333	0.120886	0	0
CALCOCO1	-0.262386	-0.433613	-0.432507	-0.504211	-0.207045
CALCOCO2	0.0425799	0.433338	-0.13224	-0.3575	-0.934917
CALCR	0.665816	0.929753	0.00686321	0.315043	0
CALCRL	-0.36225	-0.504963	0.365749	0.645851	0.826633
CALD1	-0.546279	-0.798788	-0.429184	0.202216	0
CALHM2	-0.36225	0.336719	-0.295898	0.394921	-0.143839
CALHM4	-0.0652231	-0.620843	0.259545	0.818366	0.315615
CALM1	0.486932	0.270287	0.364043	-0.376894	0
CALM2	-0.0845841	-0.346446	0.0842341	-0.39416	-0.219082
CALM3	-0.764185	-0.672549	-0.516194	-0.524615	-0.753105
CALML4	0.74267	0.576582	-0.295898	-0.579794	-0.0410025
CALN1	0.140104	0.25378	0.0534783	0.241505	0.863056
CALR	-0.651552	-0.813162	-0.222179	-0.836926	-0.337879
CALR3	0	0.418907	-0.347684	0.498014	0.949953
CALU	0.173958	-0.0206261	-0.468203	-0.338833	-0.626933
CAMK1	-0.138819	0.512656	-0.194454	-0.834368	-0.854137
CAMK1D	-0.47392	-0.510949	0.556968	0.822944	0.912534
CAMK2B	0	0.390363	-0.00107707	0.156806	-0.188285
CAMK2D	-0.017527	0.722197	-0.295898	-0.910104	-0.210559
CAMK2G	-0.165393	-0.377657	0.0225835	0.507249	0.479267
CAMK2N1	-0.024585	-0.083354	-0.139847	0.289253	0
CAMK2N2	-0.560656	-0.680661	0.0672069	0.193017	0.112771
CAMK4	0.181803	0.244897	0.37354	0.494224	-0.519923
CAMKK1	0.14143	-0.285868	-0.247579	0.219445	0.0379559
CAMKK2	0.0770786	0.854952	-0.311456	0.472295	0.0916117
CAMKMT	0.0866201	0.672607	0.372082	-0.024834	0.356091
CAMKV	-0.160234	-0.0838674	0.0460499	-0.14082	0
CAMLG	-0.0946074	0.468997	0.0138771	0	0
CAMSAP1	0.218217	0.239412	0.0784493	0	-0.335624
CAMSAP2	0.376581	-0.399987	-0.534832	0.462802	0.729458
CAMSAP3	-0.550546	-0.730549	-0.159985	-0.410945	0.15261
CAMTA1	0.565193	0.806087	0.563826	0.382466	-0.143839
CAMTA2	-0.203024	-0.0780541	0.0881258	0.303738	0
CAND1	-0.129909	0.613541	-0.156694	0.623682	0.31117
CAND2	0.0152635	0.846413	-0.10767	0.520759	-0.100049
CANT1	-0.16046	-0.408478	-0.436707	0.292773	0.308648
CANX	0.175395	-0.760267	-0.47468	-0.286388	-0.867398
CAP1	-0.639076	-0.959748	-0.0101796	-0.136514	-0.946482
CAP2	0.406936	0.836392	0.670281	0	0
CAPG	-0.664596	-0.917594	-0.429495	-0.824241	-0.941224
CAPN1	-0.774428	-0.832061	-0.295898	-0.154951	-0.839465
CAPN10	0.56139	0.0488449	-0.419444	-0.171114	0.184158
CAPN11	-0.0929356	0.193716	-0.194454	0.586206	0.605187
CAPN12	0	-0.232539	0.00344442	0.273751	0.728954
CAPN13	0.394521	0	0.00686321	0.026884	0
CAPN15	0	0.368211	-0.32063	-0.0582208	0
CAPN2	-0.141032	-0.887471	-0.121544	-0.652248	-0.787267
CAPN3	0.14143	0.0916462	0.285	0.141554	0
CAPN5	-0.644485	-0.926324	-0.60832	-0.685566	-0.424791
CAPN7	0.396177	0.667932	0.132734	0.2528	0.513114
CAPN8	-0.479544	-0.926617	-0.194454	0.145681	0
CAPNS1	-0.71551	-0.860852	-0.242518	-0.345486	0.542454
CAPRIN1	-0.604794	-0.830732	-0.0699461	-0.798538	-0.833277
CAPRIN2	0.502554	0.940644	-0.283145	0.323687	0.84337
CAPS	-0.349738	-0.427343	-0.280542	0	0
CAPS2	0.209677	-0.0393828	-0.0378917	0	0
CAPZA1	0.750261	-0.00189915	0.00679005	-0.894246	-0.55616
CAPZA2	-0.309003	-0.885528	-0.206499	-0.846309	-0.581841
CAPZB	-0.538291	-0.821577	-0.0313558	-0.603018	-0.66267
CARD10	0.358906	0.435745	-0.293516	-0.0938654	-0.0600272
CARD11	0.281851	0.267786	-0.419807	0.484922	0.168896
CARD14	-0.336702	0.33908	-0.459878	0.348548	-0.125686
CARD19	-0.571237	0.396693	-0.197665	-0.411292	-0.321668
CARD6	0.127098	0.0643085	-0.0892086	0.899948	0.601298
CARD9	-0.394174	-0.232539	-0.117367	0.113938	-0.143839
CARF	-0.28563	-0.0339604	0.160286	0.290788	0.115121
CARM1	0.0258167	0.680438	-0.454323	0.217974	-0.415606
CARMIL1	0.452652	0.730537	-0.403559	0.181226	0.396296
CARMIL2	0.00283307	0.81742	-0.182839	-0.373401	-0.143839
CARNMT1	0.407765	-0.31982	0.512582	-0.766507	-0.647997
CARS2	-0.925523	-0.395356	-0.420117	-0.0970786	-0.363488
CASC1	0.388328	0.729198	0.60058	0.367563	0.830381
CASC3	0.345371	-0.0958488	-0.0964841	0.209069	-0.616935
CASC4	0.501206	0.306538	-0.0331059	0.249498	-0.0410208
CASD1	0.509227	-0.0743423	-0.0232269	-0.627403	-0.814903
CASK	0.482867	-0.754836	0.00743743	0.662679	0.777856
CASKIN1	-0.165182	0.556776	-0.313288	0.17625	-0.507479
CASKIN2	-0.626734	0.20463	-0.404657	0.387534	0.871827
CASP2	0.0864278	0.614485	-0.328592	0.132549	-0.0204682
CASP3	-0.14289	0.00553477	-0.175408	0.0015435	0.60987
CASP4	0	0.208366	-0.117939	0.704432	-0.143839
CASP6	0.460155	0.668428	-0.261662	-0.649099	-0.773013
CASP7	0	-0.438544	-0.232661	-0.764601	-0.790105
CASP8	0.608791	-0.0657419	0.587135	0.395156	0.347339
CASP8AP2	0.669892	0.576061	0.529304	0.680596	0.90628
CASP9	-0.646851	-0.389554	-0.444317	-0.726388	-0.599158
CASQ1	0	-0.0875514	-0.315898	0.160602	0
CASR	0.5732	0.903443	-0.341759	-0.715393	-0.335624
CASS4	-0.394174	0	0.213914	0.771616	0.341092
CAST	-0.468808	-0.104263	-0.25719	-0.622361	-0.791557
CASTOR1	0.439926	0.871484	0.482594	0.00582052	0.00748577
CASTOR2	-0.192147	-0.226968	-0.236275	0.693895	0.74435
CASZ1	0	0.527659	-0.420283	0.170927	0
CAT	0.554446	-0.081699	-0.514231	-0.595266	-0.670196
CATSPER2	0.0703022	0.219379	0.246525	0.0888725	-0.255635
CATSPER3	0	-0.232539	-0.363853	0.180683	0.0245121
CATSPERB	0.462206	0.825149	-0.101556	0.241505	0.324734
CATSPERD	-0.555012	-0.75483	0.706662	0.688522	0.730564
CATSPERG	0	-0.116134	-0.151065	0	0
CAVIN1	-0.159412	-0.11924	-0.151468	0.630953	0.750129
CAVIN3	-0.020134	0.396412	-0.0499405	-0.915042	-0.787212
CAVIN4	0.323298	-0.550353	-0.356271	-0.275741	-0.258613
CBARP	0	-0.232539	0.120886	-0.0582208	0
CBFA2T2	-0.0308816	0.732184	-0.386831	0.330339	0.0860006
CBFA2T3	0.394521	0.24178	0.0568408	-0.105964	-0.0816999
CBFB	0.17537	0.111633	0.602074	-0.135872	-0.381112
CBL	-0.291153	0.512233	-0.173844	0.83116	0.509038
CBLB	0.287519	0.782351	-0.243746	-0.272723	-0.289819
CBLC	-0.407965	-0.925429	-0.0529138	-0.916133	-0.622155
CBLL1	0.524683	0.868471	0.433051	0.781166	0.160906
CBLN1	0.0871862	-0.434087	-0.0938907	0.501023	0.143839
CBLN2	-0.502817	0.330899	-0.295898	0	0
CBLN4	0.502936	0.616429	0.382563	0.535974	0.790119
CBR1	0.499215	0.0185652	-0.320997	-0.455719	-0.643469
CBR3	-0.262021	0.504231	-0.32482	-0.0260945	-0.025606
CBR4	0.16136	-0.806064	0.412303	-0.506269	-0.666398
CBS	-0.397008	-0.208071	-0.240959	-0.663381	-0.754431
CBWD2	0.730026	0.372399	0.542673	0	0
CBX1	-0.255429	-0.651857	0.0972661	-0.00607177	0.50833
CBX2	0.386876	-0.201466	0.375674	0.75555	0.763764
CBX3	-0.153079	-0.752267	0.239741	-0.53536	-0.539945
CBX5	-0.396264	-0.601031	-0.0524897	0.493499	0.760305
CBX6	0.218513	-0.0314895	0.0310846	-0.478913	-0.143839
CBX7	-0.553694	-0.338972	-0.329866	-0.674906	-0.484981
CBX8	-0.0389485	0.754593	-0.225093	-0.228696	-0.0141045
CBY1	0.0782871	0.157025	0.464905	0.342314	0.786629
CC2D1A	-0.233553	0.55634	-0.295898	0.139079	0.19121
CC2D1B	-0.421927	-0.711163	-0.554954	-0.533668	-0.574358
CC2D2A	0.071575	0.372037	-0.421546	0.325367	0.335624
CCAR1	0.130504	-0.649203	-0.0520874	0.385415	0.064805
CCAR2	-0.126635	-0.0463185	0.00947059	-0.215374	-0.112981
CCBE1	-0.118102	0.416314	0.0293238	0.611124	0.628949
CCDC102A	-0.417608	-0.644158	-0.55013	-0.50294	0.19353
CCDC102B	0	0.185734	0.519147	0	0
CCDC106	-0.161191	0.90852	0.00686321	0.130629	0.522945
CCDC107	-0.540708	-0.470802	-0.215883	-0.504532	-0.559374
CCDC112	-0.481914	0.597476	-0.230408	-0.0782959	0.409865
CCDC113	0.0694519	0	0.00917609	0.0953126	0.295994
CCDC114	0.0162616	0.600597	-0.0551792	0.167201	0.657379
CCDC115	-0.206785	-0.577998	0.0776788	0.542661	0.919333
CCDC116	0.552857	0.715167	-0.210862	0.720536	0.607257
CCDC117	0.439324	-0.70069	-0.233064	0.676164	0.428882
CCDC12	-0.549705	-0.816158	-0.34374	-0.66327	0.210241
CCDC120	-0.33829	-0.556611	0.0158684	0.595268	0.39858
CCDC124	-0.630775	-0.599563	-0.419575	-0.375743	-0.234277
CCDC125	0.759009	0.732911	-0.171484	0.450444	0.808303
CCDC126	-0.236599	-0.131244	0.159768	0.0295752	0.555403
CCDC127	0.46538	-0.0330623	-0.609073	-0.547804	-0.386641
CCDC13	0.144311	0.0522508	-0.0204479	-0.545786	-0.335624
CCDC130	-0.787965	0.619914	-0.176421	-0.135386	-0.00848584
CCDC134	0.165461	0.242855	-0.387362	0.43165	0.761715
CCDC136	-0.521377	-0.649482	0.120886	0.48543	0
CCDC137	0.0575628	-0.534826	-0.339377	0.175178	0.433739
CCDC138	-0.449828	0.032315	-0.15882	0.209552	0.481516
CCDC14	0.422751	0.760875	0.0666448	0.279078	0.70837
CCDC141	-0.375952	-0.0570721	0.0988504	-0.0659415	0.702856
CCDC142	0	0.143672	-0.0697849	0	0
CCDC146	0.503716	0.835399	0.068299	0.177414	0.491247
CCDC148	0.363529	0.835749	0.0875037	0.700893	0.720577
CCDC149	-0.279885	0.143672	0.37877	0.105198	0
CCDC15	-0.00765351	0.860339	0.283077	0.113497	0.100143
CCDC150	0.31033	0.717721	-0.130591	-0.450848	-0.487706
CCDC151	-0.203172	0.492247	0.0185326	0.157044	0.143839
CCDC152	-0.0558349	-0.653882	-0.299142	-0.480925	-0.606181
CCDC153	-0.0613777	0.0234293	-0.324216	0.368116	0.150966
CCDC155	-0.217935	-0.232425	0.00686321	0.382699	0.533717
CCDC157	-0.0908626	0.374235	-0.366849	0.644232	0.356369
CCDC158	-0.149774	0.0292648	0.120886	0.391724	0.890875
CCDC159	0	0.414602	-0.170358	-0.49534	0.143839
CCDC160	0.243408	0.733826	0.590728	-0.466217	-0.205367
CCDC167	-0.53966	-0.25707	-0.41396	0.330102	-0.351541
CCDC17	0	-0.0809636	-0.23345	-0.0844989	0.0203876
CCDC170	0	0.317745	0.458395	-0.140187	0.80321
CCDC171	0.617217	0.557959	-0.0138004	0.81261	0.503585
CCDC172	0.549487	0.418475	0.0026934	0.399136	0.336893
CCDC173	0.44539	0.813407	0.0795768	0.344936	0.478549
CCDC174	-0.586853	-0.804912	-0.391283	0.143262	-0.308884
CCDC178	0	-0.335916	-0.0689654	0.259592	0.656612
CCDC18	0.620622	0.377054	-0.379107	0.461419	0.734971
CCDC180	0.14143	0.250803	0.668061	0.430759	0.791557
CCDC181	0.474546	0.886959	0.574515	0.378792	0.425788
CCDC186	0.330863	0.129436	-0.386997	0.798831	0.472088
CCDC189	-0.788846	-0.798491	0.165982	0.0607471	0.561299
CCDC190	-0.385418	-0.756167	-0.0602329	0	0
CCDC191	0.362749	-0.112579	-0.0335611	-0.44855	0.313991
CCDC198	0	0.294513	-0.109669	0	0
CCDC22	-0.266465	0.360735	-0.390127	-0.741327	-0.675147
CCDC25	-0.57652	-0.6018	0.414691	0.237397	0.285004
CCDC27	-0.379882	-0.344623	0.339745	0.303957	-0.143839
CCDC28A	-0.151511	-0.289729	0.376989	0.448891	0.69905
CCDC28B	-0.569274	-0.818635	-0.197074	-0.13974	-0.202882
CCDC3	0.191753	0.783007	0.225958	0.248787	0.789666
CCDC30	-0.249702	0.280801	-0.0711278	0.37619	0.917024
CCDC32	-0.153479	0.716657	0.0546822	-0.684824	-0.821411
CCDC34	0.648561	-0.220526	0.00683743	0.157478	0.609165
CCDC36	0.358335	0.779919	-0.0650937	0.783242	0.885989
CCDC38	0.207723	0.0749957	-0.156427	-0.107261	0.454341
CCDC39	0.457697	0.569345	0.233792	0.585539	0.170079
CCDC40	0.0048055	0.52394	-0.119657	0.428082	-0.0140417
CCDC42	0.231667	0.836321	-0.181933	-0.813554	-0.748189
CCDC43	0.274598	0.107252	-0.162507	-0.496713	-0.790429
CCDC47	-0.431041	-0.830048	0.20742	0.179527	0.482605
CCDC50	-0.223579	0.691327	0.0312375	-0.347915	-0.335624
CCDC51	-0.608379	-0.696244	-0.402916	-0.418703	-0.513669
CCDC57	0	-0.00909331	-0.447589	0.709216	0.566068
CCDC59	-0.0494108	-0.313239	-0.113195	-0.247118	-0.0263887
CCDC6	-0.185244	0.495474	0.462262	-0.0560597	-0.143839
CCDC60	0.0516568	0.315646	0.30741	0.702513	0.859551
CCDC61	-0.364878	0.0937033	-0.19584	-0.639408	-0.725159
CCDC62	0.0143466	0	0.0279517	0.0331884	0.551658
CCDC63	0	0.512186	0.120886	0.215512	0.601764
CCDC65	0.422276	0.877781	-0.119876	0.316794	0.725617
CCDC66	0.613875	0.884076	0.0307643	0.356182	0.620852
CCDC68	-0.557103	-0.94531	-0.196976	-0.510235	-0.109765
CCDC69	0.0337176	0.383544	0.00686321	0.489917	0.95854
CCDC74B	-0.0533593	0.185734	-0.0711278	0	0
CCDC77	0.711588	-0.269702	0.150327	0.242858	-0.499037
CCDC8	-0.416148	-0.762114	-0.438366	0.677458	-0.343165
CCDC80	-0.0613777	0.494117	-0.599318	0	0
CCDC81	0.13845	-0.0983016	-0.295898	0.131831	0.208673
CCDC82	-0.295947	-0.493526	0.653895	0.853983	0.980718
CCDC84	0.0661698	0.543409	-0.121704	-0.0165529	0.753068
CCDC85A	0.310754	0.672382	0.100552	0.264956	0.747971
CCDC85C	-0.597714	-0.666654	-0.0187109	0.86278	0.452899
CCDC86	-0.524377	-0.346127	-0.340268	0.060626	-0.0603383
CCDC87	-0.230405	0.950462	-0.139762	0.0853742	0.371891
CCDC88A	0.687298	0.815304	-0.199185	0.893794	0.872956
CCDC88B	-0.149151	0.230735	0.0469199	0.158142	0.209898
CCDC88C	0.429977	0.150854	-0.211038	0.579523	-0.107332
CCDC9	-0.588133	-0.358594	-0.361146	0.110417	0.335785
CCDC90B	-0.607033	-0.773054	0.0133092	-0.0606889	0.426935
CCDC91	0.610448	-0.706417	0.313964	-0.275586	0.596795
CCDC92	0.156173	0.933593	-0.337625	0.364345	0.919934
CCDC93	0.282868	0.503652	-0.188125	-0.352215	-0.79006
CCDC96	0.0834787	-0.234913	-0.199801	0.407546	0.0499985
CCDC97	0.349652	0.785308	-0.581601	0.23481	-0.246796
CCHCR1	-0.7488	-0.570618	-0.425137	0.337995	0.0607192
CCIN	-0.0794922	0.449487	-0.237745	-0.573923	-0.600869
CCK	0.161928	0.677045	0.594125	-0.124071	0.000546001
CCKBR	0.0808913	0.465547	-0.521553	0	0
CCL2	-0.0613777	0	-0.167881	0.19055	0.901733
CCL20	0	0.185734	0.200584	0	0
CCL22	-0.461504	-0.256074	0.0745515	0.621608	-0.157062
CCL25	0.290668	0.935252	0.120886	-0.0442023	0.385565
CCL27	0.0528832	-0.338549	-0.205571	0	0
CCM2	-0.771857	0.1107	-0.345752	-0.570841	-0.227874
CCM2L	0	0.260035	-0.0607552	-2.57386e-05	0
CCN1	-0.313071	-0.941203	0.131648	-0.0698302	-0.797199
CCN2	-0.0701816	-0.368652	-0.415446	-0.417362	-0.30054
CCN6	0.321742	0.894706	0.670578	0.465327	0.245375
CCNA1	0.362969	0.629051	0.0103467	0	0
CCNA2	0.723806	0.907873	0.437935	0.829681	0.749105
CCNB1	0.522459	0.852282	0.27172	0.0701601	0.659373
CCNB1IP1	0.472262	0.363113	-0.250032	0.107902	0.290095
CCNB2	0.389572	0.742824	0.00900132	-0.798571	-0.607199
CCNB3	-0.0219118	0.950434	0.0377715	0.410152	0.933376
CCNC	-0.310846	-0.750909	-0.0424371	-0.592205	-0.282908
CCND1	0	0.0611076	-0.25995	-0.0815987	0.226957
CCND2	-0.469852	-0.891855	0.0453621	-0.251368	0.102255
CCND3	0.0546048	-0.632355	0.0538089	-0.154817	0
CCNDBP1	-0.650407	-0.522815	0.206399	0.497916	0.801757
CCNE1	-0.423147	-0.30844	0.294696	0.389753	0.722045
CCNE2	0.0492655	-0.568943	-0.354481	0.0479388	0.898918
CCNG1	0.819523	0.442112	0.122433	-0.772148	-0.494173
CCNG2	0.712764	0.469259	0.443493	-0.150355	-0.228489
CCNH	-0.282428	0.730218	-0.564315	-0.54563	-0.605459
CCNI	0.314383	0.258562	-0.118312	-0.325464	0.0839688
CCNI2	0.169811	0.926485	-0.114399	0	0
CCNJ	-0.00925344	0.856404	-0.00859854	0.721673	0.596581
CCNK	0.323388	-0.354583	-0.190318	0.77333	-0.326034
CCNL1	-0.371307	-0.522048	-0.154438	0.17239	0.00844289
CCNL2	-0.57706	-0.690375	-0.161312	0.453367	0.76407
CCNO	0.327372	0.963559	0.328292	0.703224	0.954496
CCNQ	0.471527	0.838234	-0.225904	-0.229641	-0.304237
CCNT1	-0.154195	0.493657	-0.332533	-0.411117	-0.0705864
CCNT2	-0.312446	-0.51029	0.327555	-0.0875808	0.629566
CCNY	-0.825225	-0.602958	0.00686321	0.191544	-0.616606
CCNYL1	0.193374	0.878525	0.493236	-0.0117258	-0.0514817
CCP110	0.0408166	0.728832	-0.186116	0.507603	-0.143839
CCPG1	-0.360359	-0.590276	-0.430185	0.064359	0.159477
CCR4	-0.549541	-0.751895	0.127273	0.657095	0.070398
CCR6	0	0	-0.429721	0	0
CCR7	0.10319	-0.150092	-0.401747	-2.57386e-05	0.502485
CCR9	0	0.185734	0.120886	0.296334	0.647519
CCS	-0.618285	0.0643634	-0.370808	-0.171511	-0.76429
CCSAP	0.197103	-0.389346	0.790245	-0.0832662	-0.209589
CCSER1	0.253164	0.334516	0.630748	0.192361	0.257741
CCSER2	0.462851	0.925892	-0.150495	0.642348	0.787666
CCT2	-0.540245	-0.383985	-0.666351	-0.273136	-0.972825
CCT3	-0.198553	0.547169	-0.773099	-0.793919	-0.743287
CCT4	-0.572552	-0.932532	-0.0949732	-0.148905	-0.855134
CCT5	-0.00974852	-0.66855	-0.663738	-0.625968	-0.943464
CCT6A	-0.532755	-0.879982	-0.400561	0	0
CCT6B	-0.45042	-0.355371	0.10321	-0.434149	-0.850674
CCT7	-0.627557	-0.597224	-0.272289	-0.415482	-0.987353
CCT8	0.205704	-0.387815	-0.23255	-0.7103	-0.822977
CCZ1	0.485808	0.822983	0.276767	0.136417	0.725978
CD101	0.208601	0.332724	-0.200569	0.233111	0.143839
CD109	0.669544	0.741933	-0.0944368	-0.704812	-0.484028
CD14	-0.0781546	0.060582	-0.252757	-0.216561	0.834815
CD151	-0.718043	-0.645829	-0.295898	-0.283172	-0.455512
CD163	0	-0.232539	-0.295898	0.413892	0.405188
CD163L1	-0.319667	-0.490422	0.723581	0	0
CD164	-0.719013	0.833066	-0.27748	0.389646	-0.158573
CD164L2	0.098141	0.904063	0.120886	0.645954	0.823926
CD177	0.201052	-0.738278	-0.194454	0.57754	0.873771
CD19	0.01959	-0.18979	0.06185	0.139212	0.10052
CD200	0.494444	0.886128	-0.295898	0.185195	0.171527
CD22	-0.430181	-0.321873	-0.372872	-0.107728	-0.652056
CD226	0.14143	-0.631734	-0.422084	0.182069	0.749122
CD24	-0.0364508	-0.932968	-0.342881	0	0
CD247	0.148606	0.516083	0.120886	0.358135	-0.132431
CD248	0	-0.232539	-0.295898	0	0
CD274	0.318258	0.923972	-0.410877	0.826788	0.697068
CD276	-0.0598557	0.894492	-0.295898	0.312539	-0.316453
CD2AP	-0.274027	-0.627116	0.0944605	0.370344	-0.647423
CD2BP2	-0.662034	-0.722355	-0.493993	0.176534	0.200847
CD300LF	0.14143	0.756104	-0.264201	0.238793	0.78486
CD302	0.770004	0.744893	-0.057063	0.16689	-0.143839
CD320	-0.674357	-0.223793	-0.545572	0.424299	-0.0673478
CD34	0	0.368211	0.0237717	0.145681	0
CD36	0.439706	0.588551	0.573516	0.194318	0.143839
CD37	0.424852	-0.2959	-0.345472	0	0
CD38	-0.135139	-0.859848	0.71835	0.0567214	0.480522
CD3D	0.507002	0.475691	-0.20369	0.199376	0.0109252
CD3EAP	-0.401198	-0.493174	-0.0709664	0.44836	-0.00448268
CD3G	0.608605	0.671019	-0.120943	-0.516727	-0.36535
CD40	-0.314987	0.704399	-0.173241	0.859858	0.826501
CD44	-0.0742462	0.245176	-0.196685	0.4143	0
CD46	0.14143	-0.776275	-0.513991	0.463441	-0.143839
CD47	0.710636	0.323324	0.0286009	-0.075707	-0.174412
CD52	0.668703	0.656985	-0.22878	0.328482	0.430084
CD53	-0.216945	-0.701768	-0.523442	-0.0925365	0.205823
CD55	0.482052	0.703417	-0.166037	0.394333	0.495482
CD58	0.448613	0.679945	-0.242148	0	0
CD59	0.123171	-0.460024	0.339101	0	0
CD63	-0.06066	-0.72087	-0.313321	-0.284853	-0.882219
CD68	-0.599638	-0.755442	-0.116172	0.425046	0.381682
CD72	-0.0880533	0.864137	-0.00538022	-0.536101	0.511687
CD74	-0.0613777	-0.428528	0.120886	-0.333056	0.537995
CD81	0.681198	-0.0836458	-0.258141	-0.261118	-0.667441
CD82	0.408179	-0.240228	-0.214821	-0.747327	-0.749331
CD86	0.186179	-0.710912	0.0901744	-0.905983	-0.210559
CD9	-0.359826	-0.953107	-0.739631	-0.786064	-0.901854
CD96	0	0.495888	-0.229257	0.235437	0.750401
CD99	-0.522829	-0.945831	-0.112497	0	0
CD99L2	0.0417955	0	0.00686321	-0.326009	-0.245605
CDADC1	0.547032	0.542564	-0.16967	-0.911096	-0.109584
CDAN1	-0.351738	-0.176255	-0.221674	0.413323	-0.0259985
CDC123	0.0647425	0.206805	-0.324907	-0.613505	-0.37754
CDC14A	-0.105608	-0.836889	-0.230552	-0.00694567	0.357028
CDC14B	-0.14188	-0.52541	0.10073	0.28554	0.801344
CDC16	-0.128821	-0.854736	-0.693004	-0.434017	-0.502856
CDC20	0.251948	0.804884	-0.00283545	-0.417742	-0.767545
CDC20B	-0.285915	0.743199	0.00686321	-0.916139	-0.335624
CDC23	-0.0580246	-0.853021	-0.149101	0.228962	-0.521449
CDC25A	-0.502485	-0.228169	-0.457615	-0.00852776	-0.139751
CDC25B	0.568275	0.823392	-0.0237128	0.0623984	0.590437
CDC25C	0.123822	0.747469	-0.20192	0.397473	0.694917
CDC26	0.521685	0.261802	0.568578	-0.669157	-0.77808
CDC27	0.687626	0.921742	0.187659	0.877903	0.700643
CDC34	0.213027	-0.062931	-0.320707	-0.695697	-0.630206
CDC37	-0.556084	-0.802497	-0.332001	-0.24756	0.589166
CDC37L1	0.639653	0.78759	0.402553	0.553888	0.826366
CDC40	0.789367	0.151934	0.0163123	0.833293	0.894737
CDC42	0.353221	-0.448632	0.432735	-0.227358	-0.491006
CDC42BPA	0.334778	0.809624	-0.300973	-0.717928	-0.335624
CDC42BPB	-0.281555	-0.270587	0.345307	0.900447	0.524373
CDC42BPG	0.15404	-0.364884	-0.54718	0.433147	-0.121472
CDC42EP1	-0.484747	-0.929625	-0.326779	-0.504763	-0.850645
CDC42EP2	-0.393834	-0.105229	-0.348797	0.756238	0.817181
CDC42EP3	-0.0757309	-0.124539	-0.262683	-0.588952	-0.304445
CDC42SE2	0.38336	0.562075	-0.0206526	0.510905	0.838083
CDC45	-0.141015	0.482119	0.313033	0.478489	0.772047
CDC5L	0.893303	0.604962	-0.390451	-0.12735	-0.593762
CDC6	0.254667	0.863468	-0.713342	0.332121	-0.242755
CDC7	0.850455	0.172616	0.36883	-0.53535	-0.108387
CDC73	0.608251	-0.625651	0.020206	0.165614	0.246822
CDCA2	0.344074	0.77677	-0.490168	-0.483386	0.5797
CDCA3	0.292639	0.546327	0.212259	-0.751835	-0.0268015
CDCA4	0.420591	0.434801	-0.360349	-0.141694	0.710234
CDCA5	-0.0568483	0.827061	-0.150303	0.487524	0.88951
CDCA7	0.650428	0.459988	0.249423	-0.153455	0.264653
CDCA7L	-0.0395927	0.812549	-0.0162122	0.522014	0.865945
CDCA8	0.518259	0.927077	0.275618	0.81998	0.654575
CDCP1	0.394521	-0.414046	-0.749435	-0.446167	-0.788021
CDH1	-0.375729	-0.852232	-0.551921	-0.59	-0.693406
CDH10	0	0.12516	0.167555	0	0
CDH11	-0.394174	-0.449471	0.575046	-0.813508	-0.148359
CDH12	0	-0.0440053	0.548443	0.703774	0.0102594
CDH13	0.394521	-0.117881	0.231664	0.255546	0.622164
CDH15	0.348995	0.527387	0.0824589	0.253678	0.519723
CDH17	-0.527979	0.326725	0.359826	0.339856	0.839327
CDH18	0.701327	0.973499	0.250307	0.0392557	0
CDH2	-0.299102	-0.0486233	0.183496	0.078098	0.262743
CDH22	0	0.365049	-0.0610198	0.302427	0
CDH23	0.434897	0.811949	-0.295898	0.213938	-0.0267744
CDH24	0.14143	-0.32349	0.220942	0.899264	0.588808
CDH3	0.496622	0.901205	0.497945	0.290292	0.452702
CDH4	0.0554018	-0.015501	-0.0862212	0.684919	0.735243
CDH5	0	0.117504	0.0652194	-0.0539217	-0.335624
CDH8	0	0	0.256277	0.128355	0.658014
CDH9	-0.394174	0	-0.21259	0.698893	0.948753
CDHR1	0.401934	0.87204	-0.429081	0.326532	-0.143839
CDHR3	-0.354465	0.163881	0.120886	0.335961	0
CDHR4	-0.394174	0	0.120886	0.241505	0
CDIP1	-0.708063	-0.664641	0.375505	0.563907	0.420698
CDIPT	-0.667212	-0.754714	-0.317419	-0.549883	-0.857147
CDK1	-0.424476	0.547087	0.169904	0.0117143	-0.160348
CDK10	-0.674027	-0.622551	-0.0282746	-0.503451	-0.528585
CDK11B	-0.422113	-0.647616	-0.323541	0.2832	-0.161898
CDK12	0.222824	-0.407047	-0.214363	0.901665	0.554887
CDK13	-0.147487	-0.0669	-0.413495	0.292352	0.230677
CDK16	-0.460301	0.447542	0.0604047	0.422223	-0.548743
CDK17	0.436884	0.975021	-0.0687637	0.0162302	0.680081
CDK18	-0.501255	0.489965	-0.194454	-0.437447	-0.758776
CDK19	-0.257848	0.510515	-0.106282	0.102155	0.385357
CDK2	0.158713	0.512345	-0.335312	-0.40099	-0.473105
CDK20	-0.586949	0.495005	-0.0705425	0.406437	0.943499
CDK2AP1	0.571261	0.51829	-0.55338	0.198498	0.732779
CDK2AP2	0.501645	0.923068	0.475367	-0.304028	0.288978
CDK3	-0.602032	-0.364598	-0.451361	-0.582651	0
CDK4	-0.648914	-0.942203	-0.432833	-0.435796	-0.822887
CDK5	-0.292775	0.734124	-0.457649	-0.584016	-0.177466
CDK5R1	-0.144114	0.897302	0.0334772	0.403515	0.714713
CDK5R2	-0.126998	0.724595	-0.0446366	0.748595	-0.112602
CDK5RAP1	0.319479	0.133844	-0.425799	-0.442201	-0.374416
CDK5RAP2	-0.522733	-0.736258	-0.197138	0.050922	-0.235351
CDK5RAP3	-0.549084	-0.814742	-0.0910525	-0.587895	-0.647913
CDK6	-0.418493	-0.202639	-0.478922	-0.479533	0.292233
CDK7	0.690508	0.845478	-0.153405	-0.398044	0.0882465
CDK8	-0.093371	0.75327	0.307568	0.902539	0.490896
CDK9	-0.439707	-0.702368	0.0746098	-0.000178752	0.563633
CDKAL1	0.377113	0.648436	0.0816049	-0.519248	0.300837
CDKL1	-0.0530888	0.855867	0.378749	0.351273	0.6955
CDKL2	0.492542	0.816496	-0.130496	0.374358	0.529843
CDKL3	0.250877	0.519868	-0.25191	0.14221	-0.371477
CDKL4	-0.130455	0.470693	0.0913949	0.415783	0.678465
CDKL5	0.406096	0.610506	0.14885	0.469995	0.913459
CDKN1A	-0.101647	-0.731318	-0.225523	0.229325	0.288705
CDKN1B	0.795967	0.369222	0.129184	-0.149019	0.301323
CDKN1C	0.149892	0.649412	0.365862	-0.770133	-0.0316341
CDKN2AIP	0.386116	0.579407	0.0790746	0.0383847	0.117064
CDKN2AIPNL	-0.668346	-0.0288546	-0.446643	-0.636834	-0.141319
CDKN2C	-0.0167477	0.60786	-0.0748265	-0.156371	0.168601
CDKN2D	-0.246945	-0.475481	-0.0682884	-0.020552	0.687501
CDKN3	-0.124395	-0.764956	0.0092001	-0.123122	-0.409916
CDNF	-0.251001	-0.00326882	-0.0289503	0.711672	-0.466452
CDO1	0.551431	0.882465	-0.378496	0.434562	0.767291
CDON	0.29514	0.711469	-0.135546	0.671254	0.19634
CDPF1	-0.396604	0.056515	-0.124395	-0.633066	-0.661258
CDR2	0.478565	0.861847	0.66573	0.756036	0.9828
CDR2L	-0.36225	-0.214711	-0.15193	0.652305	-0.129739
CDRT4	0	0.162529	-0.0711278	0.145681	0.199443
CDS1	0.30408	0.53821	-0.125578	0.32887	0.477403
CDS2	-0.713855	-0.692929	-0.753239	-0.504748	-0.805405
CDSN	-0.0790257	0.470388	0.120886	0.37564	0.142494
CDT1	0.129035	0.385242	-0.402035	0.622154	-0.325402
CDV3	0.31808	-0.467274	-0.157883	-0.555658	-0.203595
CDX1	-0.0597184	0.935898	-0.421745	-0.873661	-0.745821
CDX2	0.0458709	-0.373143	-0.54217	-0.8212	-0.864244
CDYL	0.280504	0.408453	-0.156929	0.594173	0.935749
CDYL2	-0.0613777	0.202196	-0.0622748	-0.620529	-0.472962
CEACAM1	0.394521	0.606106	-0.428079	0.349689	0.383567
CEACAM19	0.248158	0.908803	-0.281264	0.39758	0.725478
CEBPD	-0.534502	-0.746601	0.272317	-0.0517322	0.805087
CEBPZ	-0.0993172	-0.590835	-0.490521	0.711527	0.128481
CECR2	0.0692316	0.905288	0.174087	0.921599	0.0397015
CELA1	-0.399432	-0.422303	0.0201416	-0.0242497	0.807125
CELA3B	-0.56136	-0.232539	-0.078435	-0.0941369	-0.143839
CELF1	-0.0633146	-0.0846377	-0.178732	0.651667	-0.442156
CELF2	0.139257	0.762399	-0.00308149	0	0.788943
CELF3	0	0.321314	0.00686321	0.0273965	0
CELF4	0.406917	0.45981	-0.030572	0.121552	0.823092
CELF5	0	0.185734	0.264222	-0.434844	0
CELF6	0.720568	0.101722	-0.365219	0	0
CELSR1	0	0.040059	0.160796	0.409415	0.355993
CELSR2	0.187471	0.565536	-0.242235	0.628707	0
CELSR3	-0.310016	-0.578191	-0.577154	0.879111	-0.0688605
CEMIP	0.281851	-0.87934	-0.0279708	0.725863	-0.143839
CEMIP2	0.55638	-0.582339	-0.265315	0.116821	-0.209022
CENPA	-0.0107081	-0.353917	0.120886	-0.0639775	0.0465411
CENPC	0.482431	0.752276	-0.0244398	0	0
CENPE	0.724817	0.0313204	0.60359	0.791869	0.340519
CENPF	0.627878	0.610619	-0.339686	0.00140214	0.622158
CENPH	0.579014	0.715965	0.190952	-0.00722767	0.45789
CENPI	0.723576	-0.74309	-0.335516	-0.49485	0.556507
CENPJ	0.195668	0.812291	-0.358691	0.529866	0.908385
CENPK	0.814902	0.342595	0.578687	-0.564782	0.296519
CENPL	0.586877	0.560164	0.214754	-0.13298	0.194068
CENPM	-0.876384	0.679374	-0.169766	-0.186292	-0.214288
CENPN	-0.132	0.303972	-0.198051	0.414024	0.885002
CENPO	0.144258	0.732108	-0.283991	0.0700397	0.418327
CENPP	0.613119	0.72801	-0.0622168	-0.598084	-0.615009
CENPQ	0.0426157	0.91197	0.21038	0.315649	0.80526
CENPS	-0.335039	-0.874823	0.0538343	0.475224	0.757849
CENPT	-0.896377	0.63257	-0.120661	0.208906	-0.630311
CENPU	0.547877	0.931972	-0.00490997	-0.19715	0.752585
CENPV	0.258734	0.936383	-0.0372799	-0.280792	0.244518
CENPW	0.834645	0.821679	0.113851	-0.757263	-0.766902
CENPX	-0.77458	-0.114996	-0.313833	-0.229731	0.134612
CEP104	-0.141706	0.247224	0.613406	0.598809	0.370796
CEP112	0.316085	0.264673	-0.286652	0	0.143839
CEP120	0.486907	-0.0631215	0.576678	0.675911	0.96382
CEP126	0.798043	0.242858	0.0678115	0.680319	-0.030808
CEP128	0.156107	-0.622325	0.137943	0.331191	0.335624
CEP131	-0.0769188	0.0898196	-0.391321	-0.337071	-0.306227
CEP135	0.278121	0.144116	-0.290135	0.822887	0.527745
CEP152	0.706987	0.768823	0.247303	-0.446331	-0.365086
CEP162	0.670291	0.595514	-0.240536	0.726811	0.64005
CEP164	0.125293	0.593162	-0.446445	-0.542124	0.358283
CEP170	0.485	0.813015	-0.320853	-0.195961	-0.0452131
CEP170B	0.0121836	-0.230045	-0.0672386	0.781344	0.627614
CEP19	-0.18207	-0.705926	-0.0080405	-0.657603	-0.518951
CEP192	0.534107	0.904401	-0.164414	0.956209	0.640022
CEP250	0.113826	0.290333	-0.149666	0.153912	0.143839
CEP290	0.377515	0.715005	-0.189713	0.100539	0
CEP295	0.58389	0.087461	-0.0315548	0.444236	0.510936
CEP350	0.156541	-0.0433953	-0.189478	0.369499	0.612984
CEP41	-0.274253	0.510472	-0.316838	0.158511	0.395166
CEP44	0.740871	0.61001	0.451942	-0.383512	-0.69996
CEP55	0.510567	0.374758	-0.410021	-0.325355	0.698427
CEP57	0.717415	0.63028	0.22946	-0.685956	0.124301
CEP57L1	0.589111	0.838537	-0.0150595	0.241505	0
CEP63	0.567218	0.47524	0.185173	0.0033936	0.351241
CEP68	-0.442493	0.862518	0.00937535	0.617049	0.330071
CEP70	0.290773	0.734623	0.263185	0.258568	0.776967
CEP72	-0.307262	0.254126	-0.337585	-0.309535	-0.692873
CEP76	0.553234	0.887684	0.628435	0.793027	0.790529
CEP78	0.634383	0.870178	-0.17927	0.100832	0.107266
CEP83	0.799794	0.639049	-0.371029	0.584431	0.516054
CEP85	0.42246	0.686905	-0.213843	0.536292	0.719803
CEP85L	0.639179	0.756766	-0.0499866	0.868089	0.650088
CEP89	-0.281286	0.461616	-0.0194564	-0.189337	-0.454694
CEP95	-0.402034	0.103099	0.516456	0.387302	0.40496
CEP97	0.358567	0.0181669	0.424975	0.296792	0.248566
CEPT1	0.657066	0.116083	-0.406768	-0.796144	-0.460188
CERCAM	0.297563	0.177196	0.320991	0.5369	0.31292
CERK	-0.178604	0.368211	0.0616868	-0.556555	-0.412431
CERKL	0.127715	0.886895	0.118043	-0.513556	0.786234
CERS1	-0.0485477	-0.585444	-0.194253	0.304374	0
CERS2	0.52855	-0.187778	-0.14235	-0.31329	-0.900331
CERS3	0.220964	0.247248	0.466906	-0.535823	-0.749832
CERS4	-0.240223	0.750053	-0.295898	0.284043	-0.253984
CERS5	0.177734	0.0978156	-0.204129	0.915321	0.511498
CERS6	-0.0613777	0.054169	-0.462838	0.34967	0.269246
CES2	-0.0613777	-0.232539	-0.543516	0	0
CES4A	-0.283161	0.101351	0.0941702	0.0421912	0.566395
CETN1	0	0.185734	0.0172883	0	0
CETN2	0.631498	0.814238	-0.500735	-0.334953	-0.167604
CETN3	0.697921	0.379947	0.718586	-0.683918	-0.247209
CFAP126	0.359126	-0.597072	-0.155103	-0.235962	0.522119
CFAP157	-0.523669	-0.394167	0.090505	0.401579	0.440395
CFAP161	-0.416022	-0.0248559	0.289199	0.0182825	0
CFAP20	0.666669	0.874632	0.364743	-0.570935	0.470965
CFAP206	0	0.416903	-0.29407	0.331142	0.772414
CFAP221	0.568109	0.622104	-0.13131	0.457496	0.743626
CFAP298	0.547837	0.665571	0.281435	0.781448	0.537326
CFAP299	0.14143	0.805254	0.532754	0	0.134108
CFAP300	0.812279	0.783531	0.199584	0.199396	0.915439
CFAP36	-0.65918	-0.28513	-0.51031	0.189512	0.791681
CFAP410	-0.645291	-0.510037	-0.252888	-0.151727	0.593705
CFAP43	0.252457	0.850564	-0.295898	0.248864	0.143839
CFAP45	-0.235836	0.250413	-0.411961	0.303721	0.962891
CFAP52	0.223312	0.71129	0.139416	0.669309	0.776995
CFAP54	-0.378436	-0.663967	-0.209923	0.287951	-0.143839
CFAP57	-0.00702612	0.896598	-0.00433126	-0.43919	-0.66663
CFAP58	0.462289	0.85774	0.457493	0.525636	0.790606
CFAP61	0.178976	0.438372	-0.295898	0.857485	0.332367
CFAP65	-0.36225	-0.375237	0.176335	0.322632	0.335624
CFAP69	0.694861	0.812604	-0.128277	-0.028955	-0.143839
CFAP73	0	-0.221612	-0.0711278	0.746556	0.114158
CFAP74	-0.284203	-0.232539	0.349084	-0.00282139	0.210489
CFAP77	0	0.368211	0.817275	0.21891	0.115771
CFAP97	0.449419	0.772394	-0.0723868	0.382525	0.564291
CFB	-0.071015	0.870172	0.329288	0.509954	-0.143839
CFD	0.133977	-0.493581	0.0193287	0.241505	0
CFDP1	0.172038	-0.46209	0.261577	-0.092821	-0.265644
CFI	-0.227778	0.657762	-0.022158	0.355725	0.913329
CFL1	-0.464746	-0.720983	-0.560067	-0.823186	-0.560335
CFL2	0.0207422	0.821462	0.524716	-0.0214149	0.901908
CFLAR	0.527766	0.61339	-0.436232	0.0392663	0
CFP	-0.389822	-0.35791	-0.15871	0.32204	0.215861
CFTR	0.420716	0.869954	-0.171688	0.410227	0.893522
CGA	0	0.442095	0.350646	-0.486633	0.89713
CGAS	0.221085	0.717616	0.168632	0.13536	0
CGGBP1	0.521996	0.567687	-0.391196	-0.133664	0.747651
CGN	0.0114418	-0.684247	-0.412047	-0.0328163	0.477052
CGNL1	0.478586	0.851624	-0.196129	-0.48235	-0.0386304
CGRRF1	-0.470592	-0.906746	-0.188005	-0.678122	-0.55299
CHAC1	0.341627	0.554765	0.00686321	0.194621	-0.0283686
CHAC2	-0.347465	-0.329354	0.0125531	-0.609588	0.587784
CHADL	-0.291849	0.216505	-0.105834	0.497278	-0.146645
CHAF1A	0.34338	0.760949	-0.282979	0.43244	0.4731
CHAF1B	0.0474463	-0.299357	0.590584	-0.0956118	-0.568487
CHAMP1	0.0411364	0.818373	-0.165548	0.23952	0.0868593
CHCHD1	0.271403	0.0204091	-0.0950034	-0.813055	-0.895096
CHCHD10	-0.442233	-0.739234	-0.435033	-0.389539	-0.776676
CHCHD3	-0.418533	0.257483	-0.778431	-0.401189	-0.63486
CHCHD4	-0.37174	-0.660215	-0.486957	-0.388365	-0.657689
CHCHD6	-0.264045	0.226003	-0.287109	-0.351922	0.0472273
CHD1	-0.0810881	-0.601235	-0.397373	0.89836	0.585854
CHD1L	-0.595514	-0.835801	-0.424935	-0.363429	-0.395752
CHD2	-0.37417	0.192042	0.114196	-0.324802	-0.181738
CHD3	-0.621072	-0.631748	-0.42193	0.135831	0.210537
CHD4	-0.179275	-0.766257	-0.360598	-0.305652	0.0779635
CHD5	-0.131107	-0.174291	-0.096608	0.345117	0.233558
CHD6	-0.025691	-0.395173	-0.295898	0.462554	0.326081
CHD7	0.176789	-0.248709	-0.713292	0.454862	0
CHD8	-0.491712	-0.721151	-0.277081	0.31073	0.635059
CHD9	-0.00745213	-0.867412	0.462331	0.664095	0.862088
CHDH	0	-0.428402	-0.396547	0.0550279	0.0543625
CHEK1	0.489629	-0.317621	-0.207729	-0.421487	0.0686328
CHEK2	-0.56368	-0.57872	0.260711	0.0925617	0.165878
CHERP	0.703606	0.873501	0.0140887	0.0131044	-0.409611
CHFR	0.116025	-0.690748	0.107549	0.0660762	0.507838
CHGA	-0.490339	0.326163	-0.237077	-0.318446	-0.338723
CHI3L1	-0.0613777	0	-0.240028	0	0
CHI3L2	0.410881	-0.505703	-0.186987	0	0
CHIC1	0.091837	0.614771	0.120886	0.726062	0.495114
CHIC2	0.139503	0.68525	-0.235881	-0.476313	-0.423454
CHID1	-0.622644	-0.482113	-0.417182	-0.365687	0.428887
CHKA	-0.378402	0.464308	0.098544	0.12738	-0.0843122
CHKB	-0.748033	-0.519892	-0.276074	-0.643672	-0.286642
CHL1	0.299578	0.87199	0.120886	0	0
CHM	0.525463	-0.00908391	-0.0582025	-0.344746	-0.824314
CHML	0.458837	-0.408372	-0.0797819	0.968536	0.749874
CHMP1A	-0.759231	-0.223826	-0.169757	-0.739913	-0.915334
CHMP2A	-0.749974	-0.34198	-0.131573	-0.61215	-0.750275
[truncated: 11,134 more rows]
